# Supplementary material for: Unusual genome expansion and transcription suppression in ectomycorrhizal Tricholoma matsutake by insertions of transposable elements
Source: PLoS One. 2020 Jan 24;15(1):e0227923. doi: 10.1371/journal.pone.0227923 (PMC6980582; doi:10.1371/journal.pone.0227923)
Supplement: S3 File — Data A–C. (XLSX) [file pone.0227923.s003.xlsx]

## Sheet: mRNA expressions
Data A. mRNA expressions. Differentially expressed genes (DEG) types were determined based on logFC (>1 or <-1).
When two conditions were more expressed than the other, but there was no difference between them, we assigned this gene as co-coverexpressed in those two conditions.
ID	CAZY	Pfam	Secreted protein	Transcription factor	Psort	FPKM Hyphae	FPKM Primordia	FPKM Fruiting body	logFC: Hyphae vs. Fruiting body	logFC: Primordia vs. Fruiting body	logFC: Primordia vs. Hyphae	DEG type
Trima_00001	-	-	-	-	extr	609.896	136.568	1.26212	8.89272	6.7403	-2.15486	H-enriched
Trima_00002	-	-	-	-	cyto_mito	58.4918	21.8613	16.6142	1.81468	0.388313	-1.41852	H-enriched
Trima_00003	-	PF00067,Cytochrome P450	-	-	cyto	182.408	391.894	341.305	-0.900982	0.199855	1.10087	No significant
Trima_00004	-	-	S	-	extr	329.722	86.8265	111.747	1.5561	-0.357049	-1.9181	H-enriched
Trima_00005	-	PF13410,Glutathione S-transferase, C-terminal domain PF13409,Glutathione S-transferase, N-terminal domain	-	-	cyto	196.617	35.6167	75.1407	1.38374	-1.0705	-2.45855	H-enriched
Trima_00006	-	PF03169,OPT oligopeptide transporter protein	-	-	plas	18.4576	220.375	82.959	-2.16731	1.40845	3.57526	P-enriched
Trima_00007	-	PF00240,Ubiquitin family	-	-	nucl	80.3908	112.23	109.38	-0.440039	0.0377354	0.479135	No significant
Trima_00008	-	-	-	-	mito	329.519	90.8797	165.365	0.995149	-0.853307	-1.85286	No significant
Trima_00009	-	-	-	-	mito	680.958	3.17246	20.3957	5.05297	-2.66816	-7.71794	H-enriched
Trima_00010	-	PF01480,PWI domain	-	-	nucl	23.279	69.912	41.9108	-0.84222	0.732127	1.58524	No significant
Trima_00011	-	-	-	-	cyto_nucl	6.89479	9.4035	13.4462	-0.947185	-0.505939	0.431873	No significant
Trima_00012	-	-	-	-	mito	2.71294	4.37349	3.74376	-0.440394	0.184531	0.670089	No significant
Trima_00013	-	PF02746,Mandelate racemase / muconate lactonizing enzyme, N-terminal domain PF13378,Enolase C-terminal domain-like	-	-	mito	222.814	81.2343	98.3104	1.17596	-0.274399	-1.45381	H-enriched
Trima_00014	-	PF01105,emp24/gp25L/p24 family/GOLD	-	-	extr	60.8713	113.093	46.7724	0.379679	1.27256	0.888774	No significant
Trima_00015	-	PF06703,Microsomal signal peptidase 25 kDa subunit (SPC25)	-	-	mito	161.542	144.835	44.8293	1.84269	1.69024	-0.148294	H-P-enriched
Trima_00016	-	PF01593,Flavin containing amine oxidoreductase	-	-	mito	28.1027	12.7996	11.1292	1.33191	0.193239	-1.12525	H-enriched
Trima_00017	-	PF00076,RNA recognition motif. (a.k.a. RRM, RBD, or RNP domain)	-	-	nucl	19.2686	46.0549	72.6142	-1.90858	-0.651754	1.25431	P-F-enriched
Trima_00018	-	PF00149,Calcineurin-like phosphoesterase	S	-	extr	103.068	42.7613	55.0296	0.900582	-0.364443	-1.26796	No significant
Trima_00019	-	PF01960,ArgJ family	-	-	cyto	43.2	46.9003	51.0291	-0.234947	-0.115141	0.113941	No significant
Trima_00020	-	PF00125,Core histone H2A/H2B/H3/H4	-	-	nucl	1365.47	272.485	434.104	1.65166	-0.668579	-2.32434	H-enriched
Trima_00021	-	PF16211,C-terminus of histone H2A PF00125,Core histone H2A/H2B/H3/H4	-	-	nucl	574.165	95.8663	118.232	2.27788	-0.295464	-2.58002	H-enriched
Trima_00022	-	PF00005,ABC transporter PF00664,ABC transporter transmembrane region	-	-	plas	32.7851	44.9676	86.5975	-1.4007	-0.94415	0.45314	No significant
Trima_00023	-	-	-	-	mito	6.43752	4.63357	3.68447	0.786772	0.313179	-0.443765	No significant
Trima_00024	-	PF00390,Malic enzyme, N-terminal domain PF03949,Malic enzyme, NAD binding domain	-	-	cyto_nucl	187.176	11.5793	3.23902	5.85068	1.82641	-4.01175	H-enriched
Trima_00025	-	-	-	-	mito	1.46314	1.37963	0.320281	2.07701	2.02971	-0.0473078	H-P-enriched
Trima_00026	-	-	-	-	nucl	6.65121	7.59257	1.72945	1.89518	2.10491	0.141446	H-P-enriched
Trima_00027	-	PF13561,Enoyl-(Acyl carrier protein) reductase	-	-	extr	124.309	90.4551	12.4869	3.30703	2.84895	-0.455774	H-P-enriched
Trima_00028	-	PF08240,Alcohol dehydrogenase GroES-like domain PF00107,Zinc-binding dehydrogenase	-	-	mito	29.8447	50.2462	60.6951	-1.01943	-0.271837	0.743759	No significant
Trima_00029	-	PF03572,Peptidase family S41	S	-	extr	46.4537	64.742	68.376	-0.55055	-0.073788	0.474972	No significant
Trima_00030	-	-	-	-	cyto	0	0	0	0	0	0	No significant
Trima_00031	-	-	-	-	nucl	36.4987	7.04745	6.86478	2.41407	0.0314525	-2.36392	H-enriched
Trima_00032	-	-	-	-	mito	120.865	18.0894	22.5654	2.40819	-0.303306	-2.73512	H-enriched
Trima_00033	-	-	-	-	extr	422.577	41.9001	70.7736	2.57401	-0.750131	-3.32942	H-enriched
Trima_00034	-	PF12937,F-box-like	-	-	nucl	17.0828	27.6884	17.5399	-0.033239	0.655372	0.69304	No significant
Trima_00035	-	PF10375,GRIP-related Arf-binding domain	-	-	nucl	16.7563	44.514	27.7168	-0.7112	0.681528	1.40299	No significant
Trima_00036	-	PF00809,Pterin binding enzyme PF01288,7,8-dihydro-6-hydroxymethylpterin-pyrophosphokinase (HPPK) PF02152,Dihydroneopterin aldolase	-	-	cyto	54.2932	28.0191	43.8786	0.304891	-0.648235	-0.955032	No significant
Trima_00037	-	PF00809,Pterin binding enzyme	-	-	mito	23.3292	12.8701	20.9944	0.154874	-0.686439	-0.851516	No significant
Trima_09940	-	PF13164,Diedel	S	-	extr	128.865	342.409	39299.3	-8.24925	-6.84222	1.40551	F-enriched
Trima_00039	-	PF11705,DNA-directed RNA polymerase III subunit Rpc31	-	-	mito	253.362	93.9067	93.992	1.43199	0	-1.42619	H-enriched
Trima_00040	-	PF13865,C-terminal duplication domain of Friend of PRMT1 PF00076,RNA recognition motif. (a.k.a. RRM, RBD, or RNP domain)	-	-	nucl	131.293	153.438	125.195	0.0667305	0.285537	0.217483	No significant
Trima_00041	-	PF01239,Protein prenyltransferase alpha subunit repeat	-	-	cyto_nucl	179.59	38.8119	66.0504	1.44461	-0.760154	-2.20711	H-enriched
Trima_02520	-	-	-	-	extr	89.4129	3280.08	26919.5	-8.22912	-3.03608	5.19294	F-enriched
Trima_00043	-	-	-	-	cysk	6.70668	52.5597	35.7405	-2.39851	0.546946	2.95382	P-F-enriched
Trima_00044	-	-	-	-	nucl	31.1968	198.428	160.954	-2.36006	0.297657	2.66438	P-F-enriched
Trima_11140	-	-	-	-	extr	12.8249	59.0861	22768.3	-10.7919	-8.58679	2.1874	F-enriched
Trima_00046	-	PF11927,Protein of unknown function (DUF3445)	-	-	mito	18.2948	20.5967	11.0126	0.722319	0.896608	0.165851	No significant
Trima_00047	-	PF00364,Biotin-requiring enzyme PF00198,2-oxoacid dehydrogenases acyltransferase (catalytic domain)	-	-	mito	75.6044	110.609	97.1724	-0.357139	0.183379	0.543687	No significant
Trima_00048	-	PF00400,WD domain, G-beta repeat PF04158,Sof1-like domain	-	-	nucl	53.5486	37.0756	16.9117	1.65328	1.1231	-0.527189	H-P-enriched
Trima_00049	-	PF00202,Aminotransferase class-III	-	-	mito	137.863	105.407	34.7798	1.97974	1.59402	-0.383735	H-P-enriched
Trima_08654	-	-	-	-	mito	4.22156	24.9734	6824.14	-10.6402	-8.08977	2.54215	F-enriched
Trima_00051	-	PF04511,Der1-like family	-	-	plas	194.623	152.485	111.005	0.805552	0.454624	-0.34975	No significant
Trima_00052	-	-	-	-	extr	22.7469	33.3102	51.6809	-1.18014	-0.630287	0.543387	No significant
Trima_00053	-	PF00724,NADH:flavin oxidoreductase / NADH oxidase family	-	-	cysk	19.1524	12.64	20.7179	-0.107895	-0.705472	-0.593923	No significant
Trima_00054	-	PF00742,Homoserine dehydrogenase PF03447,Homoserine dehydrogenase, NAD binding domain	-	-	extr	48.5386	71.1609	52.4941	-0.111842	0.436943	0.550957	No significant
Trima_00055	-	-	-	-	nucl	33.1525	30.4478	41.539	-0.321071	-0.440132	-0.112121	No significant
Trima_00056	-	-	-	-	extr	27.8028	5.42392	18.4362	0.580101	-1.75889	-2.35803	H-F-enriched
Trima_00057	-	-	S	-	extr	36.4667	2551.62	1.77127	4.29273	10.4448	6.12043	P-enriched
Trima_00058	-	-	-	-	mito	11.9726	2.72279	1.10492	3.4017	1.27244	-2.09776	H-enriched
Trima_00059	-	PF09814,HECT-like Ubiquitin-conjugating enzyme (E2)-binding	-	-	mito	15.4595	31.5893	52.708	-1.76282	-0.733346	1.02507	P-F-enriched
Trima_15224	-	PF01185,Fungal hydrophobin	S	-	extr	2.48551	25.1191	6510.65	-11.321	-8.00916	3.30752	F-enriched
Trima_00061	-	-	-	-	nucl	0.110295	0	0	100	0	-100	H-enriched
Trima_00062	-	PF00125,Core histone H2A/H2B/H3/H4	-	-	nucl	987.432	181.424	199.791	2.3047	-0.136342	-2.44351	H-enriched
Trima_00063	-	PF16211,C-terminus of histone H2A PF00125,Core histone H2A/H2B/H3/H4	-	-	nucl	967.731	13.1264	342.121	1.49639	-4.69685	-6.19814	H-enriched
Trima_00064	-	PF00780,CNH domain	-	-	nucl	47.3383	52.3026	46.376	0.0242074	0.166292	0.134916	No significant
Trima_00065	-	PF00571,CBS domain PF01053,Cys/Met metabolism PLP-dependent enzyme	-	-	mito	68.1435	32.208	33.7693	1.00735	-0.065214	-1.07987	H-enriched
Trima_00066	-	PF00172,Fungal Zn(2)-Cys(6) binuclear cluster domain	-	TF	nucl	5.00654	72.8746	30.2229	-2.57263	1.268	3.84825	P-enriched
Trima_00067	-	-	S	-	extr	0	0	0	0	0	0	No significant
Trima_00068	-	PF16787,Centromere DNA-binding protein complex CBF3 subunit, domain 2	-	-	cyto	0	0	0	0	0	0	No significant
Trima_00069	-	PF13812,Pentatricopeptide repeat domain	-	-	mito	6.87761	28.8704	29.4235	-2.0945	-0.017118	2.07011	P-F-enriched
Trima_00070	-	PF00069,Protein kinase domain	-	-	mito	0.745092	2.45656	1.76448	-1.2185	0.467041	1.688	P-F-enriched
Trima_00071	-	-	-	-	mito	33.8006	33.6564	32.367	0.0478362	0.0474952	0	No significant
Trima_00072	-	PF01926,50S ribosome-binding GTPase	-	-	mito	47.55	22.029	23.6376	1.00215	-0.0934715	-1.1046	H-enriched
Trima_00073	-	PF13656,RNA polymerase Rpb3/Rpb11 dimerisation domain	-	-	cyto	377.106	66.6053	120.363	1.64064	-0.844739	-2.49344	H-enriched
Trima_00074	-	PF00828,Ribosomal proteins 50S-L15, 50S-L18e, 60S-L27A	-	-	mito	1551.94	444.004	131.448	3.55952	1.75301	-1.80317	H-enriched
Trima_00075	-	PF13920,Zinc finger, C3HC4 type (RING finger)	-	-	mito	141.493	170.261	64.4759	1.13071	1.39913	0.263635	H-P-enriched
Trima_00076	-	PF01627,Hpt domain	-	-	nucl	80.8552	155.416	282.665	-1.80063	-0.858886	0.937944	No significant
Trima_00078	-	PF16495,SWIRM-associated region 1 PF00249,Myb-like DNA-binding domain PF04433,SWIRM domain PF00569,Zinc finger, ZZ type	-	TF	nucl	35.2894	29.6512	25.702	0.45241	0.201939	-0.245213	No significant
Trima_00079	-	PF00067,Cytochrome P450	-	-	plas	237.985	16.8637	7.24039	5.02884	1.21004	-3.81584	H-enriched
Trima_00080	-	-	-	-	nucl	6.70111	23.6243	26.6843	-1.99014	-0.171359	1.81454	P-F-enriched
Trima_16338	-	PF00010,Helix-loop-helix DNA-binding domain	-	TF	nucl	225.679	1577.95	4817.94	-4.41429	-1.60985	2.80369	F-enriched
Trima_00082	-	PF01764,Lipase (class 3)	-	-	cyto	73.0985	33.418	37.6892	0.951325	-0.169279	-1.12768	No significant
Trima_00083	-	-	S	-	extr	31.5696	256.54	49.7591	-0.64843	2.36408	3.01858	P-enriched
Trima_00084	-	PF01380,SIS domain PF13522,Glutamine amidotransferase domain	-	-	cyto	268.406	629.577	195.383	0.454297	1.68486	1.22827	P-enriched
Trima_00085	-	PF01185,Fungal hydrophobin	-	-	extr	12.8578	4.23292	3.6936	1.78289	0.160139	-1.60945	H-enriched
Trima_00086	-	PF00076,RNA recognition motif. (a.k.a. RRM, RBD, or RNP domain)	-	-	plas	1.69159	0.0491616	0.121737	3.72635	-1.30816	-5.08481	H-enriched
Trima_00087	-	PF08423,Rad51	-	-	mito	20.2531	1.49981	1.45803	3.77852	0.036848	-3.73608	H-enriched
Trima_00088	-	PF01812,5-formyltetrahydrofolate cyclo-ligase family	-	-	mito	93.1854	71.7564	57.7202	0.683619	0.305538	-0.373498	No significant
Trima_00089	-	PF08510,PIG-P	-	-	plas	227.778	241.908	138.804	0.711282	0.797027	0.0848994	No significant
Trima_00090	-	PF00096,Zinc finger, C2H2 type	-	TF	nucl	19.8035	18.0181	8.71201	1.16941	1.0315	-0.1242	H-P-enriched
Trima_00091	-	-	-	-	nucl	4.85482	0.998255	1.14851	2.03651	-0.181191	-2.25423	H-enriched
Trima_00092	-	PF00867,XPG I-region PF00752,XPG N-terminal domain	-	-	mito	7.62526	0.996059	1.08137	2.78069	-0.0857713	-2.90981	H-enriched
Trima_00093	-	PF10294,Lysine methyltransferase	-	-	cysk	74.0865	12.2188	34.7608	1.08461	-1.49214	-2.59336	H-enriched
Trima_00094	-	PF05190,MutS family domain IV PF00488,MutS domain V PF01624,MutS domain I PF05188,MutS domain II PF05192,MutS domain III	-	-	nucl	18.9799	6.0195	10.167	0.900128	-0.754292	-1.65465	No significant
Trima_00095	-	PF05018,Protein of unknown function (DUF667)	S	-	extr	10.664	38.5613	52.4454	-2.27971	-0.433215	1.84105	P-F-enriched
Trima_00096	-	-	-	-	nucl	5.87638	19.0245	3.12155	0.87479	2.58003	1.66795	P-enriched
Trima_00097	-	-	-	-	nucl	2.24373	62.4045	99.2341	-5.41943	-0.665338	4.75594	P-F-enriched
Trima_00098	-	PF00233,3'5'-cyclic nucleotide phosphodiesterase	-	-	mito	59.5217	86.9923	43.5188	0.446492	0.995768	0.545829	No significant
Trima_00099	-	PF04811,Sec23/Sec24 trunk domain PF04815,Sec23/Sec24 helical domain PF08033,Sec23/Sec24 beta-sandwich domain PF00626,Gelsolin repeat PF04810,Sec23/Sec24 zinc finger	-	-	nucl	16.0832	35.8603	35.7542	-1.1472	0.00213339	1.1528	P-F-enriched
Trima_00100	-	PF00067,Cytochrome P450	-	-	mito	16.7261	47.4967	21.3427	-0.348198	1.15154	1.50075	P-enriched
Trima_00101	-	PF00226,DnaJ domain	-	-	nucl	30.0328	88.4979	50.9357	-0.75432	0.788698	1.55647	No significant
Trima_00102	-	PF13656,RNA polymerase Rpb3/Rpb11 dimerisation domain	-	-	nucl	44.2269	30.8511	60.2335	-0.436126	-0.95759	-0.522764	No significant
Trima_00103	-	-	-	-	nucl	34.5842	18.7127	19.1759	0.846738	-0.016693	-0.870101	No significant
Trima_00104	CE1	PF00561,alpha/beta hydrolase fold	-	-	cysk	91.0674	62.4892	38.7637	1.22917	0.683223	-0.539162	No significant
Trima_00105	-	PF00782,Dual specificity phosphatase, catalytic domain	-	-	nucl	43.1195	15.4659	66.9859	-0.626198	-2.11494	-1.4794	H-F-enriched
Trima_00106	-	PF11017,Protein of unknown function (DUF2855)	-	-	cyto	18.1158	45.5386	20.0814	-0.139597	1.1752	1.32128	P-enriched
Trima_00107	-	-	-	-	nucl	20.1837	19.6277	29.6502	-0.550184	-0.584195	-0.0333715	No significant
Trima_00108	-	-	-	-	plas	40.6611	35.535	37.6418	0.102627	-0.0813513	-0.191528	No significant
Trima_00109	-	PF14521,Lysine-specific metallo-endopeptidase	S	-	extr	2.14798	2.25197	3.29177	-0.590827	-0.546451	0.01473	No significant
Trima_09451	-	PF03330,Lytic transglycolase PF01398,JAB1/Mov34/MPN/PAD-1 ubiquitin protease	-	-	extr	794.688	412.709	4761.89	-2.5826	-3.52719	-0.942759	F-enriched
Trima_00111	-	-	-	-	mito	2.61971	0.315343	4.55974	-0.803854	-3.73603	-2.89214	H-F-enriched
Trima_00112	-	-	-	-	cyto	0.970374	0.0571873	1.15312	-0.138502	-4.4077	-4.08477	H-F-enriched
Trima_00113	-	-	-	-	nucl	544.435	35.4409	15.3626	5.13737	1.18856	-3.92901	H-enriched
Trima_00114	-	PF00248,Aldo/keto reductase family	-	-	cyto	4.88464	30.3393	4.11913	0.217215	2.86854	2.63081	P-enriched
Trima_00115	-	-	-	-	cyto_nucl	16.38	20.4784	28.8105	-0.796853	-0.487972	0.310092	No significant
Trima_00116	-	-	-	-	extr	5.93882	5.56722	4.36287	0.420252	0.327731	-0.0800999	No significant
Trima_00117	-	PF05739,SNARE domain PF09177,Syntaxin 6, N-terminal	-	-	nucl	20.9942	11.8079	19.591	0.0849748	-0.719157	-0.816566	No significant
Trima_00118	-	PF00385,Chromo (CHRromatin Organisation MOdifier) domain	-	-	mito	24.3189	33.0584	49.3579	-1.01868	-0.573174	0.441771	No significant
Trima_00119	-	PF00743,Flavin-binding monooxygenase-like	-	-	plas	122.37	134.731	212.399	-0.791882	-0.655162	0.136371	No significant
Trima_00120	-	PF03908,Sec20	-	-	cyto	85.1248	100.471	69.6465	0.283812	0.524654	0.238344	No significant
Trima_00121	-	-	-	-	nucl	17.5612	27.9153	24.1009	-0.44775	0.206154	0.662164	No significant
Trima_00122	-	-	-	-	nucl	0	0	0	0	0	0	No significant
Trima_00123	-	-	-	-	nucl	0	0	0	0	0	0	No significant
Trima_00124	-	-	-	-	cyto_nucl	0	0	0	0	0	0	No significant
Trima_00125	-	-	-	-	mito	0	0	0	0	0	0	No significant
Trima_00128	-	-	-	-	nucl	0	0	0	0	0	0	No significant
Trima_00129	-	-	-	-	nucl	0	0	0	0	0	0	No significant
Trima_00130	-	-	-	-	cyto	0	0	0	0	0	0	No significant
Trima_00131	-	-	-	-	cyto	0.0513381	0	0.0385298	0	-100	-100	H-F-enriched
Trima_00520	-	-	S	-	extr	428.639	924.359	4752.42	-3.46829	-2.36073	1.10599	F-enriched
Trima_00134	-	-	-	-	mito	0	0	0	0	0	0	No significant
Trima_00135	-	-	S	-	extr	1.32097	2.21489	1.15129	0.173066	0.938234	0.728826	No significant
Trima_00136	-	PF00069,Protein kinase domain	-	-	mito	11.3957	6.80147	15.5833	-0.443772	-1.18129	-0.740616	No significant
Trima_00137	-	PF12352,Snare region anchored in the vesicle membrane C-terminus PF05008,Vesicle transport v-SNARE protein N-terminus	-	-	nucl	208.711	92.2864	108.825	0.936939	-0.232891	-1.17362	No significant
Trima_00138	-	PF00106,short chain dehydrogenase	-	-	cyto	38.7815	3.74742	2.25327	4.09154	0.733203	-3.35177	H-enriched
Trima_00139	-	-	-	-	cyto	30.0205	30.7583	21.9222	0.447667	0.487301	0.0318475	No significant
Trima_00143	-	-	S	-	mito	0.41312	0	0	100	0	-100	H-enriched
Trima_00144	-	-	-	-	cyto_nucl	14.5009	27.3677	31.9379	-1.13644	-0.218079	0.910988	No significant
Trima_00145	-	-	-	-	nucl	13.0612	24.5442	34.4271	-1.38857	-0.487812	0.894123	No significant
Trima_00146	-	-	-	-	cyto	0	0	0	0	0	0	No significant
Trima_00147	-	-	-	-	extr	0	0	0	0	0	0	No significant
Trima_00149	-	-	-	-	nucl	11.8456	10.1503	11.2912	0.0455185	-0.135957	-0.200917	No significant
Trima_00151	-	-	-	-	mito	46.109	9.79904	8.22364	2.47075	0.240486	-2.22418	H-enriched
Trima_00152	-	PF00999,Sodium/hydrogen exchanger family	-	-	plas	199.623	16.488	22.329	3.15695	-0.43198	-3.59354	H-enriched
Trima_00153	-	PF01125,G10 protein	-	-	nucl	443.085	179.374	278.052	0.671048	-0.626983	-1.2982	No significant
Trima_00154	-	PF03134,TB2/DP1, HVA22 family	-	-	plas	31.7579	41.5146	23.0457	0.45988	0.847329	0.385015	No significant
Trima_00155	-	-	-	-	cyto	0	0	0	0	0	0	No significant
Trima_00157	-	PF00702,haloacid dehalogenase-like hydrolase PF00122,E1-E2 ATPase PF00690,Cation transporter/ATPase, N-terminus PF00689,Cation transporting ATPase, C-terminus PF13246,Cation transport ATPase (P-type)	-	-	plas	86.2764	24.2319	4.59205	4.22651	2.39452	-1.82285	H-enriched
Trima_00158	-	-	-	-	nucl	2.00114	7.09168	11.6793	-2.53389	-0.701263	1.80813	P-F-enriched
Trima_00159	-	PF15879,NADH-ubiquinone oxidoreductase MWFE subunit	-	-	mito	124.915	99.93	207.02	-0.72179	-1.04391	-0.313599	No significant
Trima_00160	-	PF03099,Biotin/lipoate A/B protein ligase family PF10437,Bacterial lipoate protein ligase C-terminus	-	-	mito	47.6831	15.5299	20.0272	1.24067	-0.357268	-1.60772	H-enriched
Trima_00161	-	-	-	-	cyto_nucl	610.606	115.423	70.506	3.11508	0.710806	-2.40264	H-enriched
Trima_00162	-	-	-	-	mito	221.973	106.908	91.6474	1.27056	0.220596	-1.04837	H-enriched
Trima_00163	-	PF04430,Protein of unknown function (DUF498/DUF598)	-	-	mito	89.9888	11.7255	30.6728	1.54113	-1.38822	-2.93887	H-enriched
Trima_00164	-	-	-	-	mito	20.4037	37.304	17.4546	0.218712	1.09661	0.866444	No significant
Trima_00165	-	PF01878,EVE domain	-	-	nucl	45.8875	22.1813	12.2271	1.90626	0.849944	-1.04338	H-enriched
Trima_00166	-	PF12937,F-box-like	-	-	nucl	1.76169	4.83814	3.03365	-0.779121	0.654442	1.44679	No significant
Trima_00167	-	-	-	-	nucl	2.37523	7.25246	5.41077	-1.17089	0.415051	1.59531	P-F-enriched
Trima_00168	-	PF05773,RWD domain PF01205,Uncharacterized protein family UPF0029	-	-	cyto	68.1856	31.9802	45.2414	0.584457	-0.49246	-1.08435	No significant
Trima_00169	-	-	-	-	mito	62.116	38.8135	35.6367	0.798792	0.120593	-0.668207	No significant
Trima_00170	-	PF09668,Aspartyl protease PF00240,Ubiquitin family	-	-	cysk	41.5717	101.449	74.0648	-0.825876	0.452655	1.28331	No significant
Trima_00171	-	PF02269,Transcription initiation factor IID, 18kD subunit	-	-	cyto	35.2428	21.4231	21.815	0.681064	-0.0211357	-0.7062	No significant
Trima_00172	-	-	-	-	plas	12.5615	5.81864	3.07654	2.01229	0.906589	-1.10281	H-enriched
Trima_00173	-	PF00450,Serine carboxypeptidase	-	-	extr	202.401	90.9009	61.0077	1.72639	0.570324	-1.15081	H-enriched
Trima_00174	-	-	-	-	plas	47.5198	43.1663	18.3992	1.36763	1.22385	-0.133961	H-P-enriched
Trima_00175	-	PF01399,PCI domain	-	-	nucl	82.0143	24.7005	29.4391	1.47424	-0.243066	-1.72635	H-enriched
Trima_00176	-	-	-	-	nucl	94.7471	3.36585	3.53049	4.73516	-0.0460252	-4.80248	H-enriched
Trima_00177	-	PF13462,Thioredoxin	-	-	mito	99.5148	24.6947	41.2506	1.26768	-0.732397	-2.00689	H-enriched
Trima_16688	CBM13	PF00652,Ricin-type beta-trefoil lectin domain	S	-	extr	964.128	706.058	4512.37	-2.22514	-2.67511	-0.448637	F-enriched
Trima_00179	-	-	-	-	cyto_nucl	0	0	0	0	0	0	No significant
Trima_00180	-	PF02238,Cytochrome c oxidase subunit VII	-	-	mito	137.947	77.7829	83.1582	0.722353	-0.0801867	-0.815982	No significant
Trima_00181	-	PF03366,YEATS family	-	-	mito	101.937	44.5318	71.3957	0.508122	-0.677735	-1.19421	No significant
Trima_00182	-	PF02259,FAT domain PF02260,FATC domain PF00454,Phosphatidylinositol 3- and 4-kinase PF08064,UME (NUC010) domain	-	-	cyto_nucl	9.50882	20.0819	12.3468	-0.379941	0.695242	1.08161	No significant
Trima_00183	-	PF04147,Nop14-like family	-	-	mito_nucl	28.8351	53.2046	46.9994	-0.704965	0.176896	0.881957	No significant
Trima_00184	-	-	-	-	plas	46.7572	25.5595	52.9225	-0.1649	-1.03585	-0.851956	No significant
Trima_00185	-	-	-	-	cyto	21.0517	33.5066	32.9323	-0.637348	0.0154881	0.656564	No significant
Trima_13348	-	-	-	-	cyto	296.642	1586.46	4281.73	-3.84905	-1.4307	2.41808	F-enriched
Trima_00187	-	-	-	-	mito	2.29966	4.11141	4.94502	-1.07373	-0.255696	0.82209	No significant
Trima_00188	-	-	-	-	cyto_nucl	4.06813	3.13852	7.88282	-0.913763	-1.30508	-0.326977	No significant
Trima_00189	-	PF02845,CUE domain PF01694,Rhomboid family	-	-	plas	34.2463	53.0068	95.0983	-1.46588	-0.839111	0.622915	No significant
Trima_00190	-	PF05091,Eukaryotic translation initiation factor 3 subunit 7 (eIF-3)	-	-	plas	104.119	155.658	142.675	-0.451375	0.123193	0.576434	No significant
Trima_00191	-	PF00076,RNA recognition motif. (a.k.a. RRM, RBD, or RNP domain)	-	-	nucl	220.861	112.973	58.7192	1.90982	0.938525	-0.964129	No significant
Trima_00192	-	PF01909,Nucleotidyltransferase domain PF04926,Poly(A) polymerase predicted RNA binding domain PF04928,Poly(A) polymerase central domain	-	-	cyto	68.2782	68.2332	80.8047	-0.238929	-0.241219	0	No significant
Trima_00193	-	-	-	-	nucl	68.0582	28.5465	36.233	0.902923	-0.341542	-1.25448	No significant
Trima_00194	-	PF02934,GatB/GatE catalytic domain PF02637,GatB domain	-	-	mito	25.5112	65.5474	43.0773	-0.746054	0.60299	1.35882	No significant
Trima_00195	-	PF06011,Transient receptor potential (TRP) ion channel	-	-	plas	68.6982	105.585	113.461	-0.721723	-0.102196	0.618539	No significant
Trima_00196	-	-	-	-	nucl	12.2862	43.7903	26.2518	-1.09337	0.732946	1.82985	P-F-enriched
Trima_00198	-	-	-	-	nucl	0	0	0	0	0	0	No significant
Trima_00199	-	-	-	-	nucl	0	0	0	0	0	0	No significant
Trima_00200	-	-	-	-	nucl	0	0	0	0	0	0	No significant
Trima_00201	-	-	-	-	cyto	0	0	0	0	0	0	No significant
Trima_00202	-	PF03847,Transcription initiation factor TFIID subunit A	-	-	nucl	84.2487	43.771	41.4797	1.01297	0.0704986	-0.938315	No significant
Trima_00203	-	PF04939,Ribosome biogenesis regulatory protein (RRS1)	-	-	nucl	109.053	105.209	75.8368	0.520285	0.468128	-0.0467337	No significant
Trima_00204	-	PF08271,TFIIB zinc-binding PF00382,Transcription factor TFIIB repeat	-	-	cyto	806.332	253.854	142.272	2.50135	0.833346	-1.66492	H-enriched
Trima_00205	-	PF04176,TIP41-like family	-	-	nucl	144.32	21.0801	37.4761	1.93879	-0.826023	-2.76707	H-enriched
Trima_00206	-	PF05783,Dynein light intermediate chain (DLIC)	-	-	nucl	41.7148	18.2309	15.5654	1.41671	0.217977	-1.19013	H-enriched
Trima_00207	-	-	-	-	nucl	45.9993	39.8731	38.7783	0.240474	0.0354898	-0.203078	No significant
Trima_00208	-	PF07052,Hepatocellular carcinoma-associated antigen 59	-	-	nucl	36.7153	52.4757	78.6975	-1.0945	-0.579643	0.512119	No significant
Trima_00209	-	PF01293,Phosphoenolpyruvate carboxykinase	-	-	cyto	110.388	177.786	136.058	-0.299951	0.385341	0.68644	No significant
Trima_00210	-	PF09286,Pro-kumamolisin, activation domain	-	-	extr	6.36814	65.3393	34.6031	-2.4425	0.910868	3.35907	P-F-enriched
Trima_00211	-	-	-	-	nucl	0	0	0	0	0	0	No significant
Trima_00212	-	-	-	-	plas	2.7641	2.15937	1.10837	1.31263	0.932965	-0.347268	No significant
Trima_00214	-	-	-	-	nucl	0	0	0	0	0	0	No significant
Trima_00215	-	PF00225,Kinesin motor domain	-	-	mito	14.9483	0.788339	3.01523	2.29658	-1.91276	-4.21879	H-enriched
Trima_00216	-	PF00149,Calcineurin-like phosphoesterase PF16656,Purple acid Phosphatase, N-terminal domain PF14008,Iron/zinc purple acid phosphatase-like protein C	S	-	extr	3.82448	3.72588	4.6941	-0.271099	-0.328047	-0.0242406	No significant
Trima_00218	-	-	-	-	nucl	0	0	0	0	0	0	No significant
Trima_00219	GH74	PF15902,Sortilin, neurotensin receptor 3, PF15901,Sortilin, neurotensin receptor 3, C-terminal	-	-	plas	70.7318	101.635	66.636	0.0832108	0.606876	0.52048	No significant
Trima_00220	-	PF12937,F-box-like	-	-	nucl	6.87326	14.9963	8.28552	-0.259786	0.849468	1.12007	No significant
Trima_00221	-	-	-	-	nucl	0	0	0	0	0	0	No significant
Trima_00222	-	-	-	-	mito	0	0	0	0	0	0	No significant
Trima_00223	-	-	-	-	extr	0	0	0	0	0	0	No significant
Trima_00224	-	-	-	-	nucl	0	0	0	0	0	0	No significant
Trima_00225	-	-	-	-	plas	0	0	0	0	0	0	No significant
Trima_00226	-	-	-	-	nucl	0	0	0	0	0	0	No significant
Trima_00227	-	-	-	-	cyto	0	0	0	0	0	0	No significant
Trima_00228	-	PF00400,WD domain, G-beta repeat	-	-	nucl	93.7538	20.3164	28.6423	1.70449	-0.488395	-2.20302	H-enriched
Trima_00229	-	-	-	-	nucl	0	0	0	0	0	0	No significant
Trima_00230	-	-	-	-	cyto	0	0	0	0	0	0	No significant
Trima_14673	-	PF00092,von Willebrand factor type A domain	-	-	cyto	7.32737	420.143	3890.22	-9.04684	-3.21015	5.83648	F-enriched
Trima_00232	-	-	-	-	mito	0	0	0	0	0	0	No significant
Trima_00233	-	-	-	-	mito	0	0	0	0	0	0	No significant
Trima_00234	-	-	-	-	nucl	0	0	0	0	0	0	No significant
Trima_00235	-	-	-	-	mito	0	0	0	0	0	0	No significant
Trima_00236	-	-	-	-	nucl	0	0	0	0	0	0	No significant
Trima_00237	-	-	-	-	nucl	0	0	0	0	0	0	No significant
Trima_00238	-	-	-	-	mito	0	0	0	0	0	0	No significant
Trima_00239	-	PF03439,Early transcription elongation factor of RNA pol II, NGN section PF11942,Spt5 transcription elongation factor, acidic N-terminal	-	-	mito	0	0	0	0	0	0	No significant
Trima_00240	-	-	-	-	nucl	0	0	0	0	0	0	No significant
Trima_00242	-	-	-	-	mito	0	0	0	0	0	0	No significant
Trima_00243	-	-	-	-	extr	0	0	0	0	0	0	No significant
Trima_00244	-	-	-	-	mito	0	0	0	0	0	0	No significant
Trima_00245	-	-	-	-	nucl	0	0	0	0	0	0	No significant
Trima_00247	-	-	-	-	cyto_nucl	3.44799	0.256671	1.3036	1.35673	-2.35256	-3.76287	H-enriched
Trima_00248	-	PF13391,HNH endonuclease	-	-	nucl	66.4963	37.489	39.5334	0.741607	-0.0734343	-0.82235	No significant
Trima_00249	-	-	-	-	plas	21.2889	11.0643	29.6327	-0.465994	-1.42672	-0.934633	No significant
Trima_00250	-	-	-	-	extr	0	0	0	0	0	0	No significant
Trima_00251	-	-	-	-	cyto	15.1996	10.0532	10.5417	0.508478	-0.0535909	-0.570395	No significant
Trima_00252	-	PF01031,Dynamin central region PF00350,Dynamin family PF02212,Dynamin GTPase effector domain	-	-	nucl	61.4763	74.3767	31.7898	0.944064	1.21957	0.272957	No significant
Trima_00253	-	PF07539,Down-regulated in metastasis	-	-	plas	29.8669	63.3698	76.838	-1.36057	-0.277112	1.08245	P-F-enriched
Trima_00254	-	PF00248,Aldo/keto reductase family	-	-	cysk	30.8499	11.0679	10.9689	1.47806	0.000228688	-1.46811	H-enriched
Trima_00255	-	-	-	-	cyto	20.2921	3.84554	0.735795	4.74699	2.34777	-2.39482	H-enriched
Trima_00256	-	PF12074,Domain of unknown function (DUF3554)	-	-	plas	17.5986	38.3921	26.6357	-0.596348	0.52491	1.12341	No significant
Trima_00257	GH109	PF01408,Oxidoreductase family, NAD-binding Rossmann fold	-	-	cysk	4.12017	2.7548	0.712145	2.48278	1.90518	-0.543692	H-P-enriched
Trima_00258	-	-	-	-	mito	16.0921	0.823901	0.564697	4.77048	0.436181	-4.24104	H-enriched
Trima_00259	-	-	-	-	nucl	0	0	0	0	0	0	No significant
Trima_00260	-	-	-	-	mito	0	0	0	0	0	0	No significant
Trima_00261	-	-	-	-	nucl	0	0	0	0	0	0	No significant
Trima_00262	-	PF11605,Vacuolar protein sorting protein 36 Vps36 PF04157,EAP30/Vps36 family	-	TF	cysk	16.7233	9.44473	7.63646	1.11551	0.29743	-0.814172	No significant
Trima_05883	-	-	-	-	extr	4.7203	3.75918	3815.6	-9.64465	-9.96835	-0.295212	F-enriched
Trima_00264	-	PF00596,Class II Aldolase and Adducin N-terminal domain	-	-	cyto	213.999	316.112	122.223	0.808158	1.37182	0.561742	No significant
Trima_00265	-	PF00596,Class II Aldolase and Adducin N-terminal domain	-	-	cyto	149.447	357.291	672.859	-2.16699	-0.91137	1.25623	P-F-enriched
Trima_00266	-	PF07955,Protein of unknown function (DUF1687)	-	-	mito	254.167	60.5001	168.451	0.588097	-1.47628	-2.06399	H-F-enriched
Trima_00267	-	PF00581,Rhodanese-like domain	-	-	mito	37.1348	12.3176	12.1738	1.60707	0.00202427	-1.58522	H-enriched
Trima_00268	-	PF00153,Mitochondrial carrier protein	-	-	cyto	88.7819	22.061	22.7179	1.96218	-0.0326702	-2.00304	H-enriched
Trima_00269	-	PF05486,Signal recognition particle 9 kDa protein (SRP9)	-	-	nucl	130.954	143.116	102.385	0.347552	0.482147	0.124175	No significant
Trima_00270	-	-	-	-	extr	13.571	12.8846	17.923	-0.39255	-0.47152	-0.067773	No significant
Trima_00271	-	-	-	-	extr	449.197	176.09	124.392	1.84534	0.497425	-1.34386	H-enriched
Trima_00272	-	-	-	-	nucl	31.9923	2.44809	3.85376	3.0446	-0.627848	-3.68205	H-enriched
Trima_12871	-	-	-	-	cyto_nucl	104.118	18.9914	3283.77	-4.97278	-7.42588	-2.44523	F-enriched
Trima_00274	-	-	-	-	mito	66.905	34.2189	33.2734	0.994392	0.0265764	-0.961185	No significant
Trima_00275	-	-	-	-	mito	28.6131	36.6051	27.661	0.0405018	0.400465	0.354068	No significant
Trima_00276	-	PF01239,Protein prenyltransferase alpha subunit repeat	-	-	nucl	73.271	59.4394	62.4283	0.222267	-0.0702702	-0.295906	No significant
Trima_00277	-	-	-	-	cyto	10.3328	17.1417	13.742	-0.409286	0.312888	0.725114	No significant
Trima_00278	-	-	S	-	extr	2.43282	135.105	9.81828	-1.96251	3.76549	5.77084	P-enriched
Trima_00280	-	PF00172,Fungal Zn(2)-Cys(6) binuclear cluster domain PF04082,Fungal specific transcription factor domain	-	TF	nucl	16.2582	39.6317	51.5541	-1.66176	-0.37772	1.28243	P-F-enriched
Trima_00281	-	-	-	-	extr	3.59366	2.06944	2.88974	0.286942	-0.420956	-0.725706	No significant
Trima_00282	-	-	-	-	extr	1.21157	6.52044	4.0841	-1.74026	0.649087	2.40705	P-F-enriched
Trima_00283	-	-	-	-	extr	0	0	0	0	0	0	No significant
Trima_00285	-	-	-	-	extr	0.452806	5.78529	0.113278	1.8291	5.61929	3.61008	P-enriched
Trima_03954	-	-	-	-	mito	171.781	53.2951	2927.19	-4.08973	-5.77244	-1.677	F-enriched
Trima_00287	-	-	-	-	nucl	0	0	0	0	0	0	No significant
Trima_00288	-	-	-	-	cyto	0	0	0	0	0	0	No significant
Trima_00290	-	-	-	-	cyto	0	0	0	0	0	0	No significant
Trima_00291	-	-	-	-	plas	16.7684	68.0584	6.28662	1.4154	3.42906	2.00974	P-enriched
Trima_00292	AA3	PF05199,GMC oxidoreductase PF00732,GMC oxidoreductase	S	-	extr	1.49304	20.0053	2.70904	-0.817708	2.87394	3.72819	P-enriched
Trima_00293	-	PF07690,Major Facilitator Superfamily	-	-	plas	6.04607	11.0082	17.7153	-1.54161	-0.672385	0.846092	No significant
Trima_00294	-	PF00067,Cytochrome P450	-	-	mito	14.8102	37.0074	22.844	-0.612739	0.690168	1.30766	No significant
Trima_00295	AA3	PF05199,GMC oxidoreductase PF00732,GMC oxidoreductase	-	-	cyto	20.355	53.3182	46.7427	-1.19547	0.184447	1.38258	P-F-enriched
Trima_00296	-	PF01040,UbiA prenyltransferase family	-	-	plas	3.97292	14.1783	7.1963	-0.832319	0.972415	1.81219	No significant
Trima_00297	-	-	-	-	cyto	0	0	0	0	0	0	No significant
Trima_00298	-	-	-	-	extr	0	0	0	0	0	0	No significant
Trima_00299	CE10	PF07859,alpha/beta hydrolase fold	-	-	mito	21.8229	20.2216	28.3788	-0.36874	-0.483132	-0.105084	No significant
Trima_00300	-	-	-	-	nucl	0	0	0	0	0	0	No significant
Trima_00301	-	PF14703,Cytosolic domain of 10TM putative phosphate transporter PF12621,Extracellular tail, of 10TM putative phosphate transporter PF13967,Late exocytosis, associated with Golgi transport PF02714,Calcium-dependent channel, 7TM region, putative phosphate	-	-	plas	59.4946	198.882	297.183	-2.31684	-0.5784	1.7378	P-F-enriched
Trima_00302	-	-	-	-	extr	53.111	29.9245	32.1198	0.722214	-0.0891058	-0.819432	No significant
Trima_00303	-	-	-	-	nucl	7.80938	15.1637	8.6642	-0.146436	0.796637	0.948062	No significant
Trima_00304	-	PF01425,Amidase	-	-	plas	11.7354	60.793	27.5588	-1.21835	1.14089	2.36127	P-enriched
Trima_00305	-	-	-	-	mito	297.187	106.753	60.4386	2.29167	0.817072	-1.47329	H-enriched
Trima_06330	-	-	-	-	cyto	593.582	386.173	2919.88	-2.29614	-2.91538	-0.619113	F-enriched
Trima_00309	-	-	-	-	plas	0	0	0	0	0	0	No significant
Trima_00310	-	-	-	-	nucl	0	0	0	0	0	0	No significant
Trima_00311	-	-	-	-	nucl	0	0	0	0	0	0	No significant
Trima_00312	-	-	-	-	cyto_nucl	0	0	0	0	0	0	No significant
Trima_00313	GH5	PF00150,Cellulase (glycosyl hydrolase family 5)	-	-	extr	24.9355	11.5763	7.97008	1.63472	0.529248	-1.07967	H-enriched
Trima_00314	CBM1,GH5	PF00150,Cellulase (glycosyl hydrolase family 5) PF00734,Fungal cellulose binding domain	S	-	extr	2.75958	6.29739	5.13418	-0.865356	0.285526	1.17184	No significant
Trima_00315	-	PF06682,SOCE-associated regulatory factor of calcium homoeostasis	-	-	mito	180.154	69.9589	80.4301	1.16035	-0.199324	-1.35938	H-enriched
Trima_00316	-	PF03169,OPT oligopeptide transporter protein	-	-	plas	188.235	66.6213	68.6353	1.45243	-0.0402639	-1.49766	H-enriched
Trima_00317	-	PF09334,tRNA synthetases class I (M)	-	-	cyto	55.1971	113.436	64.5604	-0.220306	0.810996	1.0352	No significant
Trima_03094	-	-	-	-	cyto	668.972	1138.81	2704.33	-2.01343	-1.24683	0.764935	F-enriched
Trima_00319	-	PF13361,UvrD-like helicase C-terminal domain PF00580,UvrD/REP helicase N-terminal domain	-	-	mito	60.0362	46.689	38.4926	0.635863	0.27537	-0.359307	No significant
Trima_00320	-	PF00083,Sugar (and other) transporter	-	-	plas	34.1524	86.4728	121.414	-1.82224	-0.486328	1.33359	P-F-enriched
Trima_00323	-	PF00248,Aldo/keto reductase family	-	-	cyto	12.7993	26.3433	15.4058	-0.244555	0.771316	1.01822	No significant
Trima_00324	-	-	-	-	extr	375.596	353.86	293.572	0.353019	0.266743	-0.0839667	No significant
Trima_00325	-	-	-	-	extr	46.6519	70.764	40.0736	0.212989	0.815443	0.58995	No significant
Trima_00326	-	PF03357,Snf7	-	-	mito	123.3	77.5159	37.1613	1.72863	1.05796	-0.666957	H-P-enriched
Trima_00327	-	PF04119,Heat shock protein 9/12	-	-	nucl	23.4985	4.33152	4.68524	2.32263	-0.0720964	-2.41357	H-enriched
Trima_00328	-	PF12848,ABC transporter PF00005,ABC transporter	-	-	cyto	125.777	10.8629	17.7509	2.82324	-0.694693	-3.52251	H-enriched
Trima_00329	-	PF02338,OTU-like cysteine protease	-	-	mito	33.513	32.0045	38.3832	-0.194469	-0.250226	-0.0505638	No significant
Trima_00330	-	PF03372,Endonuclease/Exonuclease/phosphatase family	-	-	nucl	19.8536	23.262	16.3569	0.263496	0.499191	0.223929	No significant
Trima_13224	-	PF16488,Argonaute linker 2 domain PF16486,N-terminal domain of argonaute PF02171,Piwi domain PF02170,PAZ domain PF08699,Argonaute linker 1 domain	-	-	cyto	333.919	358.841	2657.91	-2.99236	-2.88795	0.103488	F-enriched
Trima_00332	-	PF10568,Outer mitochondrial membrane transport complex protein PF17171,Glutathione S-transferase, C-terminal domain	-	-	extr	32.6401	19.3453	15.0125	1.11302	0.359495	-0.746758	No significant
Trima_00333	-	PF04114,Gaa1-like, GPI transamidase component	-	-	plas	66.013	28.8515	36.6498	0.848405	-0.341118	-1.19395	No significant
Trima_00334	-	PF04658,TAFII55 protein conserved region	-	-	nucl	7.09794	11.3012	12.024	-0.748117	-0.0917404	0.653194	No significant
Trima_00335	-	-	-	-	cyto	17.1445	4.67338	2.5734	2.72168	0.847558	-1.8669	H-enriched
Trima_00336	-	-	-	-	cyto	0	0	0	0	0	0	No significant
Trima_00337	-	-	-	-	cysk	69.1491	11.9114	8.06009	3.07103	0.516636	-2.5198	H-enriched
Trima_00339	-	-	-	-	cysk	0	0	0	0	0	0	No significant
Trima_00340	-	-	-	-	cysk	0	0	0	0	0	0	No significant
Trima_00341	-	PF16579,Adenylate sensor of SNF1-like protein kinase	-	-	mito	0.0696208	0	0.0957926	-0.363534	-100	-100	H-F-enriched
Trima_00342	-	-	-	-	-	0	0	0	0	0	0	No significant
Trima_00343	-	-	-	-	nucl	0	0	0	0	0	0	No significant
Trima_00344	-	-	-	-	nucl	0	0	0	0	0	0	No significant
Trima_00345	-	-	-	-	plas	47.2698	35.8667	17.088	1.46648	1.0598	-0.393221	H-P-enriched
Trima_00346	-	PF15377,Domain of unknown function (DUF4604)	-	-	nucl	67.127	49.3996	60.3965	0.148973	-0.283509	-0.432114	No significant
Trima_00347	-	PF07690,Major Facilitator Superfamily	-	-	plas	260.99	145.396	56.2037	2.21041	1.368	-0.842743	H-P-enriched
Trima_00348	-	PF08243,SPT2 chromatin protein	-	-	nucl	143.277	60.806	64.4001	1.14787	-0.0794931	-1.23262	H-enriched
Trima_00349	-	-	-	-	nucl	6.5401	6.2082	1.88414	1.79532	1.71764	-0.0554143	H-P-enriched
Trima_00350	-	-	S	-	extr	795.419	333.056	108.016	2.87888	1.62249	-1.25353	H-enriched
Trima_00351	-	-	-	-	mito	0.0584521	0	0	100	0	-100	H-enriched
Trima_00352	-	PF05362,Lon protease (S16) C-terminal proteolytic domain PF02190,ATP-dependent protease La (LON) substrate-binding domain PF00004,ATPase family associated with various cellular activities (AAA)	-	-	cyto	53.4911	96.4337	73.1378	-0.448003	0.39617	0.846859	No significant
Trima_00353	-	PF02179,BAG domain	-	-	nucl	33.9866	1460.76	182.072	-2.41514	3.00232	5.41968	P-enriched
Trima_00354	-	PF01636,Phosphotransferase enzyme family	-	-	pero	156.427	0.0119532	63.4378	1.29535	-12.3735	-13.6729	H-enriched
Trima_00355	-	PF12397,U3 small nucleolar RNA-associated protein 10 PF08146,BP28CT (NUC211) domain	-	-	mito	9.39477	35.5359	11.0179	-0.222436	1.68676	1.91415	P-enriched
Trima_00356	-	PF00069,Protein kinase domain PF00786,P21-Rho-binding domain	-	-	nucl	11.8688	27.0862	34.6291	-1.54424	-0.349705	1.18948	P-F-enriched
Trima_03824	-	-	-	-	extr	1051.15	739.936	2604.84	-1.3075	-1.81333	-0.503757	F-enriched
Trima_00358	-	-	-	-	mito	0.0736167	0.130152	0.0276249	0.414061	1.91423	0.500168	No significant
Trima_16636	-	-	-	-	nucl	67.3093	366.538	2354.67	-5.12742	-2.68216	2.44481	F-enriched
Trima_00360	-	PF06870,A49-like RNA polymerase I associated factor	-	-	mito_nucl	39.9748	39.9807	31.4393	0.341585	0.342205	0	No significant
Trima_00361	-	PF08236,SRI (Set2 Rpb1 interacting) domain PF00856,SET domain	-	-	nucl	32.5946	33.6356	26.9146	0.27588	0.317567	0.0406084	No significant
Trima_00362	-	-	-	-	nucl	17.7783	26.5532	21.478	-0.266136	0.293734	0.566329	No significant
Trima_00363	-	PF05347,Complex 1 protein (LYR family)	-	-	mito	187.399	144.898	102.113	0.87146	0.498488	-0.365925	No significant
Trima_00364	-	PF10252,Casein kinase substrate phosphoprotein PP28	-	-	nucl	372.967	270.533	305.636	0.284681	-0.172321	-0.458808	No significant
Trima_00365	-	PF01535,PPR repeat	-	-	mito	19.7427	22.967	8.7584	1.16428	1.38609	0.216509	H-P-enriched
Trima_00366	-	PF00076,RNA recognition motif. (a.k.a. RRM, RBD, or RNP domain)	-	-	nucl	84.5534	87.1418	58.4996	0.526166	0.572133	0.0430571	No significant
Trima_00367	-	PF12906,RING-variant domain	-	-	mito	56.922	54.499	49.2229	0.205794	0.140899	-0.0603083	No significant
Trima_00368	-	PF09173,Initiation factor eIF2 gamma, C terminal PF00009,Elongation factor Tu GTP binding domain PF03144,Elongation factor Tu domain 2	-	-	cyto	91.3156	98.4307	82.7789	0.13961	0.247883	0.105938	No significant
Trima_00369	-	-	-	-	cyto	0	0	0	0	0	0	No significant
Trima_00370	-	-	-	-	cyto	0	0	0	0	0	0	No significant
Trima_00371	-	PF02902,Ulp1 protease family, C-terminal catalytic domain	-	-	cyto_nucl	0.608996	0.237833	0.0272867	4.41407	3.02971	-1.31343	H-enriched
Trima_00372	-	-	-	-	mito	13.6144	1.58509	5.51384	1.30136	-1.7232	-3.03496	H-enriched
Trima_00377	-	-	-	-	mito	0	0	0	0	0	0	No significant
Trima_00381	-	-	-	-	nucl	0	0	0	0	0	0	No significant
Trima_00382	-	PF04082,Fungal specific transcription factor domain	-	TF	plas	175.393	3.07792	1.96896	6.46266	0.632304	-5.82504	H-enriched
Trima_00383	-	-	-	-	mito	0	0	0	0	0	0	No significant
Trima_00384	-	-	-	-	cyto_nucl	0	0	0	0	0	0	No significant
Trima_00387	-	PF00867,XPG I-region	-	-	mito	0	0	0	0	0	0	No significant
Trima_00388	-	-	-	-	cysk	0	0	0	0	0	0	No significant
Trima_00389	-	-	-	-	cyto	0	0	0	0	0	0	No significant
Trima_15401	-	PF06687,SUR7/PalI family	-	-	plas	103.393	952.021	2335	-4.49576	-1.29375	3.20143	F-enriched
Trima_10451	-	-	-	-	plas	9.93406	765.895	2297.38	-7.84511	-1.58402	6.25832	F-enriched
Trima_00393	-	-	-	-	mito	130.667	33.8006	60.5562	1.09941	-0.83788	-1.94641	H-enriched
Trima_00394	-	-	-	-	nucl	0	0	0	0	0	0	No significant
Trima_00395	-	PF03169,OPT oligopeptide transporter protein	-	-	plas	59.8614	77.5947	33.8307	0.821735	1.19839	0.371909	No significant
Trima_00396	-	-	-	-	extr	9.19095	19.4359	25.016	-1.42485	-0.358194	1.05485	P-F-enriched
Trima_00397	-	PF00069,Protein kinase domain	-	-	cyto	18.8916	8.55694	14.4278	0.381438	-0.743481	-1.12627	No significant
Trima_00398	-	PF00398,Ribosomal RNA adenine dimethylase	-	-	nucl	31.6875	29.601	35.9964	-0.177251	-0.275729	-0.0910409	No significant
Trima_00399	-	-	-	-	nucl	11.042	4.49334	7.5464	0.516146	-0.69988	-1.26103	No significant
Trima_00400	-	PF01423,LSM domain	-	-	mito	199.75	61.528	59.6518	1.73339	0.0352097	-1.68969	H-enriched
Trima_00401	-	PF12937,F-box-like	-	-	mito	48.7359	18.9604	37.5862	0.371358	-0.98049	-1.35963	No significant
Trima_00402	-	PF00590,Tetrapyrrole (Corrin/Porphyrin) Methylases	-	-	cysk	61.9302	34.6656	45.7334	0.4355	-0.392732	-0.83045	No significant
Trima_00403	-	PF01336,OB-fold nucleic acid binding domain PF00152,tRNA synthetases class II (D, K and N)	-	TF	nucl	82.4417	95.4933	107.523	-0.381633	-0.168484	0.20881	No significant
Trima_00404	-	PF00648,Calpain family cysteine protease PF01067,Calpain large subunit, domain III	-	-	cyto	55.6032	61.5354	39.8623	0.476204	0.624939	0.145357	No significant
Trima_00405	-	PF17184,Rit1 N-terminal domain PF04179,Rit1 DUSP-like domain	-	-	nucl	8.75162	6.66569	12.6132	-0.513471	-0.915093	-0.395773	No significant
Trima_00406	-	-	-	-	cyto	0	0	0	0	0	0	No significant
Trima_00407	-	-	-	-	nucl	0	0	0	0	0	0	No significant
Trima_00408	-	-	-	-	nucl	0	0	0	0	0	0	No significant
Trima_00410	-	-	-	-	cyto	0	0	0	0	0	0	No significant
Trima_00412	-	-	-	-	mito	0	0	0	0	0	0	No significant
Trima_00413	-	-	-	-	nucl	0	0	0	0	0	0	No significant
Trima_00414	-	PF01061,ABC-2 type transporter PF00005,ABC transporter	-	-	plas	113.712	70.5831	84.6994	0.421413	-0.26197	-0.683959	No significant
Trima_00415	-	PF05051,Cytochrome C oxidase copper chaperone (COX17)	-	-	nucl	15.9227	27.2575	27.6942	-0.774576	-0.00440381	0.760902	No significant
Trima_00416	-	-	-	-	nucl	0	0	0	0	0	0	No significant
Trima_00417	-	PF00867,XPG I-region PF00752,XPG N-terminal domain	-	-	mito	0	0	0	0	0	0	No significant
Trima_00418	-	-	-	-	cyto_nucl	0	0	0	0	0	0	No significant
Trima_00419	-	-	-	-	nucl	0	0	0	0	0	0	No significant
Trima_00421	-	PF01363,FYVE zinc finger PF00621,RhoGEF domain	-	-	nucl	21.1972	32.9888	54.4171	-1.35197	-0.719257	0.632057	No significant
Trima_00422	-	PF01124,MAPEG family	-	-	plas	285.305	235.445	160.237	0.825326	0.550043	-0.269418	No significant
Trima_00423	-	-	-	-	nucl	17.3393	66.1292	101.029	-2.5349	-0.610084	1.91947	P-F-enriched
Trima_11628	-	-	S	-	mito	65.4825	190.18	2284.96	-5.12619	-3.5861	1.53666	F-enriched
Trima_07511	-	-	-	-	nucl	287.975	56.2726	2169.23	-2.91068	-5.26804	-2.35068	F-enriched
Trima_00426	-	PF10032,Phosphate transport (Pho88)	-	-	mito	497.991	374.241	151.011	1.71752	1.30724	-0.408588	H-P-enriched
Trima_00427	-	-	-	-	mito	62.8026	0.0241508	0.0768903	9.66909	-1.67073	-11.3375	H-enriched
Trima_00428	-	PF12246,Temperature dependent protein affecting M2 dsRNA replication PF12247,Temperature dependent protein affecting M2 dsRNA replication PF00752,XPG N-terminal domain	-	-	nucl	89.6536	79.9804	57.1448	0.642804	0.481976	-0.160719	No significant
Trima_16488	CBM12	PF11901,Protein of unknown function (DUF3421)	-	-	nucl	32.0646	206.742	2091.95	-6.02657	-3.33752	2.68855	F-enriched
Trima_00430	-	-	-	-	mito	111.488	12.0753	6.90036	3.96482	0.747119	-3.17998	H-enriched
Trima_08306	-	-	-	-	nucl	116.492	520.493	2062.67	-4.14565	-1.98632	2.15502	F-enriched
Trima_00432	-	PF02678,Pirin	-	-	mito	117.188	60.8432	152.662	-0.376503	-1.32374	-0.941354	No significant
Trima_00433	-	PF08154,NLE (NUC135) domain PF00400,WD domain, G-beta repeat	-	-	nucl	48.8357	42.5169	25.5675	0.925169	0.72557	-0.197395	No significant
Trima_00434	-	-	-	-	extr	4.05483	4.33223	2.73667	0.549417	0.627348	0.0738992	No significant
Trima_00435	-	-	-	-	mito	58.88	5.33363	4.99815	3.52886	0.0673628	-3.4284	H-enriched
Trima_00436	-	-	-	-	nucl	53.9573	32.3298	25.8112	1.05556	0.313245	-0.730119	No significant
Trima_00437	-	-	-	-	nucl	0	0	0	0	0	0	No significant
Trima_00438	-	-	-	-	plas	0	0	0	0	0	0	No significant
Trima_00439	-	-	-	-	cyto	26.8085	37.4222	62.5055	-1.20391	-0.722449	0.46328	No significant
Trima_00440	-	-	-	-	mito	0	0	0	0	0	0	No significant
Trima_00442	-	-	S	-	extr	0	0	0	0	0	0	No significant
Trima_00445	-	-	-	-	mito	0	0	0	0	0	0	No significant
Trima_00446	-	-	-	-	plas	0	0	0	0	0	0	No significant
Trima_00447	-	-	-	-	nucl	0	0	0	0	0	0	No significant
Trima_00448	-	PF00248,Aldo/keto reductase family	-	-	mito	3.16121	0.281962	0.427476	2.88039	-0.500809	-3.43844	H-enriched
Trima_00449	-	-	-	-	nucl	3.99685	16.1516	21.3119	-2.40091	-0.394694	1.99109	P-F-enriched
Trima_00450	-	-	-	-	nucl	0	0	0	0	0	0	No significant
Trima_00451	-	-	-	-	nucl	0	0	0	0	0	0	No significant
Trima_00452	-	-	S	-	extr	0	0	0	0	0	0	No significant
Trima_00453	-	-	-	-	cyto	0	0	0	0	0	0	No significant
Trima_00454	-	-	-	-	cyto	0	0	0	0	0	0	No significant
Trima_00456	-	-	-	-	cyto	0	0	0	0	0	0	No significant
Trima_00457	-	-	-	-	plas	23.2313	11.5634	8.24817	1.48317	0.466944	-1.00734	H-enriched
Trima_00458	-	-	-	-	plas	4.10369	9.91631	1.85503	1.12557	2.40463	1.26005	P-enriched
Trima_00459	-	PF10300,Protein of unknown function (DUF3808)	-	-	mito	59.1972	108.386	71.5446	-0.271194	0.59527	0.869458	No significant
Trima_00460	-	-	-	-	plas	88.0428	76.3516	59.8939	0.551865	0.348193	-0.197917	No significant
Trima_00461	-	PF00566,Rab-GTPase-TBC domain	-	-	nucl	12.0539	22.3032	13.7955	-0.19116	0.688205	0.883794	No significant
Trima_00462	-	PF12796,Ankyrin repeats (3 copies) PF01237,Oxysterol-binding protein PF00169,PH domain	-	-	mito	59.1545	154.076	92.4632	-0.641677	0.736134	1.37956	No significant
Trima_00463	-	-	-	-	mito	22.0608	29.065	10.1542	1.11591	1.5139	0.392995	H-P-enriched
Trima_00464	-	-	-	-	nucl	28.5942	15.2617	17.7562	0.679475	-0.207172	-0.888804	No significant
Trima_00465	-	-	-	-	extr	8.4384	3.12525	13.2667	-0.644465	-2.06883	-1.40563	H-F-enriched
Trima_00466	-	-	-	-	mito	14.8855	23.2244	9.56181	0.627607	1.26525	0.638471	No significant
Trima_00467	-	-	-	-	nucl	28.3778	17.4201	20.729	0.440994	-0.24662	-0.699066	No significant
Trima_00468	-	-	-	-	extr	6.65381	2.63966	11.6723	-0.813112	-2.14081	-1.30112	H-F-enriched
Trima_00469	-	PF13401,AAA domain	-	-	cysk	61.6027	16.5817	37.1437	0.726394	-1.15707	-1.88986	H-F-enriched
Trima_00470	-	PF06127,Protein of unknown function (DUF962)	-	-	plas	152.99	273.428	52.4633	1.54124	2.3789	0.833358	H-P-enriched
Trima_00471	-	PF13561,Enoyl-(Acyl carrier protein) reductase	-	-	nucl	74.0699	76.0502	101.477	-0.453476	-0.415483	0.0390003	No significant
Trima_00472	-	PF00692,dUTPase	-	-	nucl	110.993	10.458	18.4704	2.57106	-0.820208	-3.39564	H-enriched
Trima_00473	-	-	-	-	nucl	216.269	74.5674	37.3171	2.52975	0.995066	-1.52865	H-enriched
Trima_00474	-	PF16053,Mitochondrial 28S ribosomal protein S34	-	-	mito	328.411	251.068	123.662	1.40524	1.0163	-0.383446	H-P-enriched
Trima_00475	-	PF05572,Pregnancy-associated plasma protein-A	-	-	plas	30.9874	39.0333	71.3476	-1.20049	-0.865305	0.328307	No significant
Trima_00477	-	-	-	-	mito	0.554448	0.624452	0.231175	1.19834	1.39228	0.163125	H-P-enriched
Trima_00478	-	-	-	-	extr	0	0	0	0	0	0	No significant
Trima_00479	-	-	-	-	cysk	0	0	0	0	0	0	No significant
Trima_00481	-	PF04127,DNA / pantothenate metabolism flavoprotein	-	-	nucl	32.6408	21.3716	28.3165	0.202254	-0.401719	-0.604212	No significant
Trima_00482	-	-	-	-	mito	0	0.161103	0	0	100	100	P-enriched
Trima_00483	-	PF01758,Sodium Bile acid symporter family	-	-	plas	10.9448	2.20736	0.935016	3.51915	1.20299	-2.29789	H-enriched
Trima_00485	-	-	-	-	nucl	0	0	0	0	0	0	No significant
Trima_00486	-	PF02771,Acyl-CoA dehydrogenase, N-terminal domain PF02770,Acyl-CoA dehydrogenase, middle domain PF00173,Cytochrome b5-like Heme/Steroid binding domain PF00441,Acyl-CoA dehydrogenase, C-terminal domain	-	-	cyto	164.091	209.772	106.396	0.619527	0.975455	0.351987	No significant
Trima_00487	-	-	S	-	extr	50.0415	46.4648	87.8052	-0.806609	-0.913724	-0.101067	No significant
Trima_00488	CE10	PF00326,Prolyl oligopeptidase family PF02897,Prolyl oligopeptidase, N-terminal beta-propeller domain	-	-	pero	17.3305	115.798	89.4214	-2.35734	0.369153	2.73326	P-F-enriched
Trima_00489	-	PF00153,Mitochondrial carrier protein	-	-	mito	56.18	25.1755	16.8118	1.73481	0.5769	-1.15362	H-enriched
Trima_00490	-	-	-	-	mito	111.936	113.37	28.0229	1.99929	2.01455	0.0109901	H-P-enriched
Trima_00491	-	-	-	-	mito	37.4462	48.6887	36.7894	0.0222775	0.402786	0.37324	No significant
Trima_00492	-	PF09090,MIF4G like PF09088,MIF4G like	-	-	mito	34.5509	41.3421	20.4753	0.752338	1.0108	0.253049	No significant
Trima_00493	-	-	-	-	nucl	347.472	56.1601	50.437	2.77801	0.147794	-2.62256	H-enriched
Trima_00494	-	PF04959,Arsenite-resistance protein 2 PF12066,Domain of unknown function (DUF3546)	-	-	nucl	136.951	57.1574	43.5767	1.65053	0.389124	-1.25922	H-enriched
Trima_00495	-	PF00072,Response regulator receiver domain	-	-	nucl	45.7454	20.6575	37.9862	0.264425	-0.87387	-1.14454	No significant
Trima_00496	-	PF02373,JmjC domain, hydroxylase	-	-	nucl	18.4201	79.3994	35.0076	-0.921317	1.1764	2.10199	P-enriched
Trima_00498	-	-	-	-	nucl	0	0	0	0	0	0	No significant
Trima_00499	-	-	-	-	mito	0	0	0	0	0	0	No significant
Trima_00500	-	-	-	-	plas	0	0	0	0	0	0	No significant
Trima_00501	-	-	-	-	cyto	0	0	0	0	0	0	No significant
Trima_00502	-	-	-	-	extr	0	0	0	0	0	0	No significant
Trima_00503	-	-	-	-	mito	0	0	0	0	0	0	No significant
Trima_00506	-	-	-	-	-	0	0	0	0	0	0	No significant
Trima_00507	-	-	-	-	mito	0	0	0	0	0	0	No significant
Trima_00508	-	-	-	-	mito	0	0	0	0	0	0	No significant
Trima_00509	-	-	-	-	cysk	0	0	0	0	0	0	No significant
Trima_00510	-	-	-	-	cysk	0	0	0	0	0	0	No significant
Trima_00511	-	-	-	-	nucl	0	0	0	0	0	0	No significant
Trima_00512	-	-	-	-	cyto	0	0	0	0	0	0	No significant
Trima_00513	-	-	-	-	nucl	0	0	0	0	0	0	No significant
Trima_00514	-	-	-	-	nucl	0	0	0	0	0	0	No significant
Trima_00515	-	-	-	-	mito	0	0	0	0	0	0	No significant
Trima_00518	-	-	-	-	extr	0	0	0	0	0	0	No significant
Trima_08935	-	PF07249,Cerato-platanin	S	-	extr	2.46987	17.8464	1966.46	-9.63289	-6.7688	2.84913	F-enriched
Trima_11229	-	PF04667,cAMP-regulated phosphoprotein/endosulfine conserved region	-	-	nucl	453.197	358.637	1814.34	-1.99891	-2.33633	-0.333305	F-enriched
Trima_00521	-	PF10342,Ser-Thr-rich glycosyl-phosphatidyl-inositol-anchored membrane family	-	-	plas	63.5353	117.485	119.119	-0.906134	-0.0176182	0.883266	No significant
Trima_00522	-	PF10342,Ser-Thr-rich glycosyl-phosphatidyl-inositol-anchored membrane family	-	-	cyto	478.796	3493.47	1402.33	-1.54591	1.31575	2.86516	P-enriched
Trima_00523	-	-	-	-	cyto_nucl	28.223	25.1471	0.280552	6.57896	6.40608	-0.153487	H-P-enriched
Trima_00524	-	-	-	-	mito	0	0	0	0	0	0	No significant
Trima_00525	-	-	-	-	extr	0	0	0	0	0	0	No significant
Trima_00526	-	-	-	-	cyto	0	0	0	0	0	0	No significant
Trima_03475	-	PF13417,Glutathione S-transferase, N-terminal domain PF00043,Glutathione S-transferase, C-terminal domain	-	-	cyto	2.49043	10.9362	1755.7	-9.44522	-7.32006	2.10897	F-enriched
Trima_00529	-	PF00892,EamA-like transporter family	-	-	plas	164.546	7.6276	5.30739	4.93536	0.507863	-4.41901	H-enriched
Trima_00530	-	-	-	-	nucl	0	0	0	0	0	0	No significant
Trima_00531	-	PF04479,RTA1 like protein	-	-	plas	12.2695	11.1072	8.24884	0.55686	0.420704	-0.132981	No significant
Trima_00532	-	-	-	-	cyto	33.6399	20.1264	18.7017	0.836389	0.0956755	-0.717475	No significant
Trima_00533	-	PF10559,Plug domain of Sec61p PF00344,SecY translocase	-	-	plas	157.633	183.094	71.1666	1.14202	1.35753	0.212389	H-P-enriched
Trima_00534	-	PF00096,Zinc finger, C2H2 type	-	TF	nucl	15.3847	6.84061	17.0566	-0.135588	-1.31175	-1.16468	H-F-enriched
Trima_00535	-	-	-	-	nucl	8.93201	0.922028	1.98622	2.13028	-1.08577	-3.23023	H-enriched
Trima_00536	-	PF14478,Domain of unknown function (DUF4430)	-	-	cyto	26.2088	3.25402	2.17169	3.58011	0.570496	-2.98606	H-enriched
Trima_07707	-	PF09362,Domain of unknown function (DUF1996)	S	-	extr	8.972	169.539	1749.01	-7.59358	-3.36345	4.22845	F-enriched
Trima_10749	-	PF14226,non-haem dioxygenase in morphine synthesis N-terminal PF03171,2OG-Fe(II) oxygenase superfamily	-	-	cysk	747.508	194.657	1693.15	-1.17879	-3.1189	-1.93893	F-enriched
Trima_00539	-	-	-	-	mito	61.2506	17.8731	10.1355	2.5865	0.811865	-1.76764	H-enriched
Trima_00540	-	-	-	-	cyto	16.3533	4.48641	4.67329	1.79254	-0.00911881	-1.81676	H-enriched
Trima_00541	-	PF04982,HPP family	-	-	plas	161.34	107.803	36.6558	2.13146	1.54904	-0.577987	H-P-enriched
Trima_00542	-	-	-	-	cyto	0	0	0	0	0	0	No significant
Trima_00543	-	PF01636,Phosphotransferase enzyme family	-	-	mito	92.6395	20.0259	36.1134	1.35118	-0.839785	-2.1942	H-enriched
Trima_00545	-	PF03932,CutC family	-	-	cysk	238.621	53.3136	78.2313	1.6063	-0.546432	-2.16176	H-enriched
Trima_00546	-	PF00487,Fatty acid desaturase	-	-	plas	62.1518	0.324067	2.2502	4.76158	-2.7343	-7.52251	H-enriched
Trima_00547	-	PF00439,Bromodomain	-	-	nucl	15.6157	15.9349	18.6122	-0.240597	-0.217092	0.0191223	No significant
Trima_00548	-	-	-	-	nucl	26.2017	22.3836	29.3555	-0.158957	-0.387672	-0.225515	No significant
Trima_00549	-	PF01529,DHHC palmitoyltransferase	-	-	plas	61.0518	57.293	36.4962	0.739681	0.643932	-0.0854641	No significant
Trima_00550	-	-	-	-	mito	47.1922	24.6421	28.6175	0.715342	-0.207964	-0.928978	No significant
Trima_00551	-	PF15460,Something about silencing, SAS, complex subunit 4	-	-	nucl	19.1756	14.1607	29.5318	-0.615122	-1.05349	-0.428679	No significant
Trima_00553	-	-	-	-	cyto	0	0	0	0	0	0	No significant
Trima_00554	-	-	-	-	plas	0	0	0	0	0	0	No significant
Trima_00555	-	PF12851,Oxygenase domain of the 2OGFeDO superfamily	-	-	mito	0	0	0	0	0	0	No significant
Trima_00556	-	-	-	-	nucl	0	0	0	0	0	0	No significant
Trima_00557	-	PF03815,LCCL domain	-	-	plas	6.36018	13.6392	15.0549	-1.22753	-0.13044	1.09392	P-F-enriched
Trima_00558	-	-	-	-	nucl	24.4026	19.5116	43.6323	-0.824715	-1.15079	-0.311627	No significant
Trima_00559	-	-	-	-	nucl	0	0	0	0	0	0	No significant
Trima_00560	-	PF12739,ER-Golgi trafficking TRAPP I complex 85 kDa subunit	-	-	nucl	32.038	77.6003	80.1208	-1.32081	-0.0437722	1.27371	P-F-enriched
Trima_00561	-	PF04117,Mpv17 / PMP22 family	-	-	mito	402.74	93.9025	175.676	1.19433	-0.900971	-2.0963	H-enriched
Trima_00562	-	PF00153,Mitochondrial carrier protein	-	-	cyto	511.584	173.277	96.485	2.40106	0.840002	-1.55833	H-enriched
Trima_00563	-	-	-	-	nucl	31.0571	54.7456	102.247	-1.71497	-0.898886	0.816126	No significant
Trima_00564	-	PF00300,Histidine phosphatase superfamily (branch 1)	-	-	cyto_nucl	155.242	62.4589	105.208	0.55089	-0.745632	-1.30701	No significant
Trima_00565	-	-	-	-	nucl	0	0	0	0	0	0	No significant
Trima_00567	-	PF00781,Diacylglycerol kinase catalytic domain	-	-	cyto	181.296	47.1131	17.5187	3.36525	1.42108	-1.94106	H-enriched
Trima_00568	-	-	-	-	nucl	50.6769	27.2881	16.7364	1.59836	0.702573	-0.889319	No significant
Trima_00569	-	PF03330,Lytic transglycolase	-	-	extr	1020.49	1256.04	1502.04	-0.557477	-0.257577	0.298942	No significant
Trima_00570	-	PF04144,SCAMP family	-	-	plas	117.539	124.94	212.397	-0.854825	-0.759655	0.0881444	No significant
Trima_00571	-	PF14033,Protein of unknown function (DUF4246)	-	-	cyto_nucl	68.4604	55.3113	55.8628	0.292952	-0.0122224	-0.307641	No significant
Trima_00572	-	-	-	-	nucl	73.8323	11.2635	36.0123	1.03148	-1.66825	-2.70604	H-enriched
Trima_00573	-	PF10253,Mitotic checkpoint regulator, MAD2B-interacting	-	-	nucl	42.1652	43.511	31.5486	0.411645	0.456461	0.0391426	No significant
Trima_00574	-	-	-	-	mito	0	0	0	0	0	0	No significant
Trima_00576	GH92	PF07971,Glycosyl hydrolase family 92	-	-	cyto	11.8646	19.436	18.3206	-0.613571	0.0832087	0.701621	No significant
Trima_16551	-	-	-	-	cyto	2.73584	155.616	1666.41	-9.23062	-3.42087	5.80615	F-enriched
Trima_00578	-	-	-	-	cyto_nucl	0	0	0	0	0	0	No significant
Trima_00579	-	-	-	-	extr	0	0	0	0	0	0	No significant
Trima_00580	-	PF13383,Methyltransferase domain	-	-	plas	68.4476	25.7011	15.9155	2.09835	0.68519	-1.40709	H-enriched
Trima_00581	-	-	-	-	cysk	0	0	0	0	0	0	No significant
Trima_07350	-	-	-	-	plas	239.69	282.075	1658.33	-2.78592	-2.55508	0.229424	F-enriched
Trima_00583	-	-	-	-	nucl	0	0	0	0	0	0	No significant
Trima_00584	-	-	-	-	cyto	0	0	0	0	0	0	No significant
Trima_00585	-	PF13639,Ring finger domain	-	-	nucl	36.4412	173.532	128.544	-1.81698	0.430599	2.24942	P-F-enriched
Trima_00586	-	PF00248,Aldo/keto reductase family	-	-	mito	13.3116	36.4377	7.62812	0.785519	2.24949	1.44663	P-enriched
Trima_00587	-	-	-	-	mito	10.9343	72.2973	25.1427	-1.19847	1.51703	2.72139	P-enriched
Trima_00588	-	PF01798,snoRNA binding domain, fibrillarin PF08156,NOP5NT (NUC127) domain	-	-	cyto	36.2109	55.4531	32.0761	0.168663	0.787538	0.613782	No significant
Trima_00589	-	-	-	-	mito	0	0	0	0	0	0	No significant
Trima_00590	-	-	-	-	mito	17.4016	29.3691	25.1841	-0.529095	0.210978	0.746943	No significant
Trima_00591	-	PF12710,haloacid dehalogenase-like hydrolase	-	-	cyto_nucl	255.14	123.934	81.9308	1.63264	0.589757	-1.04046	H-enriched
Trima_00592	-	-	-	-	nucl	0	0	0	0	0	0	No significant
Trima_00593	-	-	-	-	extr	0	0	0	0	0	0	No significant
Trima_00594	-	-	-	-	cyto	8.45111	2.74836	2.73152	1.61668	0	-1.60673	H-enriched
Trima_00595	-	-	-	-	cyto	5.92238	10.3851	8.33392	-0.490351	0.298764	0.797964	No significant
Trima_00596	-	-	-	-	extr	7.16015	9.47486	12.6055	-0.81989	-0.403481	0.404519	No significant
Trima_03210	-	PF01172,Shwachman-Bodian-Diamond syndrome (SBDS) protein	-	-	mito	492.931	337.297	1647.01	-1.73937	-2.28487	-0.541074	F-enriched
Trima_00598	-	-	-	-	cyto_nucl	5.50364	1.47344	4.60259	0.250924	-1.58827	-1.86661	H-F-enriched
Trima_00599	-	-	-	-	nucl	9.38512	1.93891	3.36351	1.45154	-0.805143	-2.28601	H-enriched
Trima_00600	-	PF11793,FANCL C-terminal domain	-	-	plas	21.6298	37.3889	29.0401	-0.420283	0.364157	0.788226	No significant
Trima_00601	-	PF01652,Eukaryotic initiation factor 4E	-	-	mito	66.3078	130.437	94.3999	-0.504033	0.4623	0.972749	No significant
Trima_00602	-	PF00010,Helix-loop-helix DNA-binding domain	-	TF	nucl	23.4369	81.2335	108.022	-2.19857	-0.408358	1.7891	P-F-enriched
Trima_00603	-	-	-	-	mito	1.43384	1.833	0.041389	5.05791	5.43779	0.323299	H-P-enriched
Trima_00604	-	-	-	-	nucl	0	0	0	0	0	0	No significant
Trima_00605	-	-	-	-	cyto	18.9717	9.57604	23.7221	-0.317547	-1.30596	-0.978705	No significant
Trima_05118	-	PF00083,Sugar (and other) transporter	-	-	plas	126.308	104.576	1633.81	-3.69107	-3.96147	-0.2681	F-enriched
Trima_00607	-	PF00291,Pyridoxal-phosphate dependent enzyme	-	-	cyto	74.1911	70.8251	52.8598	0.486796	0.417064	-0.0641211	No significant
Trima_00608	-	PF00227,Proteasome subunit	-	-	cyto	472.622	75.9961	92.5041	2.3518	-0.27904	-2.63331	H-enriched
Trima_00609	-	PF03061,Thioesterase superfamily	-	-	nucl	73.9073	57.4201	92.4799	-0.318322	-0.685377	-0.355916	No significant
Trima_00610	-	PF04042,DNA polymerase alpha/epsilon subunit B PF00282,Pyridoxal-dependent decarboxylase conserved domain	-	-	cyto	38.9077	9.21839	49.4667	-0.341949	-2.41934	-2.07354	H-F-enriched
Trima_00611	-	PF04157,EAP30/Vps36 family	-	TF	mito	449.208	133.568	165.01	1.44283	-0.30262	-1.7468	H-enriched
Trima_00612	-	PF12722,High-temperature-induced dauer-formation protein	-	-	plas	20.4533	57.3272	38.3447	-0.901795	0.57466	1.47855	No significant
Trima_00613	-	PF08423,Rad51	-	-	nucl	28.7237	8.65568	10.7086	1.42068	-0.282808	-1.71777	H-enriched
Trima_00614	-	PF02991,Autophagy protein Atg8 ubiquitin like	-	-	nucl	1090.81	576.318	782.769	0.476974	-0.440025	-0.918552	No significant
Trima_00615	GH63	PF16923,Glycosyl hydrolase family 63 N-terminal domain PF03200,Glycosyl hydrolase family 63 C-terminal domain	S	-	extr	55.478	39.9723	49.1633	0.170449	-0.295788	-0.470457	No significant
Trima_00616	-	PF02146,Sir2 family	-	-	cyto	20.7953	9.97194	7.79582	1.40701	0.345223	-1.05418	H-enriched
Trima_00617	-	PF08423,Rad51	-	-	cyto_nucl	28.8775	14.9397	30.7558	-0.0819801	-1.03269	-0.945565	No significant
Trima_04575	-	PF14226,non-haem dioxygenase in morphine synthesis N-terminal PF03171,2OG-Fe(II) oxygenase superfamily	-	-	cysk	513.511	169.972	1612.15	-1.64908	-3.24347	-1.59339	F-enriched
Trima_00619	-	PF02181,Formin Homology 2 Domain PF06367,Diaphanous FH3 Domain PF06371,Diaphanous GTPase-binding Domain	-	-	nucl	11.0823	22.3007	23.7943	-1.09867	-0.0912791	1.00329	P-F-enriched
Trima_00620	-	PF00076,RNA recognition motif. (a.k.a. RRM, RBD, or RNP domain) PF01585,G-patch domain	-	TF	nucl	89.2234	57.0403	62.6678	0.50246	-0.134967	-0.642412	No significant
Trima_00621	-	-	-	-	mito	79.6224	57.4808	78.3124	0.018067	-0.440094	-0.46404	No significant
Trima_00622	-	PF03232,Ubiquinone biosynthesis protein COQ7	-	-	mito	65.6253	16.0098	11.2703	2.53237	0.493913	-2.02872	H-enriched
Trima_00623	-	-	-	-	nucl	280.044	75.008	83.4379	1.74237	-0.149529	-1.89726	H-enriched
Trima_00624	-	PF12937,F-box-like PF00400,WD domain, G-beta repeat	-	-	nucl	31.0329	44.8894	48.2238	-0.629225	-0.0996462	0.526192	No significant
Trima_00625	-	PF00069,Protein kinase domain	-	-	cyto	205.499	163.695	147.992	0.469636	0.141303	-0.326269	No significant
Trima_00626	-	-	-	-	nucl	4.14421	3.84551	2.74168	0.576246	0.461461	-0.0974072	No significant
Trima_00627	-	PF00063,Myosin head (motor domain) PF01843,DIL domain PF00612,IQ calmodulin-binding motif	-	-	nucl	16.5585	35.6884	28.7032	-0.791196	0.311823	1.10649	No significant
Trima_00628	-	PF01428,AN1-like Zinc finger	-	-	nucl	17.1496	7.65315	11.7657	0.531652	-0.595445	-1.13906	No significant
Trima_00629	-	PF03357,Snf7	-	-	nucl	74.7251	95.4023	74.8787	-0.00259013	0.344043	0.349119	No significant
Trima_00630	-	PF08318,COG4 transport protein	-	-	nucl	47.7033	25.0355	12.8693	1.89078	0.953709	-0.925724	No significant
Trima_00632	-	PF13671,AAA domain PF08645,Polynucleotide kinase 3 phosphatase	-	-	cyto_nucl	42.6305	32.3382	32.7692	0.372631	-0.0113793	-0.390436	No significant
Trima_00633	-	PF00172,Fungal Zn(2)-Cys(6) binuclear cluster domain PF04082,Fungal specific transcription factor domain	-	TF	nucl	14.0375	46.5428	55.0851	-1.96824	-0.240099	1.7287	P-F-enriched
Trima_00634	-	-	-	-	extr	31.4602	28.8043	38.3601	-0.284395	-0.406273	-0.116557	No significant
Trima_00635	-	PF00406,Adenylate kinase	-	-	cysk	241.588	120.098	106.979	1.174	0.16056	-1.00429	H-enriched
Trima_00636	-	PF00781,Diacylglycerol kinase catalytic domain	-	-	cyto	66.4868	43.0133	33.4209	0.993657	0.358541	-0.622565	No significant
Trima_00637	-	PF00795,Carbon-nitrogen hydrolase	-	-	cyto_mito	55.872	141.794	53.9434	0.0499259	1.39021	1.33401	P-enriched
Trima_00638	-	PF00795,Carbon-nitrogen hydrolase PF01556,DnaJ C terminal domain PF00226,DnaJ domain PF00684,DnaJ central domain	-	-	cyto_nucl	171.714	2504.04	382.146	-1.15418	2.7107	3.86498	P-enriched
Trima_00639	-	PF10209,Uncharacterized conserved protein (DUF2340)	-	-	nucl	30.6183	38.746	47.6459	-0.626623	-0.284752	0.330144	No significant
Trima_00640	-	-	-	-	cysk	0	0	0	0	0	0	No significant
Trima_00641	-	-	-	-	cyto_nucl	0	0	0	0	0	0	No significant
Trima_00642	-	-	-	-	cyto_nucl	0	0	0	0	0	0	No significant
Trima_00643	-	-	-	-	cyto	0	0	0	0	0	0	No significant
Trima_00644	-	-	-	-	extr	0	0	0	0	0	0	No significant
Trima_00645	-	-	-	-	mito	0	0	0	0	0	0	No significant
Trima_08147	-	PF13649,Methyltransferase domain PF11899,Protein of unknown function (DUF3419)	-	-	extr	26.8156	119.434	1607.66	-5.90411	-3.7468	2.15294	F-enriched
Trima_00648	-	-	-	-	nucl	0.620134	0	0.213315	1.3616	-100	-100	H-enriched
Trima_00649	-	-	-	-	cyto	0	0	0	0	0	0	No significant
Trima_00650	GT35	PF00343,Carbohydrate phosphorylase	-	-	cyto	0	0	0	0	0	0	No significant
Trima_00651	-	PF13391,HNH endonuclease	-	-	mito	85.0123	76.7942	74.3875	0.188187	0.0417313	-0.142889	No significant
Trima_00653	-	-	-	-	plas	10.9137	18.0531	4.84588	1.15783	1.88487	0.716085	H-P-enriched
Trima_00654	-	PF01425,Amidase	-	-	mito	259.724	203.08	97.925	1.40405	1.05038	-0.352799	H-P-enriched
Trima_00655	-	PF00651,BTB/POZ domain	-	-	nucl	33.1409	130.906	28.2788	0.215814	2.20059	1.97215	P-enriched
Trima_00656	-	-	-	-	nucl	6.86423	3.2845	2.66553	1.33012	0.257713	-1.049	H-enriched
Trima_00657	-	-	-	-	plas	33.1167	7.10981	7.78059	2.07192	-0.117272	-2.20936	H-enriched
Trima_00658	-	-	-	-	nucl	0	0	0	0	0	0	No significant
Trima_00659	-	-	-	-	cyto	0	0	0	0	0	0	No significant
Trima_00660	-	PF02816,Alpha-kinase family	-	-	cyto	0	0	0	0	0	0	No significant
Trima_00662	-	PF01926,50S ribosome-binding GTPase	-	-	cysk	41.2894	31.1582	14.0419	1.54372	1.14214	-0.399602	H-P-enriched
Trima_00663	-	-	-	-	extr	0	0	0	0	0	0	No significant
Trima_00664	-	-	S	-	extr	0	0	0	0	0	0	No significant
Trima_00665	-	-	-	-	mito	0	0	0	0	0	0	No significant
Trima_00666	-	-	-	-	nucl	172.133	200.504	154.128	0.158316	0.377819	0.218972	No significant
Trima_00667	-	-	-	-	plas	20.3021	21.7664	2.19459	3.19718	3.30655	0.0970139	H-P-enriched
Trima_00668	-	-	-	-	mito	1.85428	0.546393	0.115972	3.87347	2.08415	-1.68424	H-enriched
Trima_00669	-	-	-	-	nucl	1.94276	0.320579	0.631829	1.50716	-0.863379	-2.49982	H-enriched
Trima_00670	-	PF12937,F-box-like	-	-	nucl	15.7225	22.6584	20.9986	-0.407718	0.10753	0.52792	No significant
Trima_00671	-	-	-	-	nucl	0	0	0	0	0	0	No significant
Trima_00672	-	-	-	-	mito_nucl	0	0	0	0	0	0	No significant
Trima_13358	-	PF05368,NmrA-like family	-	-	cyto_mito	324.567	186.744	1576.44	-2.27967	-3.07525	-0.794941	F-enriched
Trima_00674	-	-	-	-	extr	1.73783	7.39764	12.0168	-2.78078	-0.694424	2.07566	P-F-enriched
Trima_00676	-	-	-	-	plas	2.72676	1.23639	5.05591	-0.849662	-2.00832	-1.12248	H-F-enriched
Trima_00677	-	-	-	-	nucl	0	0	0	0	0	0	No significant
Trima_00678	-	-	-	-	nucl	0	0	0	0	0	0	No significant
Trima_00679	-	PF00254,FKBP-type peptidyl-prolyl cis-trans isomerase	-	-	cysk	0	0	0	0	0	0	No significant
Trima_00680	-	-	-	-	cyto	0	0	0	0	0	0	No significant
Trima_00682	-	-	-	-	nucl	16.3248	108.412	113.613	-2.79016	-0.0630933	2.72221	P-F-enriched
Trima_00683	-	-	-	-	nucl	9.426	34.4385	50.7101	-2.41455	-0.551544	1.85579	P-F-enriched
Trima_00684	-	PF00069,Protein kinase domain PF06479,Ribonuclease 2-5A	-	-	plas	39.9538	81.7378	67.1802	-0.745688	0.280351	1.02894	No significant
Trima_00685	-	-	S	-	extr	17.1106	58.074	0.745368	4.49903	6.26541	1.75388	P-enriched
Trima_00686	-	-	-	-	nucl	12.115	34.5531	41.5273	-1.77219	-0.26472	1.50379	P-F-enriched
Trima_00687	-	-	-	-	extr	0	0	0	0	0	0	No significant
Trima_00688	-	-	-	-	nucl	0	0	0	0	0	0	No significant
Trima_00689	-	-	-	-	cyto	0	0	0	0	0	0	No significant
Trima_00690	-	-	-	-	cyto	1.45007	0.408448	0.534917	1.39061	-0.353705	-1.78935	H-enriched
Trima_00691	-	-	-	-	nucl	0	0	0	0	0	0	No significant
Trima_00692	-	-	-	-	nucl	0	0	0	0	0	0	No significant
Trima_00693	-	-	-	-	nucl	44.9535	33.2102	17.7519	1.32828	0.898785	-0.430326	No significant
Trima_00694	-	-	-	-	nucl	0	0	0	0	0	0	No significant
Trima_00695	-	PF04116,Fatty acid hydroxylase superfamily PF00173,Cytochrome b5-like Heme/Steroid binding domain	-	-	plas	125.098	109.09	68.0114	0.878799	0.676348	-0.196204	No significant
Trima_00696	-	-	-	-	nucl	0	0	0	0	0	0	No significant
Trima_00697	-	PF00501,AMP-binding enzyme PF13193,AMP-binding enzyme C-terminal domain	-	-	cyto	20.4547	23.469	34.932	-0.766848	-0.56463	0.195027	No significant
Trima_00698	-	-	-	-	cyto	37.5682	132.918	60.5562	-0.683389	1.12931	1.81719	P-enriched
Trima_08304	-	-	-	-	plas	74.9993	197.053	1532.66	-4.35094	-2.95722	1.39126	F-enriched
Trima_00673	-	-	-	-	cyto	7.72758	30.2815	1511.91	-7.59581	-5.63565	1.95459	F-enriched
Trima_16552	-	PF01593,Flavin containing amine oxidoreductase	-	-	cyto_mito	1.97877	258.302	1418.98	-9.46625	-2.45606	7.00593	F-enriched
Trima_00702	-	-	-	-	nucl	0	0	0	0	0	0	No significant
Trima_00703	-	-	-	-	nucl	2.95864	4.237	2.6091	0.092114	0.62318	0.436993	No significant
Trima_00704	GH31	PF01055,Glycosyl hydrolases family 31 PF13802,Galactose mutarotase-like PF16863,N-terminal barrel of NtMGAM and CtMGAM, maltase-glucoamylase	-	-	extr	5.75419	3.15279	2.88871	0.992053	0.114926	-0.867888	No significant
Trima_00705	-	-	-	-	nucl	8.47092	6.57799	3.31232	1.33377	0.976914	-0.356431	No significant
Trima_00706	-	PF01048,Phosphorylase superfamily	-	-	mito	12.686	22.4973	13.8936	-0.116182	0.68423	0.815613	No significant
Trima_00707	-	-	-	-	nucl	9.36408	8.5009	8.62287	0.109191	0	-0.0995767	No significant
Trima_00708	-	PF00505,HMG (high mobility group) box	-	-	nucl	6.52354	24.196	9.57086	-0.546398	1.3323	1.87788	P-enriched
Trima_00709	-	-	-	-	cyto	12.4318	9.01801	16.3197	-0.375541	-0.837512	-0.428552	No significant
Trima_00710	-	-	-	-	nucl	27.8813	23.6506	42.7098	-0.615285	-0.846312	-0.228553	No significant
Trima_00713	-	-	-	-	cysk	0	0	0	0	0	0	No significant
Trima_00714	-	-	-	-	nucl	10.6259	0.576394	1.44996	2.85041	-1.28217	-4.17121	H-enriched
Trima_00715	-	PF00069,Protein kinase domain PF06645,Microsomal signal peptidase 12 kDa subunit (SPC12)	-	-	plas	48.5523	56.8496	60.2917	-0.309365	-0.0826897	0.224562	No significant
Trima_06952	-	PF13499,EF-hand domain pair	-	-	cyto_nucl	409.028	523.457	1319.55	-1.68623	-1.32968	0.352854	F-enriched
Trima_00717	-	PF01490,Transmembrane amino acid transporter protein	-	-	plas	4.17675	22.8517	37.0143	-3.13766	-0.694302	2.4335	P-F-enriched
Trima_00718	-	PF13181,Tetratricopeptide repeat	-	-	nucl	25.6547	21.7141	35.596	-0.473228	-0.712516	-0.236149	No significant
Trima_00719	-	PF00248,Aldo/keto reductase family	-	-	cyto	11.8228	258.371	5.16643	1.18129	5.63005	4.43974	P-enriched
Trima_00720	-	-	-	-	mito	13.2124	7.97522	1.38618	3.23859	2.5129	-0.714096	H-P-enriched
Trima_00721	-	-	-	-	cyto	0	0	0	0	0	0	No significant
Trima_00722	-	-	-	-	cyto	0	0	0	0	0	0	No significant
Trima_00723	-	-	S	-	extr	1.43236	1.24508	0.82864	0.776634	0.566305	-0.149338	No significant
Trima_00724	-	-	-	-	cyto	90.6811	34.0076	30.5912	1.55915	0.142171	-1.40702	H-enriched
Trima_00725	-	-	-	-	nucl	0	0	0	0	0	0	No significant
Trima_00727	-	PF08711,TFIIS helical bundle-like domain PF07500,Transcription factor S-II (TFIIS), central domain PF01096,Transcription factor S-II (TFIIS)	-	-	nucl	34.6172	37.4253	41.1853	-0.245652	-0.132534	0.103076	No significant
Trima_00728	-	PF00400,WD domain, G-beta repeat	-	-	mito	38.4016	49.1996	49.7123	-0.367237	-0.010761	0.352472	No significant
Trima_00729	-	-	-	-	nucl	2.20529	59.896	86.8849	-5.28626	-0.533116	4.74894	P-F-enriched
Trima_00731	-	PF13302,Acetyltransferase (GNAT) domain	-	-	cyto	14.1682	5.36512	12.4671	0.156555	-1.20541	-1.37834	H-F-enriched
Trima_05574	-	-	S	-	extr	504.374	536.047	1244.8	-1.30182	-1.21388	0.0857153	F-enriched
Trima_00733	-	PF02668,Taurine catabolism dioxygenase TauD, TfdA family	-	-	cyto_nucl	2.49092	43.3316	20.2176	-3.00929	1.092	4.09498	P-enriched
Trima_00734	-	-	-	-	nucl	5.93648	6.80743	3.62048	0.669756	0.887511	0.192033	No significant
Trima_00735	-	PF01636,Phosphotransferase enzyme family	-	-	extr	0	0	0	0	0	0	No significant
Trima_00736	-	-	-	-	extr	8.57386	8.70258	4.21829	1.01671	1.03586	0.0104701	H-P-enriched
Trima_00737	-	PF01035,6-O-methylguanine DNA methyltransferase, DNA binding domain	-	-	cyto	76.0883	11.6178	8.37108	3.1728	0.461716	-2.69058	H-enriched
Trima_00738	-	PF10615,Protein of unknown function (DUF2470) PF14934,Domain of unknown function (DUF4499)	-	-	mito	19.1007	213.933	34.9988	-0.859544	2.60712	3.47558	P-enriched
Trima_00739	-	PF01134,Glucose inhibited division protein A PF13932,GidA associated domain	-	-	mito	86.2075	38.4934	21.035	2.02986	0.868336	-1.15784	H-enriched
Trima_00742	-	-	-	-	cyto	0	0	0	0	0	0	No significant
Trima_00744	-	-	-	-	nucl	1.75085	0	0	100	0	-100	H-enriched
Trima_00745	-	-	-	-	mito	0	0	0	0	0	0	No significant
Trima_00746	AA7	PF01565,FAD binding domain PF08031,Berberine and berberine like	S	-	extr	5.49876	5.06552	3.1944	0.757955	0.643332	-0.104901	No significant
Trima_00747	-	-	-	-	cyto_nucl	15.7302	12.8257	2.54633	2.60843	2.28678	-0.289706	H-P-enriched
Trima_00748	-	-	-	-	mito	25.1296	11.5608	2.69996	3.19387	2.06517	-1.09714	H-enriched
Trima_00749	-	-	-	-	cyto_nucl	0	0	0	0	0	0	No significant
Trima_00750	-	-	-	-	cyto	0	0	0	0	0	0	No significant
Trima_00751	-	-	-	-	extr	0	0	0	0	0	0	No significant
Trima_00752	-	-	-	-	cyto	0	0	0	0	0	0	No significant
Trima_00754	-	-	-	-	mito	0	0	0	0	0	0	No significant
Trima_00755	-	PF00498,FHA domain	-	-	nucl	17.5823	60.9223	75.0507	-2.09207	-0.299608	1.79386	P-F-enriched
Trima_00756	-	-	-	-	plas	8.78217	0.134596	0.0408116	7.70408	1.49919	-5.9825	H-enriched
Trima_00757	-	PF12223,Protein of unknown function (DUF3602)	-	-	cyto_nucl	336.934	144.769	59.4494	2.49984	1.27952	-1.21583	H-enriched
Trima_00758	-	-	-	-	plas	13.8004	14.752	25.054	-0.852206	-0.756223	0.0893805	No significant
Trima_00759	-	PF10153,rRNA-processing protein Efg1	-	-	nucl	31.1518	43.7407	14.1017	1.13476	1.63299	0.481013	H-P-enriched
Trima_00760	-	PF04762,IKI3 family	-	-	nucl	24.1208	21.9643	36.394	-0.591468	-0.726164	-0.129115	No significant
Trima_00761	-	PF04869,Uso1 / p115 like vesicle tethering protein, head region PF04871,Uso1 / p115 like vesicle tethering protein, C terminal region	-	-	cyto	55.198	50.7468	39.8047	0.464041	0.344309	-0.116481	No significant
Trima_00762	-	-	-	-	mito	2.19421	2.9286	1.27567	0.698793	1.13265	0.403303	No significant
Trima_00763	-	PF00266,Aminotransferase class-V	-	-	mito	32.6566	14.8685	18.9553	0.782769	-0.339909	-1.12967	No significant
Trima_00764	-	PF00270,DEAD/DEAH box helicase	-	-	cyto	0	0	0	0	0	0	No significant
Trima_00766	-	-	-	-	plas	7.74615	45.0833	0.932123	3.05718	5.58922	2.52606	P-enriched
Trima_00767	-	-	-	-	cyto	0	0	0	0	0	0	No significant
Trima_00768	-	-	-	-	cyto_nucl	0	0	0	0	0	0	No significant
Trima_00769	-	-	-	-	nucl	0	0	0	0	0	0	No significant
Trima_00770	-	-	-	-	mito	0	0	0	0	0	0	No significant
Trima_00772	-	-	-	-	mito	0	0	0	0	0	0	No significant
Trima_00774	-	-	-	-	nucl	0	0	0	0	0	0	No significant
Trima_00775	-	-	-	-	cysk	0	0	0	0	0	0	No significant
Trima_00777	-	PF07690,Major Facilitator Superfamily	-	-	plas	21.8409	160.157	122.719	-2.48629	0.381842	2.87068	P-F-enriched
Trima_00778	-	PF01399,PCI domain	-	-	mito	57.882	77.1572	61.7786	-0.0893438	0.313985	0.4058	No significant
Trima_00780	-	-	-	-	cyto	0	0	0	0	0	0	No significant
Trima_00782	-	-	-	-	nucl	32.6561	28.77	41.4184	-0.331895	-0.515959	-0.176516	No significant
Trima_00783	-	-	-	-	mito	21.5489	18.741	24.1948	-0.145283	-0.3485	-0.188023	No significant
Trima_00784	-	-	-	-	cyto_nucl	70.1923	35.2617	28.6157	1.29099	0.300467	-0.984883	No significant
Trima_00785	-	-	-	-	cyto_nucl	223.541	98.8433	162.127	0.462076	-0.711875	-1.17853	No significant
Trima_00786	-	-	-	-	extr	0	0	0	0	0	0	No significant
Trima_00787	-	PF12171,Zinc-finger double-stranded RNA-binding	-	TF	nucl	252.07	152.834	111.421	1.17718	0.453598	-0.720779	No significant
Trima_00788	-	PF01485,IBR domain, a half RING-finger domain	-	-	nucl	31.0135	60.6266	119.968	-1.94646	-0.979428	0.968524	No significant
Trima_12153	-	PF00026,Eukaryotic aspartyl protease	-	-	extr	64.736	24.9524	1225.57	-4.2382	-5.61427	-1.3729	F-enriched
Trima_00791	-	-	-	-	extr	0	0	0	0	0	0	No significant
Trima_00792	-	-	-	-	nucl	0	0	0	0	0	0	No significant
Trima_00793	-	PF00385,Chromo (CHRromatin Organisation MOdifier) domain	-	-	cyto_nucl	4.78126	6.22025	6.77054	-0.462932	-0.0781981	0.360242	No significant
Trima_00794	-	-	-	-	mito	6.82071	11.3434	12.2552	-0.813671	-0.0911246	0.724287	No significant
Trima_00795	-	-	-	-	cyto	0	0	0	0	0	0	No significant
Trima_00796	-	-	-	-	mito_nucl	0	0	0	0	0	0	No significant
Trima_00797	GH92	PF07971,Glycosyl hydrolase family 92	-	-	extr	0	0	0	0	0	0	No significant
Trima_00798	-	-	-	-	plas	6.28213	11.2345	4.15934	0.576391	1.43215	0.836832	No significant
Trima_00799	-	-	-	-	nucl	0.459024	0.64924	0.344504	0.221401	0.914229	0.393267	No significant
Trima_00800	-	-	-	-	mito	3.0826	1.86039	0.399715	2.93192	2.18102	-0.716467	H-P-enriched
Trima_00801	-	-	-	-	cyto	20.9024	2.99127	9.33824	1.15507	-1.62927	-2.79086	H-enriched
Trima_00802	-	-	-	-	mito	75.3202	39.1585	60.4867	0.314803	-0.617944	-0.932293	No significant
Trima_00803	-	PF00355,Rieske [2Fe-2S] domain PF07992,Pyridine nucleotide-disulphide oxidoreductase	-	-	mito	136.564	222.526	163.369	-0.255215	0.445161	0.701155	No significant
Trima_00804	-	PF11799,impB/mucB/samB family C-terminal domain PF00817,impB/mucB/samB family	-	-	plas	63.9522	10.0588	9.83923	2.69777	0.0244777	-2.6635	H-enriched
Trima_00805	-	PF08547,Complex I intermediate-associated protein 30 (CIA30)	-	-	mito	97.9831	64.4118	54.8436	0.829988	0.225396	-0.597683	No significant
Trima_00806	-	PF00071,Ras family	-	-	cyto_nucl	310.696	242.98	384.873	-0.305893	-0.662743	-0.352541	No significant
Trima_00807	-	-	-	-	extr	224.538	145.986	67.5918	1.72924	1.10786	-0.618076	H-P-enriched
Trima_00808	-	PF00400,WD domain, G-beta repeat	-	-	cyto	43.941	67.9158	39.5284	0.143973	0.776761	0.626747	No significant
Trima_00809	-	PF03871,RNA polymerase Rpb5, N-terminal domain PF01191,RNA polymerase Rpb5, C-terminal domain	-	-	cyto_nucl	124.63	129.841	231.722	-0.888232	-0.830959	0.0507222	No significant
Trima_15702	-	-	-	-	extr	483.867	320.609	1201.14	-1.3096	-1.90388	-0.59205	F-enriched
Trima_00811	-	PF00288,GHMP kinases N terminal domain PF08544,GHMP kinases C terminal PF01053,Cys/Met metabolism PLP-dependent enzyme	-	-	cyto	23.6973	85.2698	68.0695	-1.51703	0.323896	1.84299	P-F-enriched
Trima_00812	-	PF04438,HIT zinc finger	-	-	nucl	24.4485	39.867	53.8439	-1.12779	-0.423883	0.700873	No significant
Trima_00813	-	-	-	-	cyto	0	0	0	0	0	0	No significant
Trima_00814	-	PF00153,Mitochondrial carrier protein	-	-	plas	0	0	0	0	0	0	No significant
Trima_00816	-	-	-	-	cysk	0	0	0	0	0	0	No significant
Trima_00817	-	-	S	-	extr	65.5418	2.91411	7.13492	3.19115	-1.25445	-4.45799	H-enriched
Trima_00818	-	PF04144,SCAMP family	-	-	plas	0.242341	0.205658	0.218256	0	-0.0857713	-0.0143995	No significant
Trima_00582	-	-	-	-	plas	76.9788	65.9724	1185.49	-3.943	-4.16878	-0.218161	F-enriched
Trima_00820	-	-	-	-	nucl	2.54182	0.215707	0	100	100	-3.49983	H-enriched
Trima_00821	-	PF00314,Thaumatin family	-	-	extr	31.5381	15.6439	18.7802	0.740817	-0.26173	-1.00295	No significant
Trima_00822	GT48	PF02364,1,3-beta-glucan synthase component PF14288,1,3-beta-glucan synthase subunit FKS1, domain-1	-	-	plas	23.3097	117.322	93.6935	-2.00647	0.323665	2.3311	P-F-enriched
Trima_00823	-	PF01406,tRNA synthetases class I (C) catalytic domain	-	-	cyto_mito	0	0	0	0	0	0	No significant
Trima_00824	-	PF02487,CLN3 protein	-	-	plas	42.8974	49.2552	67.1261	-0.638801	-0.444121	0.192134	No significant
Trima_00825	-	PF01965,DJ-1/PfpI family	-	-	cyto	156.631	43.1133	47.6579	1.71253	-0.138918	-1.8547	H-enriched
Trima_00826	-	-	-	-	nucl	9.72802	2.72215	7.19599	0.433673	-1.35785	-1.78275	H-F-enriched
Trima_06972	-	PF08022,FAD-binding domain PF01794,Ferric reductase like transmembrane component PF08030,Ferric reductase NAD binding domain	-	-	plas	44.4454	62.194	1182.19	-4.73077	-4.24634	0.480379	F-enriched
Trima_00828	-	-	-	-	nucl	0	0	0	0	0	0	No significant
Trima_00829	-	-	-	-	cyto_nucl	4.81614	6.79923	3.59677	0.412249	0.910631	0.481874	No significant
Trima_00830	-	-	-	-	nucl	10.5797	7.90009	6.63323	0.64385	0.225888	-0.398782	No significant
Trima_00831	-	-	-	-	mito	32.6748	28.2619	29.9524	0.119958	-0.081797	-0.203449	No significant
Trima_00832	-	-	-	-	cyto_nucl	67.9146	7.97511	9.40823	2.82832	-0.224377	-3.0619	H-enriched
Trima_00834	-	-	-	-	extr	0	0	0	0	0	0	No significant
Trima_00835	-	-	-	-	nucl	0	0	0	0	0	0	No significant
Trima_11356	-	-	-	-	plas	51.3164	83.679	1139.6	-4.46514	-3.76248	0.70024	F-enriched
Trima_00837	-	-	-	-	nucl	0	0	0	0	0	0	No significant
Trima_00838	-	-	-	-	nucl	0	0	0	0	0	0	No significant
Trima_00839	-	-	-	-	cyto	0	0	0	0	0	0	No significant
Trima_00840	-	-	-	-	nucl	16.9723	0.338629	2.34257	2.85868	-2.73558	-5.59169	H-enriched
Trima_00841	-	-	-	-	plas	5.24766	12.6996	13.7332	-1.38175	-0.11357	1.27275	P-F-enriched
Trima_00843	-	-	-	-	extr	0	0	0	0	0	0	No significant
Trima_00844	-	-	-	-	mito	1.04421	0.0199582	0.0847228	3.54335	-2.08577	-5.74776	H-enriched
Trima_00845	-	-	-	-	mito_nucl	0	0	0	0	0	0	No significant
Trima_00847	-	-	-	-	cysk	64.7181	24.6638	19.2687	1.74133	0.347265	-1.38336	H-enriched
Trima_00848	-	-	-	-	cyto_nucl	16.5848	6.57906	28.0424	-0.746198	-2.08665	-1.33096	H-F-enriched
Trima_00849	-	-	-	-	mito	0.240104	2.29229	0.150167	0.606704	3.8777	3.21899	P-enriched
Trima_00850	-	PF06155,Protein of unknown function (DUF971) PF02668,Taurine catabolism dioxygenase TauD, TfdA family	-	-	mito	29.322	67.5021	17.0084	0.786752	1.98751	1.19624	P-enriched
Trima_00851	-	PF00330,Aconitase family (aconitate hydratase) PF00694,Aconitase C-terminal domain	-	-	mito	33.8168	53.6856	38.0291	-0.160948	0.493782	0.656319	No significant
Trima_00852	-	PF00122,E1-E2 ATPase PF13246,Cation transport ATPase (P-type) PF00689,Cation transporting ATPase, C-terminus PF00690,Cation transporter/ATPase, N-terminus PF00702,haloacid dehalogenase-like hydrolase	-	-	plas	7.38075	34.1426	27.3899	-1.88669	0.314047	2.19987	P-F-enriched
Trima_00853	-	PF00792,Phosphoinositide 3-kinase C2 PF00454,Phosphatidylinositol 3- and 4-kinase PF00613,Phosphoinositide 3-kinase family, accessory domain (PIK domain)	-	-	nucl	32.3832	50.2501	71.2053	-1.13258	-0.501088	0.626645	No significant
Trima_00855	-	-	-	-	nucl	10.1954	29.4624	44.8245	-2.12484	-0.602104	1.51435	P-F-enriched
Trima_00856	-	PF09994,Uncharacterized alpha/beta hydrolase domain (DUF2235)	-	-	cysk	108.608	147.133	209.975	-0.947754	-0.510926	0.43348	No significant
Trima_00857	-	-	-	-	extr	0	0	0	0	0	0	No significant
Trima_00858	-	PF00293,NUDIX domain	-	-	cyto	68.7133	23.9293	36.226	0.918087	-0.592061	-1.51653	No significant
Trima_00859	-	-	-	-	nucl	0	0	0	0	0	0	No significant
Trima_00860	-	-	-	-	cyto	0	0	0	0	0	0	No significant
Trima_00864	-	-	-	-	nucl	0	0	0	0	0	0	No significant
Trima_00865	-	-	-	-	nucl	23.1973	34.5064	38.5603	-0.728584	-0.153489	0.566592	No significant
Trima_00866	-	-	-	-	mito	9.78585	2.08807	5.06509	0.910016	-1.24525	-2.20363	H-F-enriched
Trima_00867	-	-	-	-	nucl	0	0	0	0	0	0	No significant
Trima_00868	-	-	-	-	nucl	0	0	0	0	0	0	No significant
Trima_00869	-	-	-	-	cyto	0	0	0	0	0	0	No significant
Trima_00870	-	-	-	-	nucl	0	0	0	0	0	0	No significant
Trima_00871	-	-	-	-	mito	0	0	0	0	0	0	No significant
Trima_00873	-	PF03151,Triose-phosphate Transporter family	-	-	plas	0.364359	0.450923	0.751998	-0.984485	-0.633259	0.33024	No significant
Trima_00874	-	-	-	-	nucl	0	0	0	0	0	0	No significant
Trima_00875	-	-	-	-	cyto	0	0	0	0	0	0	No significant
Trima_00877	-	-	-	-	cyto_mito	0	0	0	0	0	0	No significant
Trima_00878	-	-	-	-	nucl	0	0	0	0	0	0	No significant
Trima_00879	-	-	-	-	cyto	0	0	0	0	0	0	No significant
Trima_00880	-	-	-	-	nucl	0	0	0	0	0	0	No significant
Trima_00881	-	-	-	-	cyto	0	1.04239	1.6677	-100	-0.661084	100	P-F-enriched
Trima_00882	-	-	S	-	extr	0	0.022118	0	0	100	100	P-enriched
Trima_00883	-	-	-	-	nucl	43.0359	128.483	170.457	-1.98357	-0.40664	1.57497	P-F-enriched
Trima_00884	-	-	-	-	extr	0	0.101932	0.022829	-100	2.15558	100	P-enriched
Trima_00885	-	-	-	-	nucl	0	0	0	0	0	0	No significant
Trima_00887	-	PF00172,Fungal Zn(2)-Cys(6) binuclear cluster domain PF04082,Fungal specific transcription factor domain	-	TF	nucl	19.9412	40.6176	15.1711	0.385654	1.41685	1.02706	P-enriched
Trima_00888	-	-	-	-	nucl	1.24592	0.0463743	0.246075	2.2214	-2.2557	-4.66974	H-enriched
Trima_00889	-	-	-	-	mito	33.5994	14.1118	21.5575	0.638733	-0.601879	-1.24451	No significant
Trima_00890	-	-	-	-	nucl	0	0	0	0	0	0	No significant
Trima_00891	-	-	-	-	cyto	46.2206	72.5717	137.019	-1.56147	-0.912718	0.643949	No significant
Trima_00892	-	-	-	-	cysk	63.5356	68.5152	109.751	-0.783651	-0.674852	0.102612	No significant
Trima_15488	-	PF07690,Major Facilitator Superfamily	-	-	plas	214.674	95.8507	1129.65	-2.39423	-3.55675	-1.16001	F-enriched
Trima_00894	-	-	-	-	cyto	0.0455007	0	0	100	0	-100	H-enriched
Trima_00895	-	-	-	-	cyto	0.0704273	0	0	100	0	-100	H-enriched
Trima_00896	-	-	-	-	nucl	0	0	0	0	0	0	No significant
Trima_00898	-	-	-	-	plas	0	0	0	0	0	0	No significant
Trima_04603	-	PF04774,Hyaluronan / mRNA binding family	-	-	nucl	435.077	27.344	1120.85	-1.36233	-5.34904	-3.9783	F-enriched
Trima_09434	-	PF01042,Endoribonuclease L-PSP	-	-	cyto	356.526	534.724	1082.11	-1.59888	-1.01289	0.581568	F-enriched
Trima_00904	CBM52	PF10645,Carbohydrate binding	S	-	extr	4.28981	2.94703	1.68643	1.3035	0.767839	-0.49983	No significant
Trima_00905	-	-	-	-	cyto	5.82257	6.98433	6.20906	-0.092544	0.140554	0.240916	No significant
Trima_00906	-	-	-	-	mito	72.489	38.716	24.0268	1.58786	0.687134	-0.899702	No significant
Trima_00909	-	PF00149,Calcineurin-like phosphoesterase PF04152,Mre11 DNA-binding presumed domain	-	-	cyto	32.4749	5.87242	9.69888	1.74086	-0.718112	-2.46061	H-enriched
Trima_00910	-	PF02230,Phospholipase/Carboxylesterase	-	-	mito	36.1485	38.0962	37.0286	-0.0286698	0.0380963	0.0715813	No significant
Trima_00911	-	-	-	-	nucl	15.6067	27.9354	23.4825	-0.582412	0.246568	0.834758	No significant
Trima_00912	-	PF10374,Telomerase activating protein Est1 PF10373,Est1 DNA/RNA binding domain	-	-	nucl	31.6117	76.9317	74.1364	-1.22748	0.0516564	1.28081	P-F-enriched
Trima_00913	-	PF00176,SNF2 family N-terminal domain PF00271,Helicase conserved C-terminal domain	-	-	nucl	22.3839	2.7771	9.7163	1.19015	-1.79388	-2.99264	H-enriched
Trima_00914	-	PF00443,Ubiquitin carboxyl-terminal hydrolase	-	-	cyto_nucl	55.2665	26.5945	28.9505	0.923736	-0.11711	-1.04895	No significant
Trima_00915	-	PF01207,Dihydrouridine synthase (Dus)	-	-	cyto	47.7577	45.3194	24.0037	0.99306	0.918564	-0.0677146	No significant
Trima_00916	-	-	-	-	cyto	1.12173	1.10368	0.805262	0.386053	0.378897	0	No significant
Trima_00917	-	-	-	-	cyto	0	0	0	0	0	0	No significant
Trima_00919	-	-	-	-	nucl	0	0	0	0	0	0	No significant
Trima_00920	-	PF01399,PCI domain PF10602,26S proteasome subunit RPN7	-	TF	nucl	101.013	72.8122	65.4464	0.621879	0.147519	-0.47061	No significant
Trima_00921	-	-	-	-	mito	8.49773	8.24598	5.66551	0.574395	0.527515	-0.033702	No significant
Trima_00922	-	PF00400,WD domain, G-beta repeat	-	-	cyto	0.0923473	0.39184	0.0693071	0.0921397	2.37366	2.00266	P-enriched
Trima_00923	-	-	-	-	nucl	0	0	0	0	0	0	No significant
Trima_00924	-	-	-	-	nucl	0	0	0	0	0	0	No significant
Trima_00925	-	-	-	-	nucl	0.388403	0	0	100	0	-100	H-enriched
Trima_00926	-	PF03984,Repeat of unknown function (DUF346)	-	-	extr	2.42736	3.08106	1.01597	1.22143	1.561	0.310119	H-P-enriched
Trima_00927	-	-	-	-	extr	0	0	0	0	0	0	No significant
Trima_00928	-	-	-	-	extr	0.0890117	0	0	100	0	-100	H-enriched
Trima_00929	-	-	-	-	cyto	0	0	0	0	0	0	No significant
Trima_00930	-	-	-	-	mito	0	0	0	0	0	0	No significant
Trima_00931	-	-	-	-	cyto	2.48245	7.87955	5.24263	-1.05775	0.583085	1.66108	P-F-enriched
Trima_07715	-	PF09729,Gti1/Pac2 family	-	-	nucl	6.57123	31.5518	1074.6	-7.33729	-5.08224	2.24739	F-enriched
Trima_00933	-	PF04729,ASF1 like histone chaperone	-	-	nucl	44.7375	4.06425	11.06	2.00319	-1.42294	-3.44108	H-enriched
Trima_00934	-	PF00617,RasGEF domain PF00618,RasGEF N-terminal motif	-	-	nucl	8.14091	22.1758	34.3321	-2.07177	-0.626054	1.43931	P-F-enriched
Trima_00935	-	-	-	-	nucl	1.22674	1.10853	1.17643	0	0	-0.0847789	No significant
Trima_00936	-	-	-	-	extr	1.90981	6.35201	3.29216	-0.757996	0.918702	1.70898	No significant
Trima_00937	-	PF00656,Caspase domain	-	-	nucl	34.9572	64.3521	32.4812	0.101997	0.979251	0.871039	No significant
Trima_00938	-	PF00149,Calcineurin-like phosphoesterase PF06094,Gamma-glutamyl cyclotransferase, AIG2-like	-	-	cyto_nucl	68.1931	50.682	57.4369	0.247599	-0.177125	-0.426167	No significant
Trima_00939	-	-	-	-	cyto	0	0	0	0	0	0	No significant
Trima_00940	-	-	-	-	extr	0	0	0	0	0	0	No significant
Trima_00941	-	-	-	-	cyto	72.5154	61.6638	66.3279	0.126066	-0.0995623	-0.227935	No significant
Trima_00942	-	-	-	-	nucl	27.2992	31.4426	21.731	0.320549	0.5184	0.181368	No significant
Trima_00943	-	PF02826,D-isomer specific 2-hydroxyacid dehydrogenase, NAD binding domain PF00389,D-isomer specific 2-hydroxyacid dehydrogenase, catalytic domain	-	-	cyto	165.983	137.066	30.2891	2.45587	2.17481	-0.274251	H-P-enriched
Trima_02586	-	PF07350,Protein of unknown function (DUF1479)	-	-	pero	278.357	151.128	1043.12	-1.90435	-2.78595	-0.876677	F-enriched
Trima_00945	-	PF01869,BadF/BadG/BcrA/BcrD ATPase family	S	-	extr	340.362	125.005	76.1385	2.1581	0.713052	-1.44278	H-enriched
Trima_00946	-	PF03311,Cornichon protein	-	-	plas	298.409	221.856	253.35	0.234647	-0.188458	-0.424551	No significant
Trima_00947	-	PF00076,RNA recognition motif. (a.k.a. RRM, RBD, or RNP domain)	-	-	mito	313.638	177.603	105.999	1.5638	0.742115	-0.818114	No significant
Trima_00948	-	PF00501,AMP-binding enzyme PF13193,AMP-binding enzyme C-terminal domain	-	-	mito	36.3949	15.5467	3.75581	3.26476	2.03589	-1.22618	H-enriched
Trima_00949	-	-	-	-	mito	131.349	169.662	103.722	0.340098	0.706729	0.3654	No significant
Trima_00950	-	PF12813,XPG domain containing	-	-	nucl	21.4275	15.8474	17.8877	0.251369	-0.170707	-0.428573	No significant
Trima_00951	-	-	-	-	nucl	5.00793	0.524672	4.51415	0.130568	-2.99266	-3.15805	H-F-enriched
Trima_00953	-	PF08550,Fungal protein of unknown function (DUF1752)	-	-	nucl	6.49297	19.2936	27.4257	-2.06097	-0.498663	1.55671	P-F-enriched
Trima_00954	-	PF11702,Protein of unknown function (DUF3295)	-	-	nucl	6.90941	14.8694	20.2389	-1.53277	-0.434779	1.08018	P-F-enriched
Trima_00955	-	-	-	-	cyto	7.9306	4.36734	4.12211	0.924119	0.0647883	-0.846647	No significant
Trima_00956	-	PF13646,HEAT repeats PF13637,Ankyrin repeats (many copies)	-	-	plas	20.643	73.1908	67.6777	-1.71045	0.110268	1.82353	P-F-enriched
Trima_00958	-	-	-	-	cyto	0	0	0	0	0	0	No significant
Trima_00959	-	-	-	-	nucl	0	0	0	0	0	0	No significant
Trima_00960	-	-	-	-	nucl	0	0	0	0	0	0	No significant
Trima_00961	-	-	-	-	mito	0	0	0	0	0	0	No significant
Trima_00962	-	-	-	-	nucl	0	0	0	0	0	0	No significant
Trima_00963	-	PF12257,Vacuolar membrane-associated protein Iml1	-	-	cyto	0	0	0	0	0	0	No significant
Trima_00964	-	-	-	-	mito	0	0	0	0	0	0	No significant
Trima_00965	-	-	-	-	plas	10.1869	5.44324	2.79149	1.85934	0.9552	-0.886327	No significant
Trima_00966	-	-	-	-	nucl	2.96705	5.17847	7.2771	-1.26945	-0.476401	0.773773	No significant
Trima_00967	-	-	-	-	nucl	0	0	0	0	0	0	No significant
Trima_00968	-	-	-	-	plas	0	0	0	0	0	0	No significant
Trima_00969	-	-	-	-	mito	0	0	0	0	0	0	No significant
Trima_00970	-	PF00867,XPG I-region	-	-	extr	0	0	0	0	0	0	No significant
Trima_00971	-	-	-	-	nucl	0	0	0	0	0	0	No significant
Trima_00972	-	-	-	-	nucl	0	0	0	0	0	0	No significant
Trima_00973	-	-	-	-	mito	0	0	0	0	0	0	No significant
Trima_00974	-	-	-	-	mito	0	0	0	0	0	0	No significant
Trima_00975	-	-	-	-	nucl	0	0	0	0	0	0	No significant
Trima_00976	-	-	-	-	nucl	0.782341	2.17048	2.2131	-1.43604	0	1.42421	P-F-enriched
Trima_00977	-	-	-	-	nucl	0	0	0	0	0	0	No significant
Trima_00978	-	-	-	-	nucl	0	0	0	0	0	0	No significant
Trima_00979	-	PF07738,Sad1 / UNC-like C-terminal	-	-	extr	0	0	0	0	0	0	No significant
Trima_00980	-	-	-	-	cyto_nucl	0	0	0	0	0	0	No significant
Trima_00981	-	-	-	-	nucl	0	0	0	0	0	0	No significant
Trima_00983	-	-	-	-	extr	52.3109	45.5362	38.9109	0.421747	0.223019	-0.195503	No significant
Trima_00984	-	PF02330,Mitochondrial glycoprotein	-	-	mito	334.662	136.666	62.165	2.42204	1.12862	-1.29037	H-enriched
Trima_00985	-	-	-	-	mito	79.0582	649.097	170.286	-1.10174	1.9244	3.03091	P-enriched
Trima_00986	-	PF01544,CorA-like Mg2+ transporter protein	-	-	cyto_nucl	23.9201	20.1876	45.6021	-0.924341	-1.16748	-0.239115	No significant
Trima_00987	-	PF00171,Aldehyde dehydrogenase family	-	-	cyto	55.5729	34.8541	24.9909	1.14532	0.477765	-0.667525	No significant
Trima_00988	-	PF00171,Aldehyde dehydrogenase family	-	-	plas	10.9519	1.23977	10.5786	0.0418131	-3.05776	-3.11053	H-F-enriched
Trima_00989	-	PF12937,F-box-like	-	-	nucl	30.7844	13.8321	10.2027	1.58495	0.428473	-1.15111	H-enriched
Trima_00990	GH47	PF01532,Glycosyl hydrolase family 47	S	-	extr	35.887	12.9403	6.0605	2.55679	1.08824	-1.4657	H-enriched
Trima_00991	-	-	-	-	mito	49.1049	12.0402	16.5391	1.55443	-0.454113	-2.02415	H-enriched
Trima_00992	-	-	-	-	mito	69.9022	112.312	136.745	-0.961846	-0.281661	0.675626	No significant
Trima_00993	-	-	-	-	cyto	3.9144	1.29424	2.63258	0.509631	-0.981936	-1.53377	No significant
Trima_00994	-	-	-	-	plas	22.6297	37.3673	10.899	1.04876	1.77656	0.718443	H-P-enriched
Trima_00995	-	-	-	-	mito	2.86858	2.49676	5.07357	-0.790675	-0.984719	-0.16442	No significant
Trima_00997	-	-	-	-	mito	0	0	0	0	0	0	No significant
Trima_00998	-	-	-	-	nucl	0	0	0	0	0	0	No significant
Trima_00999	-	-	-	-	cyto	0	0	0	0	0	0	No significant
Trima_01002	-	PF03547,Membrane transport protein	-	-	plas	25.4936	18.9821	8.41667	1.58778	1.17105	-0.414116	H-P-enriched
Trima_01003	-	PF01135,Protein-L-isoaspartate(D-aspartate) O-methyltransferase (PCMT)	-	-	cyto	228.636	32.066	59.1927	1.94197	-0.87715	-2.8286	H-enriched
Trima_01004	-	-	-	TF	nucl	15.4619	58.0004	40.7342	-1.38685	0.506126	1.90044	P-F-enriched
Trima_01005	-	-	-	-	nucl	11.23	1.18108	10.9783	0	-3.18451	-3.22229	H-F-enriched
Trima_01006	-	PF00724,NADH:flavin oxidoreductase / NADH oxidase family	-	-	mito	51.6301	164.826	95.8482	-0.892447	0.779325	1.67267	No significant
Trima_08657	GH5	PF00150,Cellulase (glycosyl hydrolase family 5)	-	-	extr	59.9247	213.075	983.818	-4.03723	-2.2055	1.82793	F-enriched
Trima_01008	-	PF12350,CTD kinase subunit gamma CTK3 C-terminus PF12243,CTD kinase subunit gamma CTK3	-	-	nucl	64.3948	39.9719	36.1578	0.822721	0.136873	-0.68314	No significant
Trima_01009	-	-	-	-	mito	34.3081	7.18362	5.95755	2.4939	0.224569	-2.24155	H-enriched
Trima_01010	-	-	-	-	nucl	0	0	0	0	0	0	No significant
Trima_01011	-	-	-	-	nucl	0	0	0	0	0	0	No significant
Trima_01012	-	-	-	-	extr	0	0	0	0	0	0	No significant
Trima_01015	-	PF00270,DEAD/DEAH box helicase	-	-	cyto	0	0	0	0	0	0	No significant
Trima_01018	-	-	-	-	mito	9.49254	7.56995	11.4511	-0.256586	-0.581772	-0.307196	No significant
Trima_01019	AA3	PF05199,GMC oxidoreductase PF00732,GMC oxidoreductase	-	-	cyto	10.9277	1.97262	3.58663	1.58869	-0.847346	-2.4503	H-enriched
Trima_01020	-	-	-	-	cyto_nucl	0	0	0	0	0	0	No significant
Trima_01021	-	PF08385,Dynein heavy chain, N-terminal region 1	-	-	cyto	0	0	0	0	0	0	No significant
Trima_01022	-	-	-	-	cysk	0	0	0	0	0	0	No significant
Trima_01023	-	-	-	-	mito	0	0	0	0	0	0	No significant
Trima_01024	-	-	-	-	nucl	0	0	0	0	0	0	No significant
Trima_01025	-	-	-	-	extr	11.9745	4.34703	12.6716	-0.0483597	-1.5076	-1.44404	H-F-enriched
Trima_01027	-	-	-	-	nucl	0	0	0	0	0	0	No significant
Trima_01028	-	PF13673,Acetyltransferase (GNAT) domain	-	-	cyto_mito	37.7399	21.8601	15.4588	1.28121	0.496065	-0.782088	No significant
Trima_01029	-	PF11807,Domain of unknown function (DUF3328)	S	-	extr	0.744657	3.66284	1.12531	-0.546069	1.63129	2.27323	P-enriched
Trima_01030	-	PF11807,Domain of unknown function (DUF3328)	-	-	nucl	123.549	32.517	22.2434	2.4691	0.54887	-1.91406	H-enriched
Trima_01031	-	-	-	-	plas	14.8888	17.9238	19.1037	-0.352743	-0.0857713	0.268799	No significant
Trima_01032	-	-	-	-	mito	11.1589	13.4809	10.9147	0.0251006	0.298391	0.268277	No significant
Trima_01033	-	PF00561,alpha/beta hydrolase fold	S	-	extr	27.0826	60.7071	39.9119	-0.557871	0.601773	1.1598	No significant
Trima_01034	-	-	S	-	extr	0	0	0	0	0	0	No significant
Trima_01035	-	-	-	-	cyto	0	0	0	0	0	0	No significant
Trima_01036	-	-	-	-	nucl	0	0	0	0	0	0	No significant
Trima_01037	-	-	-	-	nucl	0	0	0	0	0	0	No significant
Trima_01038	-	-	-	-	nucl	0	0	0	0	0	0	No significant
Trima_01039	-	-	-	-	mito	0	0	0	0	0	0	No significant
Trima_01041	-	-	-	-	cyto	0	0	0	0	0	0	No significant
Trima_01042	-	-	-	-	nucl	0	0	0	0	0	0	No significant
Trima_01091	-	-	-	-	nucl	235.603	152.522	945.033	-2.00215	-2.62943	-0.618695	F-enriched
Trima_01046	-	-	-	-	nucl	0	0	0	0	0	0	No significant
Trima_01047	-	-	-	-	plas	2.17768	19.7476	1.15767	0.861527	4.06688	3.15137	P-enriched
Trima_01048	-	-	-	-	cyto	0.152633	3.61601	0.801867	-2.30841	2.1181	4.53359	P-enriched
Trima_01050	-	PF07690,Major Facilitator Superfamily	-	-	plas	6.42627	1.02467	1.39873	2.1855	-0.448953	-2.6426	H-enriched
Trima_01051	-	-	-	-	nucl	0	0	0	0	0	0	No significant
Trima_01052	-	PF00230,Major intrinsic protein	-	-	plas	59.3926	4.99909	3.19772	4.20012	0.625035	-3.5753	H-enriched
Trima_01053	-	PF08231,SYF2 splicing factor	-	-	nucl	86.9221	70.9133	67.6611	0.355927	0.0609615	-0.287248	No significant
Trima_01054	-	PF09924,Uncharacterised conserved protein (DUF2156)	-	-	mito	257.706	19.349	55.5901	2.20504	-1.51637	-3.72694	H-enriched
Trima_01055	-	PF04140,Isoprenylcysteine carboxyl methyltransferase (ICMT) family	-	-	plas	86.2453	197.744	26.7903	1.67669	2.88315	1.19896	P-enriched
Trima_01056	CE10	PF07859,alpha/beta hydrolase fold	-	-	mito	61.0578	53.8707	89.4563	-0.546258	-0.728701	-0.177319	No significant
Trima_01057	-	PF07034,Origin recognition complex (ORC) subunit 3 N-terminus	-	-	nucl	13.9964	20.8138	11.8496	0.232199	0.805299	0.564947	No significant
Trima_01058	-	PF00493,MCM2/3/5 family PF17207,MCM OB domain PF14551,MCM N-terminal domain	-	TF	nucl	14.8258	2.08864	7.06834	1.05507	-1.73401	-2.80343	H-enriched
Trima_01059	-	PF02826,D-isomer specific 2-hydroxyacid dehydrogenase, NAD binding domain PF00389,D-isomer specific 2-hydroxyacid dehydrogenase, catalytic domain	-	-	cyto	12.4425	17.1876	10.8295	0.187366	0.649963	0.44203	No significant
Trima_01060	-	-	-	-	cysk	5.84393	5.93173	7.58505	-0.35951	-0.357576	0	No significant
Trima_01062	-	PF13417,Glutathione S-transferase, N-terminal domain PF00043,Glutathione S-transferase, C-terminal domain	-	-	cyto	191.158	51.8156	18.8987	3.32489	1.43976	-1.87802	H-enriched
Trima_01063	-	-	-	-	nucl	41.1544	45.2458	42.3801	-0.0374695	0.0877708	0.133048	No significant
Trima_01064	-	PF07690,Major Facilitator Superfamily	-	-	plas	12.3622	163.027	2.25895	2.43109	6.15357	3.71736	P-enriched
Trima_01065	-	-	-	-	cyto	0	0	0	0	0	0	No significant
Trima_01066	-	-	-	-	cyto_nucl	33.3134	2.5169	7.16709	2.19446	-1.50826	-3.69933	H-enriched
Trima_01067	-	PF13087,AAA domain PF13086,AAA domain	-	-	nucl	13.2459	68.8163	45.9931	-1.79011	0.579691	2.37365	P-F-enriched
Trima_01068	-	-	-	-	cyto	0.0954861	0	0	100	0	-100	H-enriched
Trima_01070	-	-	-	-	plas	0	0	0	0	0	0	No significant
Trima_01071	-	PF01926,50S ribosome-binding GTPase	-	-	mito	37.1096	95.656	92.1403	-1.30597	0.0518176	1.36437	P-F-enriched
Trima_01072	-	PF01926,50S ribosome-binding GTPase	-	-	cyto	4.16315	239.19	179.082	-5.4099	0.416044	5.82998	P-F-enriched
Trima_02940	-	PF01740,STAS domain PF00027,Cyclic nucleotide-binding domain PF00916,Sulfate permease family	-	-	plas	33.8898	66.7568	929.876	-4.77383	-3.79711	0.973471	F-enriched
Trima_01074	-	-	-	-	mito	0	0	0	0	0	0	No significant
Trima_01075	-	PF02580,D-Tyr-tRNA(Tyr) deacylase	-	-	mito	62.2881	33.6677	29.2305	1.08477	0.198325	-0.874817	No significant
Trima_01076	-	PF00160,Cyclophilin type peptidyl-prolyl cis-trans isomerase/CLD	-	-	cysk	190.064	80.1417	77.7229	1.28185	0.0402356	-1.24157	H-enriched
Trima_01077	-	PF12937,F-box-like PF00400,WD domain, G-beta repeat	-	-	mito	24.2219	44.2391	54.5393	-1.1664	-0.298676	0.865261	No significant
Trima_01078	-	-	-	-	nucl	0	0	0	0	0	0	No significant
Trima_01079	-	-	-	-	nucl	0	0	0	0	0	0	No significant
Trima_01080	-	-	-	-	nucl	0	0	0	0	0	0	No significant
Trima_01081	-	-	-	-	cysk	0	0	0	0	0	0	No significant
Trima_01082	-	-	-	-	nucl	9.87191	9.94297	7.95343	0.30108	0.315153	0.00697275	No significant
Trima_01083	-	PF00071,Ras family	-	-	mito	17.2385	40.8419	43.4327	-1.32236	-0.082476	1.23701	P-F-enriched
Trima_01084	-	-	-	-	nucl	4.95617	40.1325	74.4713	-3.89379	-0.889991	2.99635	P-F-enriched
Trima_01085	-	PF01612,3'-5' exonuclease	-	-	cyto_nucl	0.471569	0.0317605	0.00842649	5.80639	1.91423	-3.78525	H-enriched
Trima_01086	-	-	-	-	nucl	0	0	0	0	0	0	No significant
Trima_01087	-	-	-	-	cyto	0	0	0	0	0	0	No significant
Trima_01088	-	-	S	-	extr	29.34	3811.26	16.5286	0.81972	7.84225	7.01786	P-enriched
Trima_01089	-	PF13646,HEAT repeats PF12719,Nuclear condensing complex subunits, C-term domain	-	-	nucl	23.1972	8.16923	43.9238	-0.91572	-2.42418	-1.50102	H-F-enriched
Trima_01090	-	PF02184,HAT (Half-A-TPR) repeat	-	-	cyto	38.2055	113.213	83.994	-1.12991	0.429951	1.55992	P-F-enriched
Trima_01119	-	-	S	-	extr	174.241	147.396	925.557	-2.40734	-2.64907	-0.237761	F-enriched
Trima_01092	-	-	-	-	cyto	2893.11	3.39052	88.4934	5.02952	-4.70305	-9.73256	H-enriched
Trima_01093	-	-	-	-	mito	1.79216	0.158425	0.476365	1.84702	-1.52634	-3.46331	H-enriched
Trima_01094	-	-	-	-	mito	11.2133	2.31871	4.97071	1.10662	-1.09907	-2.23384	H-enriched
Trima_01095	-	-	-	-	mito	2.43619	2.5843	0.628514	1.91654	1.96868	0	H-P-enriched
Trima_01096	-	PF01217,Clathrin adaptor complex small chain PF00928,Adaptor complexes medium subunit family	-	-	mito	240.872	186.57	60.6333	1.98565	1.61708	-0.366218	H-P-enriched
Trima_01097	-	PF01504,Phosphatidylinositol-4-phosphate 5-Kinase	-	-	nucl	35.4558	66.1956	26.6711	0.404737	1.30708	0.895844	No significant
Trima_01098	-	PF12717,non-SMC mitotic condensation complex subunit 1 PF12922,non-SMC mitotic condensation complex subunit 1, N-term	-	-	nucl	4.62991	0.387445	2.02983	1.1783	-2.37223	-3.57497	H-enriched
Trima_01099	-	-	-	-	mito_nucl	44.1707	32.8541	20.7837	1.07703	0.663068	-0.413362	No significant
Trima_01100	-	-	-	-	mito	35.0202	13.0292	34.454	0	-1.38818	-1.41878	H-F-enriched
Trima_01101	-	PF00076,RNA recognition motif. (a.k.a. RRM, RBD, or RNP domain)	-	-	nucl	138.35	144.461	92.7291	0.573494	0.637392	0.0588775	No significant
Trima_01103	-	-	-	-	nucl	0	0	0	0	0	0	No significant
Trima_01104	-	-	-	-	cyto	0	0	0	0	0	0	No significant
Trima_01105	GT20	PF00982,Glycosyltransferase family 20 PF02358,Trehalose-phosphatase	-	-	cyto	71.3758	52.4744	48.9018	0.542493	0.0968	-0.441923	No significant
Trima_01106	-	-	-	-	cyto	0	0	0	0	0	0	No significant
Trima_01110	-	-	-	-	mito	111.991	12.3104	11.713	3.23018	0.0413877	-3.17344	H-enriched
Trima_01111	-	PF00400,WD domain, G-beta repeat	-	-	cyto	0	0	0	0	0	0	No significant
Trima_01112	-	-	-	-	nucl	0	0	0	0	0	0	No significant
Trima_01115	-	-	-	-	cyto	0	0	0	0	0	0	No significant
Trima_01116	-	-	-	-	cyto	0	0	0	0	0	0	No significant
Trima_01117	-	-	-	-	nucl	20.3298	45.0073	21.9912	-0.101641	1.03116	1.14127	P-enriched
Trima_01118	-	PF04938,Survival motor neuron (SMN) interacting protein 1 (SIP1)	-	-	nucl	45.7215	40.9735	28.0304	0.697957	0.538926	-0.157901	No significant
Trima_07190	-	PF01221,Dynein light chain type 1	-	-	cysk	208.11	233.379	918.25	-2.13696	-1.97303	0.161358	F-enriched
Trima_01120	-	PF02749,Quinolinate phosphoribosyl transferase, N-terminal domain PF01729,Quinolinate phosphoribosyl transferase, C-terminal domain	-	-	cyto	36.0751	8.63262	13.7487	1.38026	-0.659813	-2.05686	H-enriched
Trima_01121	-	PF04909,Amidohydrolase	-	-	mito	101.641	16.4638	18.0237	2.48877	-0.115019	-2.61747	H-enriched
Trima_01122	-	-	-	-	nucl	43.663	29.9794	73.2984	-0.741524	-1.28794	-0.540969	No significant
Trima_01123	-	PF00378,Enoyl-CoA hydratase/isomerase	-	-	mito	135.882	44.3271	34.3477	1.97325	0.352993	-1.61458	H-enriched
Trima_01124	-	PF07393,Exocyst complex component Sec10	-	-	nucl	35.1896	49.1333	38.3287	-0.122604	0.354738	0.485393	No significant
Trima_01125	-	PF08167,rRNA processing/ribosome biogenesis	-	-	mito	15.3741	51.3103	29.7776	-0.949849	0.780452	1.73109	No significant
Trima_01126	-	PF04090,RNA polymerase I specific initiation factor	-	-	mito	36.7634	19.9489	15.3458	1.25219	0.367675	-0.874144	No significant
Trima_01127	-	PF17104,Domain of unknown function (DUF5102)	-	-	cyto_nucl	32.2887	17.4054	21.3858	0.583997	-0.284636	-0.879027	No significant
Trima_01128	-	PF04998,RNA polymerase Rpb1, domain 5 PF05000,RNA polymerase Rpb1, domain 4 PF04997,RNA polymerase Rpb1, domain 1 PF00623,RNA polymerase Rpb1, domain 2 PF04983,RNA polymerase Rpb1, domain 3	-	-	nucl	8.10374	43.9757	21.1018	-1.37237	1.05596	2.43239	P-enriched
Trima_11991	-	PF00364,Biotin-requiring enzyme	-	-	mito	28.3709	52.5835	901.573	-4.98815	-4.09739	0.878478	F-enriched
Trima_01130	-	-	-	-	extr	70.3178	5.65792	1.71087	5.35312	1.71244	-3.62049	H-enriched
Trima_01131	-	-	-	-	cysk	12.2733	6.99183	9.29647	0.371749	-0.386326	-0.790383	No significant
Trima_01132	-	-	-	-	nucl	27.023	0.566328	1.94283	3.77916	-1.72688	-5.52834	H-enriched
Trima_01133	-	-	-	-	plas	24.1493	38.1889	24.4913	-0.00906905	0.639728	0.655588	No significant
Trima_01134	-	-	-	-	mito	0	0	0	0	0	0	No significant
Trima_01135	-	PF02655,ATP-grasp domain	-	-	mito	9.20955	2.88554	5.44984	0.747713	-0.890221	-1.65123	No significant
Trima_01136	-	-	-	-	mito	32.438	119.232	96.3172	-1.56725	0.30627	1.87469	P-F-enriched
Trima_01137	-	-	-	-	nucl	4.50034	1.63508	3.25358	0.459461	-0.955934	-1.42322	No significant
Trima_01138	-	PF08240,Alcohol dehydrogenase GroES-like domain	-	-	cyto	4.12494	16.9013	22.66	-2.43769	-0.422486	2.00958	P-F-enriched
Trima_01139	-	PF08241,Methyltransferase domain	-	-	cyto_nucl	34.8576	75.9737	17.3964	0.99819	2.1241	1.1169	P-enriched
Trima_01140	-	PF02733,Dak1 domain PF02734,DAK2 domain	-	-	mito	84.0376	20.472	29.5532	1.5013	-0.528226	-2.03393	H-enriched
Trima_01141	GH18	PF00704,Glycosyl hydrolases family 18	-	-	extr	5.67739	4.18876	7.15682	-0.327924	-0.760514	-0.411617	No significant
Trima_01142	-	-	-	-	extr	167.941	69.4323	84.1112	0.988066	-0.276486	-1.2658	No significant
Trima_01143	-	PF01922,SRP19 protein	-	-	nucl	57.1794	27.2449	38.1494	0.576878	-0.4819	-1.06607	No significant
Trima_01144	CE10	PF00135,Carboxylesterase family	-	-	mito	74.8984	98.56	168.351	-1.16384	-0.770312	0.39333	No significant
Trima_03089	-	PF02178,AT hook motif	-	-	nucl	87.3679	76.3079	892.288	-3.34825	-3.54389	-0.186157	F-enriched
Trima_01146	-	PF12569,NMDA receptor-regulated protein 1 PF13181,Tetratricopeptide repeat	-	-	nucl	22.3626	41.8816	24.1473	-0.107983	0.790088	0.902262	No significant
Trima_01147	-	PF00368,Hydroxymethylglutaryl-coenzyme A reductase	-	-	plas	81.5507	150.602	88.9509	-0.121175	0.758811	0.880852	No significant
Trima_01148	-	PF13302,Acetyltransferase (GNAT) domain	-	-	nucl	40.2285	90.4166	84.4123	-1.06378	0.0966036	1.16356	P-F-enriched
Trima_01149	-	-	-	-	nucl	0	0	0	0	0	0	No significant
Trima_01150	-	-	-	-	cyto_nucl	0	0	0	0	0	0	No significant
Trima_01151	-	-	-	-	nucl	0	0	0	0	0	0	No significant
Trima_01152	-	-	-	-	nucl	7.41532	23.2154	8.24191	-0.144321	1.48708	1.63961	P-enriched
Trima_01153	-	-	-	-	cyto	0	0	0	0	0	0	No significant
Trima_01155	-	-	-	-	nucl	0	0	0	0	0	0	No significant
Trima_01156	-	-	-	-	cysk	96.485	65.409	27.7545	1.78677	1.22924	-0.552205	H-P-enriched
Trima_01157	-	-	-	-	cysk	2.13791	0.529171	0.320906	2.67039	0.691836	-1.9404	H-enriched
Trima_01159	-	-	-	-	plas	0	0	0	0	0	0	No significant
Trima_01160	-	-	-	-	plas	48.1397	18.504	19.4198	1.30467	-0.0607348	-1.37196	H-enriched
Trima_01161	-	-	-	-	cysk	0.0443374	0	0	100	0	-100	H-enriched
Trima_01162	-	-	-	-	extr	8.83534	23.3796	10.9384	-0.295014	1.08298	1.39256	P-enriched
Trima_01163	-	-	-	-	cysk	23.1217	15.9021	30.7819	-0.410233	-0.947466	-0.529437	No significant
Trima_01164	-	PF00071,Ras family	-	-	cyto	455.093	224.34	185.274	1.29262	0.27392	-1.01728	H-enriched
Trima_01165	PL8	PF02278,Polysaccharide lyase family 8, super-sandwich domain	-	-	cyto	35.6192	20.1866	17.9186	0.986472	0.172354	-0.810883	No significant
Trima_01166	-	PF02884,Polysaccharide lyase family 8, C-terminal beta-sandwich domain	-	-	cyto	5.52047	7.04485	7.35178	-0.363549	-0.035537	0.313402	No significant
Trima_01167	-	PF08241,Methyltransferase domain	-	-	cyto	49.4968	12.3844	26.0374	0.920568	-1.06068	-1.98187	H-F-enriched
Trima_01168	-	PF16589,BRCT domain, a BRCA1 C-terminus domain PF11799,impB/mucB/samB family C-terminal domain PF00817,impB/mucB/samB family PF11798,IMS family HHH motif PF16727,DNA repair protein REV1 C-terminal domain	-	-	nucl	10.6144	14.1926	13.209	-0.305001	0.0986808	0.412379	No significant
Trima_01169	-	PF06244,Coiled-coil domain-containing protein 124	-	-	nucl	95.3791	145.262	250.962	-1.39362	-0.789392	0.599478	No significant
Trima_01170	-	PF04847,Calcipressin	-	-	mito	27.4901	218.104	110.101	-1.99028	0.984525	2.97399	P-F-enriched
Trima_01171	-	PF08996,DNA Polymerase alpha zinc finger PF12254,DNA polymerase alpha subunit p180 N terminal PF03104,DNA polymerase family B, exonuclease domain PF00136,DNA polymerase family B	-	-	nucl	14.7093	11.9187	4.4015	1.72661	1.42971	-0.296283	H-P-enriched
Trima_01173	-	-	-	-	nucl	0	0	0	0	0	0	No significant
Trima_01175	-	-	-	-	nucl	0	0	0	0	0	0	No significant
Trima_01176	-	-	-	-	cyto	0	0	0	0	0	0	No significant
Trima_01177	-	PF02816,Alpha-kinase family	-	-	cyto	0	0	0	0	0	0	No significant
Trima_01178	-	-	-	-	cyto	0	0	0	0	0	0	No significant
Trima_01179	-	-	S	-	extr	0	0	0	0	0	0	No significant
Trima_01180	-	PF00328,Histidine phosphatase superfamily (branch 2)	-	-	plas	64.0577	63.1642	56.7559	0.170179	0.152745	-0.0169806	No significant
Trima_01181	-	PF09995,Uncharacterized protein conserved in bacteria (DUF2236)	-	-	plas	5.43946	1.34814	0.286144	4.21799	2.16721	-2.00234	H-enriched
Trima_01182	-	-	-	-	cyto_nucl	52.5384	408.257	118.722	-1.16812	1.77854	2.95434	P-enriched
Trima_01183	-	-	-	-	mito	11.5673	46.4355	61.8195	-2.41163	-0.408539	1.99939	P-F-enriched
Trima_01184	-	PF00067,Cytochrome P450	-	-	mito	15.7233	34.511	6.0825	1.36546	2.49857	1.12603	P-enriched
Trima_01185	-	-	-	-	mito	0.197553	0.307354	0.163091	0.221424	0.840228	0.500159	No significant
Trima_01186	-	-	-	-	nucl	0	0	0	0	0	0	No significant
Trima_01187	-	-	-	-	nucl	8.48067	75.9265	13.1717	-0.607483	2.50247	3.1405	P-enriched
Trima_01188	-	PF01926,50S ribosome-binding GTPase	-	-	mito	52.7355	133.764	109.316	-1.04549	0.289098	1.33705	P-F-enriched
Trima_11571	CE10	PF10340,Steryl acetyl hydrolase	-	-	extr	14.3249	383.018	891.506	-5.95214	-1.21631	4.73635	F-enriched
Trima_10377	AA3	PF05199,GMC oxidoreductase PF00732,GMC oxidoreductase	-	-	extr	89.9452	71.1375	880.783	-3.29179	-3.62825	-0.333287	F-enriched
Trima_01192	-	PF00171,Aldehyde dehydrogenase family	-	-	cyto	0	0	0	0	0	0	No significant
Trima_01193	-	-	-	-	nucl	0	0	0	0	0	0	No significant
Trima_01194	-	-	-	-	cyto	0	0	0	0	0	0	No significant
Trima_01195	-	-	-	-	cyto	0	0	0	0	0	0	No significant
Trima_01196	-	-	-	-	cyto	0	0	0	0	0	0	No significant
Trima_01197	-	-	-	-	nucl	0	0	0	0	0	0	No significant
Trima_01198	-	PF00248,Aldo/keto reductase family	-	-	cyto	300.794	52.933	46.7188	2.68141	0.170137	-2.50398	H-enriched
Trima_01199	-	-	-	-	cyto	0	0	0	0	0	0	No significant
Trima_01200	-	-	-	-	cyto_nucl	0	0	0	0	0	0	No significant
Trima_01201	-	-	-	-	plas	0	0	0	0	0	0	No significant
Trima_01202	-	-	-	-	nucl	0	0	0	0	0	0	No significant
Trima_01203	-	-	-	-	nucl	0	0	0	0	0	0	No significant
Trima_01204	-	-	-	-	nucl	0	0	0	0	0	0	No significant
Trima_01205	-	-	-	-	plas	0	0	0	0	0	0	No significant
Trima_01206	-	-	-	-	cyto	0	0	0	0	0	0	No significant
Trima_01207	-	PF00168,C2 domain	-	-	nucl	21.4345	66.0554	64.7507	-1.58851	0.0261238	1.62008	P-F-enriched
Trima_01209	-	-	-	-	mito	0	0	0	0	0	0	No significant
Trima_01210	-	-	-	-	cyto_nucl	0	0	0	0	0	0	No significant
Trima_01211	-	-	-	-	mito	0	0	0	0	0	0	No significant
Trima_01212	-	-	-	-	extr	0	0	0	0	0	0	No significant
Trima_01213	-	-	-	-	cysk	0	0	0	0	0	0	No significant
Trima_01215	-	-	-	-	nucl	0	0	0	0	0	0	No significant
Trima_01216	-	-	-	-	cyto	0	0	0	0	0	0	No significant
Trima_01217	-	-	-	-	cyto	0	0	0	0	0	0	No significant
Trima_01218	-	PF14327,Hinge domain of cleavage stimulation factor subunit 2 PF14304,Transcription termination and cleavage factor C-terminal	-	-	nucl	0	0	0	0	0	0	No significant
Trima_01219	-	-	-	-	cyto_nucl	0	0	0	0	0	0	No significant
Trima_01220	-	-	-	-	extr	0	0	0	0	0	0	No significant
Trima_01222	-	-	-	-	nucl	0	0	0	0	0	0	No significant
Trima_01223	-	-	-	-	nucl	0	0	0	0	0	0	No significant
Trima_01224	-	-	-	-	plas	0	0	0	0	0	0	No significant
Trima_01225	-	-	-	-	mito	0	0	0	0	0	0	No significant
Trima_01226	-	-	-	-	nucl	0	0	0	0	0	0	No significant
Trima_01227	-	PF00096,Zinc finger, C2H2 type	-	TF	nucl	22.4162	47.3076	21.731	0.0360182	1.11746	1.07347	P-enriched
Trima_01228	CBM20,GH15	PF00723,Glycosyl hydrolases family 15 PF00686,Starch binding domain	S	-	extr	46.5422	70.697	105.163	-1.17048	-0.568728	0.599239	No significant
Trima_01229	-	PF01182,Glucosamine-6-phosphate isomerases/6-phosphogluconolactonase	-	-	mito	189.193	417.444	252.131	-0.410418	0.726907	1.13773	No significant
Trima_01230	-	-	-	-	extr	3.00864	1.26306	1.11703	1.40395	0.136621	-1.24339	H-enriched
Trima_01231	-	PF00561,alpha/beta hydrolase fold	-	-	extr	19.5326	23.149	24.5184	-0.323368	-0.0772682	0.242997	No significant
Trima_01232	-	PF01585,G-patch domain	-	-	nucl	49.3497	26.1403	23.4776	1.06979	0.146188	-0.914212	No significant
Trima_01233	-	PF00564,PB1 domain PF00122,E1-E2 ATPase PF16212,Phospholipid-translocating P-type ATPase C-terminal PF16209,Phospholipid-translocating ATPase N-terminal PF13246,Cation transport ATPase (P-type)	-	-	plas	89.5311	61.6125	94.1886	-0.0710543	-0.61136	-0.537652	No significant
Trima_01234	-	PF00069,Protein kinase domain	-	-	nucl	155.806	183.857	221.388	-0.504707	-0.264972	0.240651	No significant
Trima_01235	-	PF00117,Glutamine amidotransferase class-I PF00697,N-(5'phosphoribosyl)anthranilate (PRA) isomerase PF00218,Indole-3-glycerol phosphate synthase	-	-	cysk	28.0327	149.808	39.2947	-0.490623	1.92341	2.41638	P-enriched
Trima_01236	-	PF00450,Serine carboxypeptidase	-	-	cyto	54.1831	28.8787	12.1189	2.15216	1.24413	-0.906377	H-P-enriched
Trima_01237	-	PF03619,Organic solute transporter Ostalpha	-	-	plas	24.395	57.7267	88.6238	-1.86111	-0.61712	1.24029	P-F-enriched
Trima_01238	-	-	-	-	nucl	7.19694	12.0093	12.8664	-0.790579	-0.0791383	0.717608	No significant
Trima_01239	-	-	-	-	mito	4.12194	1.98041	1.58219	1.37163	0.29274	-1.03381	H-enriched
Trima_01240	-	PF04820,Tryptophan halogenase	-	-	extr	12.7982	9.78601	5.26943	1.26964	0.886249	-0.370966	No significant
Trima_01241	-	-	-	-	nucl	18.951	35.8556	46.7918	-1.30077	-0.377915	0.912222	No significant
Trima_01242	-	PF02450,Lecithin:cholesterol acyltransferase	-	-	plas	35.2883	50.7658	18.87	0.898171	1.42524	0.52381	No significant
Trima_01243	-	-	-	-	nucl	10.0926	12.7452	24.5499	-1.27962	-0.945652	0.329035	No significant
Trima_00263	-	PF00596,Class II Aldolase and Adducin N-terminal domain	-	-	cyto	90.4208	143.936	853.528	-3.23743	-2.56668	0.669004	F-enriched
Trima_01245	GT17	PF04724,Glycosyltransferase family 17	-	-	plas	83.6711	26.1308	25.2695	1.72139	0.0399604	-1.67484	H-enriched
Trima_01246	-	-	-	-	nucl	6.12796	4.61137	5.86376	0.0617604	-0.343832	-0.411267	No significant
Trima_01247	-	PF01513,ATP-NAD kinase	-	-	mito	36.9601	42.6407	26.0446	0.501285	0.709859	0.198733	No significant
Trima_01248	-	-	-	-	nucl	42.5354	161.66	7.83993	2.41944	4.35295	1.91468	P-enriched
Trima_01249	-	-	-	-	mito	19.9357	6.20329	16.2872	0.27125	-1.37818	-1.66552	H-F-enriched
Trima_01250	-	-	-	-	nucl	0	0	0	0	0	0	No significant
Trima_01251	-	-	-	-	nucl	0	0	0	0	0	0	No significant
Trima_01253	-	-	-	-	mito	0	0	0	0	0	0	No significant
Trima_01254	-	-	-	-	extr	0	0	0	0	0	0	No significant
Trima_12623	CE4	-	-	-	extr	86.6239	207.077	853.377	-3.29934	-2.04197	1.25629	F-enriched
Trima_01256	-	-	-	-	mito	0	0	0	0	0	0	No significant
Trima_01257	-	-	-	-	cyto	0	0	0	0	0	0	No significant
Trima_14442	-	PF01704,UTP--glucose-1-phosphate uridylyltransferase PF00149,Calcineurin-like phosphoesterase	-	-	plas	78.0656	226.067	852.385	-3.44514	-1.91302	1.5314	F-enriched
Trima_01259	-	-	-	-	mito	0	0	0	0	0	0	No significant
Trima_01260	-	PF08385,Dynein heavy chain, N-terminal region 1	-	-	cyto	0	0	0	0	0	0	No significant
Trima_01261	-	-	-	-	cyto_nucl	0	0	0	0	0	0	No significant
Trima_01262	-	-	-	-	nucl	0	0	0	0	0	0	No significant
Trima_01263	-	-	-	-	nucl	0	0	0	0	0	0	No significant
Trima_01264	-	-	-	-	mito_nucl	1.06145	4.74428	8.57612	-2.98515	-0.846788	2.1086	P-F-enriched
Trima_06986	GT0	PF13632,Glycosyl transferase family group 2	-	-	plas	7.0916	13.6242	847.298	-6.8944	-5.95689	0.934256	F-enriched
Trima_01267	-	-	-	-	extr	0	0	0	0	0	0	No significant
Trima_01268	-	-	-	-	cysk	0	0	0	0	0	0	No significant
Trima_01271	-	-	-	-	nucl	0	0	0	0	0	0	No significant
Trima_01272	-	-	-	-	cysk	0	0	0	0	0	0	No significant
Trima_01273	-	-	-	-	cysk	0.124522	0	0	100	0	-100	H-enriched
Trima_01274	-	-	-	-	nucl	0	0	0	0	0	0	No significant
Trima_01275	-	-	-	-	extr	0	0	0	0	0	0	No significant
Trima_01276	-	-	-	-	nucl	16.1454	26.5529	18.2553	-0.168945	0.537258	0.709548	No significant
Trima_01277	AA7	PF01565,FAD binding domain PF08031,Berberine and berberine like	S	-	extr	36.2336	78.494	13.1772	1.44949	2.56942	1.11142	P-enriched
Trima_01278	-	PF05652,Scavenger mRNA decapping enzyme (DcpS) N-terminal PF11969,Scavenger mRNA decapping enzyme C-term binding	-	-	cyto_nucl	171.191	112.553	122.297	0.483074	-0.112849	-0.597476	No significant
Trima_01279	-	-	-	-	nucl	20.1938	1.51629	0.955752	4.38641	0.645042	-3.7086	H-enriched
Trima_01280	CE8	PF01095,Pectinesterase	S	-	extr	3.64713	3.6646	1.44842	1.30974	1.31477	0	H-P-enriched
Trima_01281	-	-	-	-	nucl	0	0	0	0	0	0	No significant
Trima_01282	-	-	-	-	plas	0	0.0277307	0.0294293	-100	-0.0857713	100	P-F-enriched
Trima_01283	-	PF03839,Translocation protein Sec62	-	-	plas	90.7016	191.782	118.734	-0.381369	0.688235	1.07257	No significant
Trima_01284	-	PF13181,Tetratricopeptide repeat	-	-	mito	91.6593	29.2593	26.11	1.80299	0.150987	-1.64353	H-enriched
Trima_01285	-	-	-	-	cyto_nucl	2.39607	0.228985	0.0972045	4.44379	0.914229	-3.3578	H-enriched
Trima_01286	-	PF13668,Ferritin-like domain	S	-	extr	70.0366	10.8361	3.93009	4.14408	1.44461	-2.68709	H-enriched
Trima_02691	GH13	PF00128,Alpha amylase, catalytic domain	-	-	extr	1.88265	16.4369	831.242	-8.77526	-5.65667	3.12135	F-enriched
Trima_01288	-	-	-	-	nucl	0	0	0	0	0	0	No significant
Trima_01289	-	-	-	-	nucl	0	0	0	0	0	0	No significant
Trima_01290	-	-	-	-	cyto	0	0	0	0	0	0	No significant
Trima_01291	-	-	-	-	cyto	0	0	0	0	0	0	No significant
Trima_01292	-	PF12796,Ankyrin repeats (3 copies)	-	-	cyto	0.0123178	0.696876	0.00924454	0	6.18102	5.76694	P-enriched
Trima_01293	-	-	-	-	mito	0	0	0	0	0	0	No significant
Trima_01295	-	-	-	-	nucl	0	0	0	0	0	0	No significant
Trima_01296	-	-	-	-	mito	0	0	0	0	0	0	No significant
Trima_01297	-	-	-	-	nucl	0	0	0	0	0	0	No significant
Trima_01298	-	-	-	-	nucl	0	0	0	0	0	0	No significant
Trima_01299	-	-	-	-	cysk	0	0	0	0	0	0	No significant
Trima_01300	-	-	-	-	cysk	0	0	0	0	0	0	No significant
Trima_01301	-	-	-	-	nucl	0	0	0	0	0	0	No significant
Trima_01302	-	PF12796,Ankyrin repeats (3 copies) PF00023,Ankyrin repeat	-	-	cyto	0	1.32168	0.0161223	-100	6.32362	100	P-enriched
Trima_01303	-	-	-	-	nucl	0	0.0863214	0.157044	-100	-0.616286	100	P-F-enriched
Trima_01305	-	-	-	-	nucl	0	0	0	0	0	0	No significant
Trima_01306	-	-	-	-	nucl	0	0	0	0	0	0	No significant
Trima_01307	-	-	-	-	cyto	0	0	0	0	0	0	No significant
Trima_01308	-	-	S	-	extr	0	0	0	0	0	0	No significant
Trima_01309	-	-	-	-	cyto	0	0	0	0	0	0	No significant
Trima_01310	-	-	-	-	cyto_nucl	0	0	0	0	0	0	No significant
Trima_01311	-	PF04577,Protein of unknown function (DUF563)	-	-	extr	185.58	214.096	99.462	0.897132	1.10449	0.203574	No significant
Trima_03604	-	-	S	-	extr	17.7	33.2417	807.137	-5.51103	-4.59813	0.900419	F-enriched
Trima_01313	-	PF13489,Methyltransferase domain	-	-	cyto	29.1506	28.2479	33.4464	-0.189593	-0.23737	-0.0373163	No significant
Trima_01314	-	-	-	-	cyto	13.2336	27.4501	43.9237	-1.70142	-0.657859	1.03802	P-F-enriched
Trima_01315	-	-	-	-	nucl	13.6242	23.7996	37.7718	-1.43535	-0.654211	0.76497	No significant
Trima_01316	-	PF00248,Aldo/keto reductase family	-	-	mito	10.831	37.7238	71.2141	-2.71159	-0.910478	1.79	P-F-enriched
Trima_01317	-	-	-	-	cyto	6.56266	8.24303	11.5904	-0.809391	-0.483886	0.3191	No significant
Trima_03251	-	PF00026,Eukaryotic aspartyl protease	S	-	extr	7.74656	158.545	805.865	-6.6914	-2.34399	4.34528	F-enriched
Trima_03250	-	PF01937,Protein of unknown function DUF89	-	-	cyto	281.225	134.861	799.069	-1.50466	-2.56529	-1.0575	F-enriched
Trima_01320	-	PF00333,Ribosomal protein S5, N-terminal domain PF03719,Ribosomal protein S5, C-terminal domain	-	-	mito	25.2771	40.9319	20.4848	0.299449	0.99333	0.692174	No significant
Trima_01321	-	PF06201,PITH domain	-	-	cyto	115.414	79.3748	54.9696	1.06491	0.527388	-0.531538	No significant
Trima_01322	-	PF01535,PPR repeat	-	-	mito	11.6805	19.7992	5.28057	1.13317	1.8953	0.751004	H-P-enriched
Trima_01323	-	PF07690,Major Facilitator Superfamily	-	-	plas	7.38355	32.8988	7.85459	-0.0796759	2.04894	2.14534	P-enriched
Trima_01324	-	PF07690,Major Facilitator Superfamily	-	-	plas	6.53025	340.073	2.19959	1.56179	7.26704	5.69557	P-enriched
Trima_01326	-	-	-	-	mito	0	0	0	0	0	0	No significant
Trima_01327	-	-	-	-	cyto	0	0	0	0	0	0	No significant
Trima_01328	-	-	-	-	mito	0	0	0	0	0	0	No significant
Trima_01329	-	-	-	-	nucl	0	0	0	0	0	0	No significant
Trima_01330	-	-	-	-	plas	0	0	0	0	0	0	No significant
Trima_01331	-	-	-	-	cyto	0	0	0	0	0	0	No significant
Trima_01332	-	-	-	-	cyto_nucl	0	0	0	0	0	0	No significant
Trima_01333	-	-	-	-	cyto	0	0	0	0	0	0	No significant
Trima_01334	-	-	-	-	extr	0	0	0	0	0	0	No significant
Trima_01335	-	-	-	-	cyto_nucl	0	0	0	0	0	0	No significant
Trima_01336	-	-	-	-	mito	0	0	0	0	0	0	No significant
Trima_01337	-	-	-	-	cyto	0	0	0	0	0	0	No significant
Trima_01338	-	PF01012,Electron transfer flavoprotein domain	-	-	mito	208.583	92.5606	61.2224	1.76726	0.591824	-1.16748	H-enriched
Trima_01339	-	PF13639,Ring finger domain	-	-	nucl	23.4872	103.808	129.394	-2.45779	-0.315481	2.13679	P-F-enriched
Trima_01340	-	PF08495,FIST N domain	-	-	nucl	57.7081	39.8734	60.6662	-0.0641191	-0.600631	-0.525503	No significant
Trima_01341	-	-	-	-	nucl	5.16537	3.7534	7.27904	-0.482424	-0.92583	-0.42801	No significant
Trima_01343	-	-	-	-	-	0	0	0	0	0	0	No significant
Trima_01344	-	-	S	-	extr	0	0.0763807	0	0	100	100	P-enriched
Trima_01345	-	-	-	-	nucl	0	0	0	0	0	0	No significant
Trima_01346	-	-	-	-	mito	0	0	0	0	0	0	No significant
Trima_01347	-	-	-	-	plas	0	0	0	0	0	0	No significant
Trima_01348	-	-	-	-	nucl	0	0	0	0	0	0	No significant
Trima_01353	-	-	-	-	cyto	0	0	0	0	0	0	No significant
Trima_01354	-	-	-	-	cysk	0	0	0	0	0	0	No significant
Trima_01355	-	-	-	-	extr	0	0	0	0	0	0	No significant
Trima_01359	-	PF00628,PHD-finger	-	-	nucl	32.9671	37.0773	37.5631	-0.183993	-0.0148073	0.164934	No significant
Trima_01360	-	-	-	-	nucl	6.9841	15.7492	6.48498	0.0936121	1.27663	1.17038	P-enriched
Trima_01361	-	-	-	-	mito	7.32486	2.08244	3.06637	1.21941	-0.516929	-1.80149	H-enriched
Trima_01362	-	PF01363,FYVE zinc finger	-	-	mito	15.1051	25.7365	49.9713	-1.71342	-0.952691	0.756647	No significant
Trima_01363	-	-	-	-	nucl	0.768333	0.747118	1.36953	-0.732786	-0.822737	0	No significant
Trima_01364	-	-	-	-	nucl	15.2472	0.559485	5.07391	1.56036	-3.15352	-4.72221	H-enriched
Trima_01365	-	PF05000,RNA polymerase Rpb1, domain 4 PF04997,RNA polymerase Rpb1, domain 1 PF05001,RNA polymerase Rpb1 C-terminal repeat PF04990,RNA polymerase Rpb1, domain 7 PF04983,RNA polymerase Rpb1, domain 3 PF04998,RNA polymerase Rpb1, domain 5 PF04992,RNA polymerase Rpb1, domain 6 PF00623,RNA polymerase Rpb1, domain 2	-	-	mito	29.4295	88.478	72.3898	-1.29455	0.287677	1.58481	P-F-enriched
Trima_01366	-	-	-	-	nucl	8.72691	0.927626	1.54699	2.44691	-0.708702	-3.21604	H-enriched
Trima_01367	-	PF01363,FYVE zinc finger PF02809,Ubiquitin interaction motif PF00790,VHS domain	-	-	nucl	18.2239	36.1803	32.748	-0.838901	0.141385	0.980842	No significant
Trima_01368	-	-	-	-	nucl	4.84349	1.6175	0.252439	4.2214	2.66912	-1.4771	H-enriched
Trima_01369	-	PF03635,Vacuolar protein sorting-associated protein 35	-	-	cyto_nucl	31.111	55.7624	30.4516	0.028739	0.871114	0.838948	No significant
Trima_01370	-	-	-	-	mito	4.29767	17.5526	20.8775	-2.26624	-0.245477	2.02079	P-F-enriched
Trima_01371	-	-	-	-	cyto	0	0	0	0	0	0	No significant
Trima_01372	-	-	-	-	mito	0	0	0	0	0	0	No significant
Trima_01373	-	-	-	-	nucl	0	0	0	0	0	0	No significant
Trima_01374	-	-	-	-	cyto	0	0.0292754	0.0155343	0	0.914229	100	No significant
Trima_01375	-	-	-	-	mito	0	0	0	0	0	0	No significant
Trima_01381	-	-	-	-	cyto	0	0	0	0	0	0	No significant
Trima_01382	-	-	S	-	mito	0	0	0	0	0	0	No significant
Trima_01383	-	-	-	-	extr	0	0	0	0	0	0	No significant
Trima_01384	-	PF07717,Oligonucleotide/oligosaccharide-binding (OB)-fold PF00270,DEAD/DEAH box helicase PF04408,Helicase associated domain (HA2) PF00271,Helicase conserved C-terminal domain	-	-	nucl	24.5024	92.2208	29.8943	-0.27987	1.62198	1.90501	P-enriched
Trima_01385	-	PF00083,Sugar (and other) transporter	-	-	plas	20.6188	158.825	48.4029	-1.2222	1.70985	2.93573	P-enriched
Trima_01386	-	-	-	-	nucl	81.3082	8.78144	15.0003	2.4234	-0.742764	-3.1838	H-enriched
Trima_01387	-	-	-	-	cysk	0.584796	0	0.0548617	3.50152	-100	-100	H-enriched
Trima_01388	-	-	-	-	nucl	0	0	0	0	0	0	No significant
Trima_01389	-	-	-	-	plas	9.57035	12.4653	2.25427	2.07849	2.46305	0.373568	H-P-enriched
Trima_01390	-	PF00850,Histone deacetylase domain	-	-	cyto	54.9092	57.6639	66.0759	-0.266231	-0.196105	0.0679103	No significant
Trima_01391	-	PF04987,Phosphatidylinositolglycan class N (PIG-N) PF01663,Type I phosphodiesterase / nucleotide pyrophosphatase	-	-	plas	7.97363	16.8827	9.27986	-0.213761	0.856895	1.06769	No significant
Trima_01392	-	PF05729,NACHT domain	-	-	cysk	18.3918	8.23327	8.83176	1.02741	-0.094912	-1.13281	H-enriched
Trima_01393	-	-	-	-	cyto	37.9358	54.2207	13.4571	1.48546	2.00821	0.51249	H-P-enriched
Trima_01394	-	-	-	-	nucl	19.0071	12.1615	12.9934	0.539309	-0.088337	-0.636783	No significant
Trima_01395	-	-	-	-	cyto	0	0	0	0	0	0	No significant
Trima_01396	-	PF01062,Bestrophin, RFP-TM, chloride channel	-	-	plas	14.9507	7.00703	3.70343	2.0167	0.910061	-1.08384	H-enriched
Trima_01397	-	-	-	-	plas	18.4816	1.58241	0.74401	4.60499	1.05173	-3.52602	H-enriched
Trima_01398	-	-	-	-	nucl	34.9949	11.153	6.99543	2.30948	0.651194	-1.64524	H-enriched
Trima_01399	-	PF00501,AMP-binding enzyme PF07993,Male sterility protein	-	-	cyto	17.5994	0.443394	3.86657	2.17564	-3.09849	-5.29138	H-enriched
Trima_01401	-	-	-	-	mito	0	0	0	0	0	0	No significant
Trima_01402	-	-	-	-	nucl	0	0	0	0	0	0	No significant
Trima_01403	-	-	-	-	cyto	0	0	0	0	0	0	No significant
Trima_01404	-	-	-	-	nucl	0	0	0	0	0	0	No significant
Trima_01405	-	-	S	-	extr	161.473	1130.65	184.634	-0.191897	2.613	2.80768	P-enriched
Trima_01407	-	-	-	-	cyto	0	0	0	0	0	0	No significant
Trima_01408	-	-	-	-	plas	0	0	0	0	0	0	No significant
Trima_01409	-	-	-	-	cyto	0	0	0	0	0	0	No significant
Trima_01410	-	-	-	-	cyto	0	0	0	0	0	0	No significant
Trima_01411	-	-	-	-	cyto	0	0	0	0	0	0	No significant
Trima_01413	-	-	-	-	extr	0	0	0	0	0	0	No significant
Trima_01414	-	-	-	-	plas	0.228252	0.0403542	0	100	100	-2.49984	H-enriched
Trima_01415	-	-	S	-	extr	0	0	0	0	0	0	No significant
Trima_01417	-	-	-	-	nucl	0	0	0	0	0	0	No significant
Trima_01418	-	-	-	-	nucl	0	0	0	0	0	0	No significant
Trima_01419	-	-	-	-	nucl	0	0	0	0	0	0	No significant
Trima_01420	-	-	-	-	cyto	0	0	0	0	0	0	No significant
Trima_01421	-	-	-	-	cyto	0	0	0	0	0	0	No significant
Trima_01422	-	-	S	-	plas	0	0	0	0	0	0	No significant
Trima_01423	-	-	-	-	nucl	0	0	0	0	0	0	No significant
Trima_01424	-	-	-	-	cysk	0	0	0	0	0	0	No significant
Trima_01425	-	-	-	-	plas	71.7291	58.4134	99.8477	-0.476047	-0.771631	-0.292775	No significant
Trima_01427	-	-	-	-	cyto	0	0	0	0	0	0	No significant
Trima_01428	-	-	-	-	nucl	0	0	0	0	0	0	No significant
Trima_01430	-	-	-	-	cyto	0	0	0	0	0	0	No significant
Trima_01432	-	-	-	-	cyto_nucl	0	0	0	0	0	0	No significant
Trima_01433	-	-	-	-	nucl	0	0	0	0	0	0	No significant
Trima_01434	-	-	-	-	extr	0	0	0	0	0	0	No significant
Trima_01435	-	-	-	-	cyto	0	0	0	0	0	0	No significant
Trima_01437	-	-	-	-	nucl	0.550827	0.551848	0.654552	-0.207432	-0.185307	0	No significant
Trima_01438	-	-	-	-	cyto	19.526	2.52418	1.89092	3.31847	0.359013	-2.9338	H-enriched
Trima_01439	-	PF01127,Succinate dehydrogenase/Fumarate reductase transmembrane subunit	-	-	mito	386.586	80.8264	47.1875	3.03346	0.772887	-2.25626	H-enriched
Trima_01440	-	PF07970,Endoplasmic reticulum vesicle transporter PF13850,Endoplasmic Reticulum-Golgi Intermediate Compartment (ERGIC)	-	-	plas	75.3058	200.67	40.8333	0.879418	2.29322	1.41001	P-enriched
Trima_01441	-	PF01900,Rpp14/Pop5 family	-	-	cyto	196.847	54.3994	26.2684	2.90334	1.04203	-1.85064	H-enriched
Trima_01443	-	-	-	-	nucl	0	0	0	0	0	0	No significant
Trima_01444	-	-	S	-	mito	0	0	0	0	0	0	No significant
Trima_01445	-	-	-	-	cyto	0	0	0	0	0	0	No significant
Trima_01446	-	-	-	-	nucl	0	0	0	0	0	0	No significant
Trima_01447	-	-	-	-	nucl	0	0	0	0	0	0	No significant
Trima_01448	-	-	-	-	nucl	0	0	0	0	0	0	No significant
Trima_01449	-	-	-	-	extr	0	0	0	0	0	0	No significant
Trima_01450	-	PF00503,G-protein alpha subunit	-	-	nucl	57.6662	39.1369	32.4991	0.822446	0.258873	-0.558084	No significant
Trima_01451	-	-	-	-	extr	1.08005	1.06933	1.94543	-0.755873	-0.801978	0	No significant
Trima_01452	-	-	-	-	nucl	1.25974	2.92013	2.57375	-0.991948	0.157085	1.13761	No significant
Trima_05772	-	-	-	-	nucl	41.5499	159.794	785.7	-4.23645	-2.29654	1.93604	F-enriched
Trima_01454	-	-	S	-	extr	0	0	0	0	0	0	No significant
Trima_01455	-	-	-	-	nucl	17.9625	33.0956	43.6	-1.27388	-0.395633	0.875722	No significant
Trima_02100	PL8	PF02884,Polysaccharide lyase family 8, C-terminal beta-sandwich domain PF08124,Polysaccharide lyase family 8, N terminal alpha-helical domain PF02278,Polysaccharide lyase family 8, super-sandwich domain	S	-	extr	40.3925	272.687	768.354	-4.24812	-1.49349	2.75406	F-enriched
Trima_01457	-	PF00071,Ras family	-	-	cysk	93.8986	21.6352	15.0484	2.63281	0.519741	-2.10591	H-enriched
Trima_01458	GH16	PF03935,Beta-glucan synthesis-associated protein (SKN1)	-	-	extr	111.864	47.6271	36.587	1.60746	0.374396	-1.22999	H-enriched
Trima_01459	-	PF00206,Lyase PF10397,Adenylosuccinate lyase C-terminus	-	-	mito	350.553	16.8747	22.1196	3.98243	-0.384874	-4.37476	H-enriched
Trima_01460	-	-	-	-	cyto_nucl	0	0	0	0	0	0	No significant
Trima_01461	-	-	-	-	nucl	0	0	0	0	0	0	No significant
Trima_01462	-	-	-	-	nucl	474.03	347.186	527.95	-0.152076	-0.604286	-0.44626	No significant
Trima_01463	-	-	-	-	nucl	25.9565	10.4241	5.21058	2.30005	0.994566	-1.30451	H-enriched
Trima_01464	-	-	-	-	nucl	0	0	0	0	0	0	No significant
Trima_01465	-	-	-	-	cyto	0	0	0	0	0	0	No significant
Trima_01466	-	-	-	-	extr	0	0	0	0	0	0	No significant
Trima_01467	-	-	-	-	nucl	74.5537	58.6892	99.9951	-0.421428	-0.762038	-0.340248	No significant
Trima_01468	-	PF00651,BTB/POZ domain	-	-	nucl	38.6891	16.84	19.4918	0.982081	-0.208468	-1.19547	No significant
Trima_01469	-	PF02867,Ribonucleotide reductase, barrel domain PF00317,Ribonucleotide reductase, all-alpha domain PF03477,ATP cone domain PF00248,Aldo/keto reductase family	-	-	cysk	136.502	26.5233	30.6457	2.15181	-0.204726	-2.3595	H-enriched
Trima_01470	-	PF10343,Potential Queuosine, Q, salvage protein family	-	-	cysk	43.7294	3.87731	6.81778	2.6652	-0.798053	-3.46814	H-enriched
Trima_01471	-	PF00400,WD domain, G-beta repeat	-	-	mito	126.957	97.5697	142.209	-0.161171	-0.54143	-0.376549	No significant
Trima_01472	-	PF05176,ATP10 protein	-	-	nucl	18.6452	43.1217	34.7758	-0.886244	0.305847	1.19967	No significant
Trima_01473	-	-	-	-	nucl	0	0	0	0	0	0	No significant
Trima_01475	-	-	-	-	nucl	18.5188	0.225244	0	100	100	-6.3649	H-enriched
Trima_01476	-	PF00172,Fungal Zn(2)-Cys(6) binuclear cluster domain PF04082,Fungal specific transcription factor domain	-	TF	nucl	107.971	157.161	60.7802	0.823514	1.36726	0.540897	No significant
Trima_01477	-	-	-	-	nucl	0	0	0	0	0	0	No significant
Trima_01479	-	-	-	-	cyto	0	0	0	0	0	0	No significant
Trima_01480	-	-	-	-	cysk	0	0	0	0	0	0	No significant
Trima_01481	-	-	-	-	cysk	0	0	0	0	0	0	No significant
Trima_01482	-	-	-	-	mito	0	0	0	0	0	0	No significant
Trima_01483	-	-	-	-	cyto	0	0	0	0	0	0	No significant
Trima_01487	-	-	-	-	cyto	0	0	0	0	0	0	No significant
Trima_01488	-	PF07942,N2227-like protein	-	-	cyto	0	0	0	0	0	0	No significant
Trima_01489	-	-	-	-	nucl	0	0	0	0	0	0	No significant
Trima_01490	-	-	S	-	extr	0	0	0	0	0	0	No significant
Trima_01491	-	-	-	-	nucl	0	0	0	0	0	0	No significant
Trima_01492	-	-	-	-	nucl	0	0	0	0	0	0	No significant
Trima_01493	-	-	-	-	nucl	0	0	0	0	0	0	No significant
Trima_01494	-	-	-	-	extr	0	0	0	0	0	0	No significant
Trima_01495	-	PF00067,Cytochrome P450	-	-	plas	0.785476	89.8481	27.3627	-5.11827	1.70964	6.83423	P-enriched
Trima_01496	-	-	-	-	cyto	0	0	0	0	0	0	No significant
Trima_01497	-	-	-	-	cysk	2.5669	0.6172	2.38885	0.037905	-1.85629	-1.99732	H-F-enriched
Trima_01498	-	PF00172,Fungal Zn(2)-Cys(6) binuclear cluster domain PF04082,Fungal specific transcription factor domain	-	TF	nucl	2.7777	13.4142	1.79668	0.602933	2.88786	2.25991	P-enriched
Trima_01499	-	-	-	-	nucl	0	0	0	0	0	0	No significant
Trima_01501	-	-	-	-	cyto_nucl	0	0	0	0	0	0	No significant
Trima_01502	-	PF03055,Retinal pigment epithelial membrane protein	-	-	cyto	23.3317	7.4065	1.58166	3.87177	2.20832	-1.65281	H-enriched
Trima_01503	-	-	-	-	cyto_nucl	0	0	0	0	0	0	No significant
Trima_01504	-	PF01053,Cys/Met metabolism PLP-dependent enzyme	-	-	cyto_nucl	0	0	0	0	0	0	No significant
Trima_01505	-	PF13520,Amino acid permease	-	-	plas	7.28844	11.0863	10.6698	-0.53884	0.0483035	0.593881	No significant
Trima_01506	-	PF00291,Pyridoxal-phosphate dependent enzyme PF14821,Threonine synthase N terminus	-	-	cyto	145.61	116.155	63.8349	1.18401	0.856537	-0.32596	No significant
Trima_01507	-	-	-	-	mito	19.5308	25.038	12.8629	0.600682	0.963453	0.355858	No significant
Trima_01511	-	PF00957,Synaptobrevin PF13774,Regulated-SNARE-like domain	-	-	mito	111.892	205.302	67.756	0.717584	1.59554	0.873814	No significant
Trima_14693	-	PF00171,Aldehyde dehydrogenase family	-	-	cyto	242.237	376.1	754.937	-1.63782	-1.0039	0.633021	F-enriched
Trima_01513	-	PF03159,XRN 5'-3' exonuclease N-terminus	-	-	nucl	26.6735	59.1032	66.9757	-1.32262	-0.179841	1.14248	P-F-enriched
Trima_01514	-	PF01008,Initiation factor 2 subunit family	-	-	mito	53.1277	44.7233	43.7066	0.278426	0.0274859	-0.245891	No significant
Trima_01515	-	PF10558,Mitochondrial 18 KDa protein (MTP18)	-	-	cyto	112.004	48.3605	43.2403	1.36875	0.154743	-1.20163	H-enriched
Trima_14672	-	-	-	-	cyto	5.77806	345.838	738.135	-6.98959	-1.09181	5.89728	F-enriched
Trima_01517	-	-	-	-	nucl	8.10915	3.7045	4.73843	0.75463	-0.334961	-1.10565	No significant
Trima_01518	-	PF05730,CFEM domain	S	-	extr	26.75	9.95244	1.8458	3.84669	2.4211	-1.415	H-enriched
Trima_01519	-	-	-	-	nucl	0	0	0	0	0	0	No significant
Trima_01520	-	-	-	-	plas	9.19839	2.6205	7.2961	0.323046	-1.42769	-1.78203	H-F-enriched
Trima_12717	-	-	-	-	plas	37.1521	213.722	723.843	-4.28094	-1.75872	2.52263	F-enriched
Trima_01522	-	-	-	-	nucl	0	0	0	0	0	0	No significant
Trima_01523	-	-	-	-	cyto	0	0	0	0	0	0	No significant
Trima_01526	-	-	-	-	cysk	0	0	0	0	0	0	No significant
Trima_01527	-	-	-	-	nucl	0	0	0	0	0	0	No significant
Trima_01528	-	-	-	-	plas	0	0	0	0	0	0	No significant
Trima_01529	-	-	S	-	extr	0	0	0	0	0	0	No significant
Trima_01530	-	-	-	-	cyto_nucl	0	0	0	0	0	0	No significant
Trima_01531	-	PF00241,Cofilin/tropomyosin-type actin-binding protein	-	-	cyto_nucl	41.4675	76.1901	61.3896	-0.554778	0.301518	0.868651	No significant
Trima_01532	-	-	-	-	nucl	0	0	0	0	0	0	No significant
Trima_01533	-	-	-	-	cysk	0	0	0	0	0	0	No significant
Trima_01534	-	-	-	-	cyto	0	0	0	0	0	0	No significant
Trima_01535	-	-	-	-	extr	0	0	0	0	0	0	No significant
Trima_01536	-	-	-	-	-	0	0	0	0	0	0	No significant
Trima_01537	-	-	-	-	mito	0	0	0	0	0	0	No significant
Trima_01538	-	-	-	-	nucl	0	0	0	0	0	0	No significant
Trima_01539	-	-	-	-	cyto	0	0	0	0	0	0	No significant
Trima_01540	-	-	-	-	cyto	0	0	0	0	0	0	No significant
Trima_01541	-	-	-	-	nucl	0	0	0	0	0	0	No significant
Trima_01542	-	-	-	-	nucl	0	0	0	0	0	0	No significant
Trima_01543	-	PF01602,Adaptin N terminal region	-	-	nucl	26.4837	57.0862	27.5115	-0.0502687	1.0495	1.10313	P-enriched
Trima_01544	-	PF00069,Protein kinase domain	-	-	nucl	84.08	86.3152	82.5197	0.0211593	0.0625152	0.0353667	No significant
Trima_01545	-	-	-	-	nucl	15.2474	0.326753	0.500888	4.90591	-0.448341	-5.50433	H-enriched
Trima_01546	-	-	-	-	mito	0.614034	1.93597	0.326425	0.786035	2.52894	1.67009	P-enriched
Trima_01547	-	PF00501,AMP-binding enzyme PF13193,AMP-binding enzyme C-terminal domain	-	-	cyto	40.306	195.511	6.76777	2.56268	4.84164	2.27475	P-enriched
Trima_01548	-	-	-	-	cyto	0	0	0	0	0	0	No significant
Trima_01549	-	-	-	-	mito	1.91662	0.138307	0.117423	4.02877	0.236157	-3.78523	H-enriched
Trima_01550	-	PF00620,RhoGAP domain	-	-	mito	31.5669	38.4184	32.2735	-0.0202984	0.253519	0.277609	No significant
Trima_01551	-	-	-	-	extr	1.27526	0.794483	0.888725	0.478194	-0.121395	-0.651839	No significant
Trima_01552	-	-	-	-	plas	11.1966	17.6728	15.6295	-0.463449	0.172939	0.637377	No significant
Trima_01553	-	-	-	-	mito	13.5591	38.6799	40.3656	-1.56503	-0.0561944	1.50335	P-F-enriched
Trima_01554	-	PF02656,Domain of unknown function (DUF202)	-	-	plas	24.3303	6.96773	6.21048	1.96296	0.153601	-1.7857	H-enriched
Trima_01555	-	-	-	-	cyto_nucl	0	0	0	0	0	0	No significant
Trima_01556	-	-	-	-	nucl	0	0	0	0	0	0	No significant
Trima_01557	-	-	-	-	cyto	0	0	0	0	0	0	No significant
Trima_01558	-	-	-	-	nucl	0	0	0	0	0	0	No significant
Trima_01559	-	-	-	-	nucl	0	0	0	0	0	0	No significant
Trima_01560	-	-	-	-	nucl	69.7621	36.0419	92.8571	-0.410537	-1.36515	-0.947517	No significant
Trima_01561	-	PF00083,Sugar (and other) transporter	-	-	plas	72.8609	33.6346	31.9806	1.18482	0.0710647	-1.11158	H-enriched
Trima_01562	-	-	-	-	nucl	1.25413	0.394196	0.418342	1.41401	0	-1.49978	H-enriched
Trima_16685	-	PF04095,Nicotinate phosphoribosyltransferase (NAPRTase) family	-	-	nucl	15.9139	168.55	718.802	-5.49018	-2.0919	3.39938	F-enriched
Trima_01564	-	-	-	-	plas	1.67214	1.23078	0.392704	2.05267	1.58326	-0.442512	H-P-enriched
Trima_01565	-	PF00501,AMP-binding enzyme	-	-	cyto	98.8132	189.337	48.0997	1.03941	1.97553	0.933835	H-P-enriched
Trima_01566	-	-	-	-	cyto	0	0	0	0	0	0	No significant
Trima_01567	-	-	-	-	nucl	0	0	0	0	0	0	No significant
Trima_01568	-	-	-	-	nucl	0	0	0	0	0	0	No significant
Trima_01569	-	-	S	-	extr	125.79	141.856	136.343	-0.113524	0.046907	0.170359	No significant
Trima_01570	-	PF12937,F-box-like PF00400,WD domain, G-beta repeat	-	-	nucl	25.0094	43.6241	61.1436	-1.28325	-0.480689	0.80093	No significant
Trima_01571	-	PF14604,Variant SH3 domain	-	-	mito	108.018	63.3598	143.053	-0.406341	-1.17295	-0.766778	No significant
Trima_01572	-	PF11911,Protein of unknown function (DUF3429)	-	-	mito	77.3412	17.4931	65.6012	0.233158	-1.90082	-2.14213	H-F-enriched
Trima_01573	-	PF09229,Activator of Hsp90 ATPase, N-terminal PF08327,Activator of Hsp90 ATPase homolog 1-like protein	-	-	cyto	196.641	1023.79	198.766	-0.0153462	2.36028	2.37832	P-enriched
Trima_01574	-	-	-	-	cysk	34.396	36.4265	53.5898	-0.631779	-0.550305	0.0766426	No significant
Trima_01575	-	-	-	-	mito	11.7719	19.346	18.9414	-0.665715	0.0300885	0.702577	No significant
Trima_01576	-	-	-	-	cyto	75.4236	89.1612	93.8033	-0.310844	-0.0670885	0.239664	No significant
Trima_01577	-	PF00400,WD domain, G-beta repeat PF12894,Anaphase-promoting complex subunit 4 WD40 domain	-	-	mito	42.0899	5.99166	11.2155	1.89409	-0.892173	-2.79944	H-enriched
Trima_01578	-	-	-	-	extr	0	0	0	0	0	0	No significant
Trima_01579	-	PF05178,KRI1-like family PF12936,KRI1-like family C-terminal	-	-	nucl	13.1608	29.6983	19.6739	-0.574714	0.5883	1.16724	No significant
Trima_01580	-	PF00324,Amino acid permease	-	-	plas	27.3665	18.1236	22.2031	0.297032	-0.290905	-0.596313	No significant
Trima_01581	-	PF00483,Nucleotidyl transferase	-	-	cyto	107.251	121.731	74.5017	0.51911	0.704992	0.181151	No significant
Trima_01582	-	-	-	-	nucl	70.3773	18.8275	21.4757	1.71152	-0.172803	-1.89671	H-enriched
Trima_01583	-	PF01061,ABC-2 type transporter PF00005,ABC transporter	-	-	plas	32.2487	28.0908	47.1127	-0.536725	-0.737268	-0.196836	No significant
Trima_01584	-	PF02268,Transcription initiation factor IIA, gamma subunit, helical domain PF02751,Transcription initiation factor IIA, gamma subunit	-	-	cyto	290.204	194.725	418.308	-0.523542	-1.10124	-0.571633	No significant
Trima_01585	-	PF12937,F-box-like	-	-	nucl	9.89753	24.3626	18.1526	-0.86221	0.421918	1.29179	No significant
Trima_01586	-	-	-	-	nucl	25.4249	39.336	57.672	-1.17528	-0.547063	0.621315	No significant
Trima_01587	CE10	PF12697,Alpha/beta hydrolase family	-	-	mito	33.7104	52.3204	73.1895	-1.11303	-0.479435	0.632697	No significant
Trima_01588	-	-	-	-	extr	4.00108	2.68891	0.82065	2.28854	1.70083	-0.552626	H-P-enriched
Trima_01589	-	PF02544,3-oxo-5-alpha-steroid 4-dehydrogenase	-	-	mito	116.613	48.5398	41.5455	1.48169	0.216148	-1.26111	H-enriched
Trima_01591	-	-	-	-	nucl	0	0	0	0	0	0	No significant
Trima_01592	-	PF01048,Phosphorylase superfamily	-	-	cyto	13.9998	7.68998	6.21163	1.15103	0.28941	-0.849735	No significant
Trima_01593	-	PF09431,Protein of unknown function (DUF2013)	-	-	nucl	21.2295	66.7116	35.7485	-0.750285	0.896267	1.65084	No significant
Trima_01594	-	-	-	-	extr	47.4405	46.2734	33.6162	0.488818	0.457615	-0.0292409	No significant
Trima_01595	-	-	-	-	mito	0	0	0	0	0	0	No significant
Trima_01598	-	-	-	-	nucl	0	0	0	0	0	0	No significant
Trima_01599	-	-	-	-	nucl	0	0	0	0	0	0	No significant
Trima_01600	-	PF12257,Vacuolar membrane-associated protein Iml1	-	-	nucl	0	0	0	0	0	0	No significant
Trima_01601	-	-	-	-	extr	0	0	0	0	0	0	No significant
Trima_01603	-	-	-	-	cyto_nucl	1.95491	2.56911	1.84618	0.0515011	0.451885	0.345435	No significant
Trima_01604	-	PF00130,Phorbol esters/diacylglycerol binding domain (C1 domain) PF00069,Protein kinase domain	-	-	nucl	10.6285	29.7403	16.3622	-0.610315	0.856172	1.47333	No significant
Trima_01605	-	PF02133,Permease for cytosine/purines, uracil, thiamine, allantoin	-	-	plas	52.6289	81.1882	41.821	0.328814	0.956101	0.622475	No significant
Trima_01606	-	PF03542,Tuberin PF02145,Rap/ran-GAP	-	-	plas	22.6777	30.5295	39.4287	-0.794487	-0.365035	0.4262	No significant
Trima_01607	-	PF00867,XPG I-region PF00752,XPG N-terminal domain	-	-	cyto_nucl	19.2353	33.6087	28.5123	-0.561777	0.233957	0.797164	No significant
Trima_01608	-	-	-	-	plas	7.5543	1.15945	1.32393	2.4961	-0.121841	-2.66575	H-enriched
Trima_01609	-	PF02076,Pheromone A receptor	-	-	plas	5.00115	4.64584	2.29647	1.10922	1.0113	-0.0767972	H-P-enriched
Trima_01610	-	-	-	-	mito	3.37107	0.971261	0.468525	2.73598	0.914229	-1.75762	H-enriched
Trima_01611	-	PF04191,Phospholipid methyltransferase	-	-	plas	44.2043	12.9073	31.5194	0.485355	-1.277	-1.77042	H-F-enriched
Trima_01612	-	-	-	-	nucl	0	0	0	0	0	0	No significant
Trima_01613	-	-	-	-	nucl	0	0	0	0	0	0	No significant
Trima_01614	-	-	-	-	cyto	0	0	0	0	0	0	No significant
Trima_01615	-	PF02771,Acyl-CoA dehydrogenase, N-terminal domain PF02770,Acyl-CoA dehydrogenase, middle domain PF00173,Cytochrome b5-like Heme/Steroid binding domain PF00441,Acyl-CoA dehydrogenase, C-terminal domain	-	-	cyto	29.7605	65.5913	105.468	-1.81945	-0.676599	1.13451	P-F-enriched
Trima_01616	-	PF08219,Outer membrane protein TOM13	-	-	nucl	173.251	138.656	68.7196	1.3334	1.00885	-0.320665	H-P-enriched
Trima_01617	-	-	-	-	mito	8.48337	3.11419	11.2757	-0.38242	-1.84761	-1.43945	H-F-enriched
Trima_01618	-	-	-	-	nucl	26.4951	15.5927	15.7695	0.739306	-0.00447123	-0.762462	No significant
Trima_01619	-	PF00498,FHA domain PF01585,G-patch domain	-	-	nucl	66.5118	20.2572	20.4883	1.69058	-0.0127156	-1.71287	H-enriched
Trima_01620	-	PF00134,Cyclin, N-terminal domain PF02984,Cyclin, C-terminal domain	-	-	mito	31.9291	8.02801	9.8328	1.69457	-0.282835	-1.9747	H-enriched
Trima_01621	-	PF00106,short chain dehydrogenase	-	-	mito	355.871	441.126	267.738	0.409431	0.72053	0.308862	No significant
Trima_01622	-	PF01575,MaoC like domain	-	-	cyto	53.7034	38.4481	34.8317	0.616293	0.133223	-0.475517	No significant
Trima_01623	-	PF01699,Sodium/calcium exchanger protein	-	-	plas	80.5868	184.158	51.5119	0.644623	1.83314	1.18571	P-enriched
Trima_01624	-	-	-	-	cyto	109.133	32.363	50.7962	1.09909	-0.646906	-1.74955	H-enriched
Trima_01625	-	PF03694,Erg28 like protein	-	-	mito	152.657	34.1594	63.9067	1.25175	-0.886731	-2.14781	H-enriched
Trima_01626	-	-	-	-	mito	8.09583	18.3361	16.2297	-0.994717	0.166983	1.17041	No significant
Trima_01627	-	PF04969,CS domain	-	-	nucl	84.2776	82.8555	103.811	-0.293392	-0.319963	-0.0233155	No significant
Trima_01628	-	PF04263,Thiamin pyrophosphokinase, catalytic domain PF04265,Thiamin pyrophosphokinase, vitamin B1 binding domain	-	-	nucl	55.9616	52.8607	91.6352	-0.705351	-0.789316	-0.0738644	No significant
Trima_01629	-	PF00753,Metallo-beta-lactamase superfamily	-	-	cyto	47.1724	32.8166	52.9628	-0.16354	-0.683406	-0.515662	No significant
Trima_01630	-	PF13300,Domain of unknown function (DUF4078)	-	-	nucl	77.5059	63.9187	74.9119	0.0427025	-0.228126	-0.274218	No significant
Trima_01631	-	PF14580,Leucine-rich repeat PF13855,Leucine rich repeat	-	-	nucl	80.234	40.5945	55.109	0.540821	-0.438948	-0.983708	No significant
Trima_01632	-	PF00320,GATA zinc finger	-	TF	nucl	21.7737	36.5252	25.7125	-0.238884	0.500101	0.741758	No significant
Trima_01633	-	-	-	-	cyto	29.2227	35.4051	40.2033	-0.445991	-0.177826	0.265013	No significant
Trima_01634	-	PF12937,F-box-like	-	-	nucl	8.00616	55.6083	46.627	-2.53718	0.250067	2.79188	P-F-enriched
Trima_01635	-	-	-	-	cyto_nucl	10.2776	30.6209	6.64215	0.612601	2.17394	1.53058	P-enriched
Trima_01636	-	PF17285,PRMT5 TIM barrel domain PF17286,PRMT5 oligomerisation domain PF05185,PRMT5 arginine-N-methyltransferase	-	-	cyto_nucl	18.7815	10.0772	13.2728	0.498783	-0.3941	-0.897878	No significant
Trima_01637	-	-	S	-	extr	15.1121	19.2951	34.0665	-1.16563	-0.819246	0.339698	No significant
Trima_00429	-	-	-	-	nucl	67.4471	182.594	708.31	-3.38522	-1.95407	1.43006	F-enriched
Trima_01639	-	PF01699,Sodium/calcium exchanger protein	-	-	plas	28.5753	47.3366	71.4979	-1.31921	-0.592581	0.720857	No significant
Trima_14394	CE10	PF07859,alpha/beta hydrolase fold	-	-	mito	34.8354	214.399	706.598	-4.34018	-1.71999	2.61825	F-enriched
Trima_01641	-	-	-	-	extr	277.858	6.09593	11.8491	4.53889	-0.937821	-5.49605	H-enriched
Trima_01642	-	-	-	-	nucl	456.832	47.1169	624.338	-0.447321	-3.72346	-3.27412	H-F-enriched
Trima_09452	-	PF01545,Cation efflux family	-	-	plas	52.9729	116.396	694.938	-3.70861	-2.57388	1.1334	F-enriched
Trima_01644	-	-	S	-	extr	23.8579	14.0377	25.8496	-0.115292	-0.87811	-0.752551	No significant
Trima_01645	-	-	-	TF	nucl	71.0985	82.09	67.3274	0.0717874	0.283971	0.203888	No significant
Trima_01646	-	PF00365,Phosphofructokinase	-	-	mito	29.5633	37.6608	51.9175	-0.808499	-0.46044	0.343299	No significant
Trima_01647	-	PF00069,Protein kinase domain	-	-	nucl	14.2619	23.6303	15.4157	-0.101434	0.614288	0.71909	No significant
Trima_01648	-	PF08325,WLM domain	-	-	nucl	50.4383	10.7285	7.97486	2.66073	0.41801	-2.22651	H-enriched
Trima_01649	-	PF11901,Protein of unknown function (DUF3421)	-	-	cyto_nucl	169.48	40.051	35.8319	2.23593	0.153571	-2.07346	H-enriched
Trima_01650	-	PF13949,ALIX V-shaped domain binding to HIV PF03097,BRO1-like domain	-	-	mito	32.6916	64.4951	61.7794	-0.915193	0.0582053	0.977082	No significant
Trima_01651	-	-	-	-	nucl	36.453	0.3642	0.151243	7.80553	1.13662	-6.60107	H-enriched
Trima_01653	-	PF00616,GTPase-activator protein for Ras-like GTPase PF03836,RasGAP C-terminus	-	-	nucl	29.0388	45.4746	41.2558	-0.503167	0.138473	0.643691	No significant
Trima_01654	-	PF00026,Eukaryotic aspartyl protease	S	-	extr	30.5806	33.1621	40.4731	-0.40423	-0.289055	0.109732	No significant
Trima_01655	-	-	-	-	mito	62.8787	74.6026	79.9168	-0.341082	-0.0981684	0.24233	No significant
Trima_01656	-	PF01556,DnaJ C terminal domain PF00226,DnaJ domain PF00684,DnaJ central domain	-	-	E.R.	118.395	320.053	136.515	-0.199215	1.22958	1.43346	P-enriched
Trima_01657	-	PF00132,Bacterial transferase hexapeptide (six repeats) PF00483,Nucleotidyl transferase	-	-	nucl	38.2587	52.538	66.3459	-0.788038	-0.333181	0.451384	No significant
Trima_01658	-	PF01399,PCI domain PF05470,Eukaryotic translation initiation factor 3 subunit 8 N-terminus	-	TF	nucl	57.5112	148.702	56.6801	0.0188625	1.38816	1.36822	P-enriched
Trima_01659	-	PF10557,Cullin protein neddylation domain PF00888,Cullin family	-	TF	nucl	74.0389	71.0689	64.838	0.187583	0.12806	-0.0578536	No significant
Trima_01660	-	PF08389,Exportin 1-like protein	-	-	cyto_nucl	10.3477	16.1939	27.785	-1.4177	-0.77149	0.639846	No significant
Trima_01661	-	-	-	-	nucl	95.3897	66.1007	110.08	-0.206621	-0.73269	-0.525192	No significant
Trima_01662	-	PF14716,Helix-hairpin-helix domain PF14791,DNA polymerase beta thumb PF14792,DNA polymerase beta palm PF10391,Fingers domain of DNA polymerase lambda	-	-	nucl	13.5161	26.3433	48.1196	-1.82973	-0.863881	0.956876	No significant
Trima_02946	-	PF14613,Protein of unknown function (DUF4449)	-	-	cyto	29.9439	16.7047	679.881	-4.49778	-5.34212	-0.839822	F-enriched
Trima_01664	-	-	-	-	nucl	113.657	109.8	84.0939	0.42773	0.380286	-0.0465938	No significant
Trima_01665	-	-	-	-	plas	94.016	63.444	75.045	0.312867	-0.234698	-0.555924	No significant
Trima_01666	-	PF16884,N-terminal domain of oxidoreductase PF00107,Zinc-binding dehydrogenase	-	-	cyto	118.498	203.068	221.836	-0.901419	-0.126627	0.773381	No significant
Trima_08884	-	-	-	-	plas	8.21909	7.28248	677.917	-6.35396	-6.52969	-0.161426	F-enriched
Trima_01669	-	-	-	-	cyto	0	0	0	0	0	0	No significant
Trima_01670	-	-	-	-	cyto	0	0	0	0	0	0	No significant
Trima_01671	-	-	-	-	nucl	0.566046	0.243039	0.986188	-0.723434	-1.90393	-1.13727	H-F-enriched
Trima_01672	-	PF00172,Fungal Zn(2)-Cys(6) binuclear cluster domain	-	TF	nucl	1.29645	0.12766	0.160113	2.98042	-0.237774	-3.36774	H-enriched
Trima_01673	-	-	-	-	mito	0	0	0	0	0	0	No significant
Trima_01675	-	PF00867,XPG I-region	-	-	plas	0	0	0	0	0	0	No significant
Trima_01676	-	-	-	-	nucl	0	0	0	0	0	0	No significant
Trima_01677	-	-	-	-	cyto	0	0	0	0	0	0	No significant
Trima_01678	-	-	-	-	nucl	0	0	0	0	0	0	No significant
Trima_01679	-	PF10342,Ser-Thr-rich glycosyl-phosphatidyl-inositol-anchored membrane family	-	-	extr	31.4224	85.5514	46.2151	-0.553103	0.881362	1.43868	No significant
Trima_01680	-	PF02826,D-isomer specific 2-hydroxyacid dehydrogenase, NAD binding domain PF00389,D-isomer specific 2-hydroxyacid dehydrogenase, catalytic domain	-	-	cyto	20.4861	30.4828	33.6283	-0.70203	-0.136017	0.565536	No significant
Trima_09012	-	-	-	-	mito	128.397	123.285	653.633	-2.3435	-2.40164	-0.0513306	F-enriched
Trima_01683	-	-	-	-	extr	96.7054	65.8373	62.981	0.616144	0.0607046	-0.549904	No significant
Trima_01684	-	PF01885,RNA 2'-phosphotransferase, Tpt1 / KptA family	-	-	mito	23.9564	31.5942	16.494	0.526298	0.924372	0.387077	No significant
Trima_01685	-	-	-	-	nucl	24.382	40.9552	34.4066	-0.492283	0.251192	0.744306	No significant
Trima_01686	-	PF01852,START domain	-	-	cyto	22.354	20.5522	26.0763	-0.216147	-0.340961	-0.118149	No significant
Trima_01687	-	-	-	-	nucl	0	0	0	0	0	0	No significant
Trima_01688	-	-	S	-	extr	0	0	0	0	0	0	No significant
Trima_01689	-	-	-	-	-	0	0	0	0	0	0	No significant
Trima_01690	-	-	-	-	nucl	0	0	0	0	0	0	No significant
Trima_01692	-	-	-	-	nucl	0	0	0	0	0	0	No significant
Trima_01693	-	-	-	-	nucl	7.45957	10.5141	9.77787	-0.386921	0.0914023	0.481603	No significant
Trima_01694	-	PF03943,TAP C-terminal domain	-	-	mito	84.1796	64.5557	77.1469	0.122456	-0.250794	-0.376733	No significant
Trima_01695	-	PF12796,Ankyrin repeats (3 copies)	-	-	nucl	6.08385	90.4208	100.374	-4.03068	-0.147624	3.88074	P-F-enriched
Trima_01696	-	PF10367,Vacuolar sorting protein 39 domain 2 PF10366,Vacuolar sorting protein 39 domain 1 PF00637,Region in Clathrin and VPS PF00780,CNH domain	-	-	mito	5.67154	17.656	12.9295	-1.18364	0.444936	1.63667	P-F-enriched
Trima_12853	-	-	-	-	mito	184.877	56.3719	648.422	-1.80455	-3.51877	-1.70912	F-enriched
Trima_01698	-	-	-	-	nucl	2612.92	1416.94	299.15	3.12467	2.24171	-0.880976	H-P-enriched
Trima_01699	-	-	-	-	mito	34.2444	8.63105	9.48644	1.83666	-0.126887	-1.97451	H-enriched
Trima_01700	-	-	-	-	nucl	42.6812	29.3073	33.1206	0.348799	-0.170453	-0.529942	No significant
Trima_16494	-	-	-	-	mito	12.6179	136.199	616.264	-5.60309	-2.17433	3.42557	F-enriched
Trima_01702	-	PF07690,Major Facilitator Superfamily	-	-	plas	28.6344	4.02363	33.3726	-0.21785	-3.04073	-2.81705	H-F-enriched
Trima_01703	-	-	-	-	cyto	0	0	0	0	0	0	No significant
Trima_01712	-	-	-	-	nucl	0	0	0	0	0	0	No significant
Trima_01713	-	-	-	-	mito	0	0	0	0	0	0	No significant
Trima_15135	-	PF00651,BTB/POZ domain	-	-	cyto	48.8164	149.286	615.19	-3.65043	-2.04032	1.60761	F-enriched
Trima_01715	-	-	-	-	nucl	13.2404	22.4589	14.1956	-0.0912541	0.654894	0.758334	No significant
Trima_01716	-	-	-	-	cyto	0	0	0	0	0	0	No significant
Trima_01717	-	-	-	-	nucl	0	0.516258	0.273941	-100	0.875755	100	P-F-enriched
Trima_01718	-	-	-	-	nucl	0	0	0	0	0	0	No significant
Trima_01719	-	-	-	-	nucl	22.7482	10.7413	7.76507	1.5266	0.44775	-1.05972	H-enriched
Trima_05088	-	PF00106,short chain dehydrogenase	-	-	plas	28.1272	66.7186	608.802	-4.42859	-3.18829	1.23731	F-enriched
Trima_01723	-	-	-	-	cyto_nucl	14.3077	18.4119	25.4717	-0.835127	-0.450021	0.362926	No significant
Trima_07822	-	-	-	-	nucl	62.625	136.645	607.639	-3.26865	-2.14933	1.11581	F-enriched
Trima_03261	GH5	-	S	-	extr	57.7349	162.309	583.789	-3.33185	-1.84607	1.48393	F-enriched
Trima_01727	-	PF00153,Mitochondrial carrier protein	-	-	mito	338.492	28.9284	14.6716	4.51735	0.971562	-3.54673	H-enriched
Trima_01728	-	PF13513,HEAT-like repeat PF12765,HEAT repeat associated with sister chromatid cohesion PF03959,Serine hydrolase (FSH1)	-	-	mito	26.4665	50.1789	34.4505	-0.377727	0.540544	0.92086	No significant
Trima_01729	-	PF03388,Legume-like lectin family	-	-	extr	233.167	90.9211	48.9262	2.24891	0.891271	-1.35434	H-enriched
Trima_01730	-	-	-	-	nucl	460.953	229.575	81.3235	2.4954	1.49155	-1.00165	H-enriched
Trima_01731	-	PF00810,ER lumen protein retaining receptor	-	-	mito	112.65	115.681	78.417	0.518386	0.555223	0.0354318	No significant
Trima_01732	-	PF13886,Domain of unknown function (DUF4203)	-	-	plas	3.94	11.026	11.2181	-1.50043	-0.0254708	1.46392	P-F-enriched
Trima_01733	-	PF00226,DnaJ domain	-	-	plas	46.1578	20.0207	21.5702	1.09008	-0.0992388	-1.19655	H-enriched
Trima_01734	-	-	-	-	nucl	31.2604	13.328	11.0201	1.50122	0.269391	-1.22258	H-enriched
Trima_01735	-	PF00856,SET domain	-	-	cysk	86.025	75.0234	105.148	-0.283626	-0.484822	-0.195641	No significant
Trima_01736	-	-	-	-	nucl	0	0	0	0	0	0	No significant
Trima_01737	-	-	-	-	nucl	99.2708	23.4826	40.9239	1.27333	-0.790431	-2.07441	H-enriched
Trima_01738	-	PF00400,WD domain, G-beta repeat	-	-	nucl	118.973	54.4132	41.1604	1.52508	0.397065	-1.12197	H-enriched
Trima_01739	-	PF12937,F-box-like	-	-	nucl	9.68063	18.6543	10.9742	-0.170888	0.757868	0.942718	No significant
Trima_01740	-	PF01979,Amidohydrolase family PF00449,Urease alpha-subunit, N-terminal domain PF00699,Urease beta subunit PF00547,Urease, gamma subunit	-	-	cyto	39.2622	29.1058	16.3832	1.25206	0.820276	-0.430061	No significant
Trima_01741	-	-	-	-	cysk	2.58723	3.71841	3.13189	-0.253387	0.187247	0.500191	No significant
Trima_01742	-	-	-	-	nucl	2.20401	2.19056	1.20708	0.776619	0.821119	0	No significant
Trima_01743	-	PF00400,WD domain, G-beta repeat	-	-	nucl	59.4394	21.6053	82.0932	-0.463619	-1.92208	-1.45638	H-F-enriched
Trima_01744	-	PF00293,NUDIX domain	-	-	mito	212.038	43.997	69.7252	1.60146	-0.655234	-2.2617	H-enriched
Trima_01745	-	-	-	-	E.R.	946.42	235.711	121.416	2.96069	0.952812	-2.00373	H-enriched
Trima_01746	-	-	-	-	nucl	0	0	0	0	0	0	No significant
Trima_01747	-	-	-	-	plas	0	0	0	0	0	0	No significant
Trima_01748	-	-	-	-	nucl	0	0.00864951	0.00917934	-100	0	100	P-F-enriched
Trima_01752	-	-	-	-	cyto_nucl	0	0	0	0	0	0	No significant
Trima_01753	-	-	-	-	mito	20.9474	29.3239	33.1318	-0.653496	-0.169588	0.481567	No significant
Trima_01754	-	-	-	-	nucl	18.7239	25.1339	26.5568	-0.495498	-0.0770061	0.415663	No significant
Trima_01755	-	PF08022,FAD-binding domain PF01794,Ferric reductase like transmembrane component PF08030,Ferric reductase NAD binding domain	-	-	plas	13.5515	2.67068	0.810735	4.05088	1.70981	-2.33214	H-enriched
Trima_01756	-	-	-	-	nucl	0	0	0	0	0	0	No significant
Trima_01758	-	-	-	-	nucl	0	0	0	0	0	0	No significant
Trima_01763	-	-	-	-	cysk	0	0	0	0	0	0	No significant
Trima_01764	-	-	-	-	nucl	0	0	0	0	0	0	No significant
Trima_01765	-	-	-	-	nucl	0	0	0	0	0	0	No significant
Trima_01766	-	-	-	-	nucl	0	0	0	0	0	0	No significant
Trima_01767	-	-	-	-	nucl	0	0	0	0	0	0	No significant
Trima_01768	-	-	-	-	cyto_nucl	0	0	0	0	0	0	No significant
Trima_01769	-	-	-	-	cyto	0	0	0	0	0	0	No significant
Trima_01770	-	-	-	-	cyto	0	0	0	0	0	0	No significant
Trima_01771	-	PF13405,EF-hand domain PF13833,EF-hand domain pair	-	-	mito	43.003	96.3417	144.544	-1.74916	-0.580956	1.15874	P-F-enriched
Trima_01772	-	-	-	-	nucl	0	0	0	0	0	0	No significant
Trima_01773	-	-	-	-	extr	0	0	0	0	0	0	No significant
Trima_01774	-	-	-	-	plas	0	0	0	0	0	0	No significant
Trima_01775	-	-	-	-	cyto_nucl	0	0	0	0	0	0	No significant
Trima_01776	-	-	-	-	nucl	0	0	0	0	0	0	No significant
Trima_01779	-	PF07690,Major Facilitator Superfamily	-	-	plas	2.24423	1.63804	0.625817	1.81033	1.35675	-0.440139	H-P-enriched
Trima_01780	-	PF01423,LSM domain	-	-	nucl	507.899	242.172	103.717	2.2842	1.21702	-1.06371	H-enriched
Trima_01781	-	-	-	-	nucl	9.81265	0.973258	2.4066	2.0147	-1.28773	-3.30423	H-enriched
Trima_01782	GH27	PF16499,Alpha galactosidase A	-	-	plas	1003.45	185.927	124.205	3.01057	0.577366	-2.43008	H-enriched
Trima_01783	-	-	-	-	nucl	17.4398	9.65049	17.3114	0	-0.838591	-0.843549	No significant
Trima_01784	-	PF00307,Calponin homology (CH) domain	-	-	cyto	104.1	128.969	51.128	1.02197	1.33061	0.306318	H-P-enriched
Trima_01785	-	-	-	-	mito	12.1327	3.21283	5.53563	1.1186	-0.759271	-1.91252	H-enriched
Trima_01786	-	-	-	-	nucl	1.00119	0.291544	0.707207	0.41405	-1.20125	-1.69247	H-F-enriched
Trima_01787	-	-	-	-	extr	233.313	231.095	130.652	0.832162	0.817946	-0.00714579	No significant
Trima_01788	-	-	-	-	nucl	34.2541	60.0639	29.2091	0.225534	1.03532	0.807581	No significant
Trima_01789	-	-	-	-	nucl	5.88837	0.302656	1.33013	2.13229	-2.05776	-4.20986	H-enriched
Trima_01790	-	-	-	-	extr	9.54867	2.10702	9.94599	-0.0493439	-2.23434	-2.16958	H-F-enriched
Trima_01791	-	PF07653,Variant SH3 domain PF04088,Peroxin 13, N-terminal region	-	-	mito	220.402	149.448	108.321	1.02205	0.462153	-0.557254	No significant
Trima_01792	-	-	-	-	mito	8.52834	16.2241	10.8172	-0.286403	0.58016	0.911388	No significant
Trima_01793	-	-	-	-	mito	2.91045	5.48864	5.72988	-0.925252	-0.0439512	0.853807	No significant
Trima_01794	-	-	-	TF	mito	0	0	0	0	0	0	No significant
Trima_01795	-	PF00067,Cytochrome P450	-	-	plas	3.41334	77.1995	19.9755	-2.53142	1.94857	4.49443	P-enriched
Trima_01796	-	-	-	-	mito	3.97264	5.26771	7.18763	-0.835316	-0.40505	0.420751	No significant
Trima_01797	-	-	-	-	mito	14.2914	10.1318	12.1932	0.196256	-0.256502	-0.462091	No significant
Trima_01798	-	PF01040,UbiA prenyltransferase family	-	-	plas	22.1487	32.8131	19.046	0.204914	0.77452	0.557222	No significant
Trima_01799	-	PF13673,Acetyltransferase (GNAT) domain	-	-	cysk	121.927	4.93209	4.00801	4.89704	0.2732	-4.61693	H-enriched
Trima_01800	-	PF07992,Pyridine nucleotide-disulphide oxidoreductase	-	-	cyto	281.099	64.3	13.4066	4.3797	2.24393	-2.1282	H-enriched
Trima_01801	-	-	-	-	nucl	28.4279	63.3881	21.8795	0.369487	1.52347	1.14674	P-enriched
Trima_01802	-	-	-	-	cyto	0	0.0476756	0.025298	-100	0.499191	100	P-F-enriched
Trima_01803	-	-	-	-	mito	0	0	0	0	0	0	No significant
Trima_01804	-	-	-	-	nucl	0	0	0	0	0	0	No significant
Trima_01805	-	-	-	-	nucl	0	0	0	0	0	0	No significant
Trima_01806	-	PF08491,Squalene epoxidase	-	-	plas	60.0559	60.8219	56.6062	0.0795268	0.101877	0.0166804	No significant
Trima_13763	-	PF03061,Thioesterase superfamily	-	-	mito	77.5465	8.75731	580.207	-2.89951	-6.04377	-3.13449	F-enriched
Trima_01809	-	-	-	-	cysk	28.1608	32.5711	32.7334	-0.19326	0	0.200021	No significant
Trima_01810	-	-	-	-	nucl	17.1163	6.24107	12.2184	0.480817	-0.947492	-1.42896	No significant
Trima_01811	-	-	-	-	extr	0	0	0	0	0	0	No significant
Trima_01812	-	-	-	-	extr	0	0.0435664	0	0	100	100	P-enriched
Trima_01813	-	-	-	-	cysk	0	0	0	0	0	0	No significant
Trima_01814	-	-	-	-	extr	52.9453	0.458141	10.6523	2.2949	-4.44603	-6.74617	H-enriched
Trima_01815	-	-	-	-	mito	2.88797	3.07382	1.83904	0.615699	0.734679	0.0576457	No significant
Trima_01816	GH109	PF01408,Oxidoreductase family, NAD-binding Rossmann fold	-	-	mito	408.784	7.19719	15.0801	4.75451	-1.0592	-5.82161	H-enriched
Trima_01817	-	-	-	-	nucl	0	0	0	0	0	0	No significant
Trima_01819	-	-	-	-	mito	0	0	0	0	0	0	No significant
Trima_01820	-	-	S	-	extr	5.78193	523.619	26.9854	-2.21177	4.2709	6.49445	P-enriched
Trima_01821	-	PF12430,Abscisic acid G-protein coupled receptor	-	-	mito	0	0	0	0	0	0	No significant
Trima_01823	GH92	PF07971,Glycosyl hydrolase family 92	-	-	extr	0	0	0	0	0	0	No significant
Trima_01824	-	-	-	-	cyto	0	0	0	0	0	0	No significant
Trima_01825	-	-	-	-	cyto_nucl	0	0	0	0	0	0	No significant
Trima_01826	-	-	-	-	nucl	0	0	0	0	0	0	No significant
Trima_01827	-	-	-	-	nucl	0	0.0538397	0	0	100	100	P-enriched
Trima_01828	-	-	-	-	nucl	0	0.0825186	0	0	100	100	P-enriched
Trima_01829	-	PF01231,Indoleamine 2,3-dioxygenase	-	-	cyto	19.6039	15.4367	5.54989	1.81975	1.46971	-0.337293	H-P-enriched
Trima_01830	-	PF01231,Indoleamine 2,3-dioxygenase	-	-	cysk	36.0797	71.0574	13.8698	1.37753	2.35821	0.974283	H-P-enriched
Trima_01832	-	-	-	-	cyto	0	0	0	0	0	0	No significant
Trima_01833	-	-	-	-	nucl	0	15.3204	5.53316	-100	1.4621	100	P-enriched
Trima_01834	-	-	-	-	mito	0	0.147721	0.223957	-100	-0.500809	100	P-F-enriched
Trima_01835	-	-	-	-	nucl	0	0	0	0	0	0	No significant
Trima_01836	-	-	-	-	nucl	0	0	0	0	0	0	No significant
Trima_01837	-	PF00176,SNF2 family N-terminal domain	-	-	cyto	0	0	0	0	0	0	No significant
Trima_01838	-	-	-	-	mito	0	0	0	0	0	0	No significant
Trima_01839	-	-	-	-	extr	0	0	0	0	0	0	No significant
Trima_01840	-	-	-	-	nucl	0	0	0	0	0	0	No significant
Trima_01841	-	-	-	-	nucl	0	0	0	0	0	0	No significant
Trima_01842	-	-	-	-	cyto_nucl	0	0	0	0	0	0	No significant
Trima_01844	-	PF01734,Patatin-like phospholipase	-	-	cyto	6.91464	2.56899	2.81997	1.2657	-0.134975	-1.42116	H-enriched
Trima_01845	-	-	-	-	nucl	0	0	0	0	0	0	No significant
Trima_01846	-	-	-	-	cyto	0	0	0	0	0	0	No significant
Trima_01847	-	-	-	-	nucl	0	0	0	0	0	0	No significant
Trima_01848	-	-	-	-	plas	0	0	0	0	0	0	No significant
Trima_01849	-	-	-	-	nucl	7.99662	5.68927	7.57894	0.0575021	-0.390431	-0.470942	No significant
Trima_01850	-	-	-	-	mito	64.0849	9.04873	13.6877	2.21367	-0.57461	-2.80051	H-enriched
Trima_01853	-	-	-	-	cyto_nucl	0	0	0	0	0	0	No significant
Trima_01854	-	-	-	-	nucl	0	0	0	0	0	0	No significant
Trima_01856	-	-	-	-	nucl	0	0	0	0	0	0	No significant
Trima_01858	-	PF00583,Acetyltransferase (GNAT) family	-	-	nucl	277.397	57.2793	24.9695	3.47345	1.19503	-2.27105	H-enriched
Trima_01859	-	PF00610,Domain found in Dishevelled, Egl-10, and Pleckstrin (DEP) PF12257,Vacuolar membrane-associated protein Iml1	-	TF	nucl	13.8752	11.407	12.532	0.143031	-0.131604	-0.275759	No significant
Trima_06146	-	-	-	-	mito	38.5279	115.573	573.121	-3.88723	-2.30691	1.57722	F-enriched
Trima_01861	-	PF01399,PCI domain PF10602,26S proteasome subunit RPN7	-	TF	cyto	68.1201	44.6019	29.8501	1.18148	0.573043	-0.605236	No significant
Trima_01862	-	PF01399,PCI domain	-	TF	cyto_nucl	43.9028	30.7417	17.1007	1.35877	0.839081	-0.51569	No significant
Trima_01863	-	-	-	-	mito	0	0	0	0	0	0	No significant
Trima_01864	-	-	-	-	nucl	0	0	0	0	0	0	No significant
Trima_01865	-	-	-	-	cyto	0	0	0	0	0	0	No significant
Trima_01866	-	-	-	-	nucl	0	0	0	0	0	0	No significant
Trima_01867	-	PF01636,Phosphotransferase enzyme family	-	-	mito	14.7946	52.6988	54.5418	-1.8707	-0.0458706	1.82433	P-F-enriched
Trima_01868	-	-	-	-	nucl	4.87238	32.9499	56.3948	-3.52961	-0.755754	2.75788	P-F-enriched
Trima_01869	-	-	-	-	mito	76.1557	178.434	218.881	-1.52087	-0.291952	1.22353	P-F-enriched
Trima_01871	-	-	-	-	nucl	0	0	0	0	0	0	No significant
Trima_09765	-	-	-	-	nucl	82.6792	102.445	564.318	-2.76892	-2.45506	0.305038	F-enriched
Trima_01873	-	-	-	-	nucl	63.1448	33.9358	39.8788	0.652584	-0.224839	-0.883365	No significant
Trima_01874	-	PF03465,eRF1 domain 3 PF03464,eRF1 domain 2 PF03463,eRF1 domain 1	-	-	cyto	17.3435	17.4461	28.2907	-0.691043	-0.691004	0	No significant
Trima_01875	-	PF03441,FAD binding domain of DNA photolyase PF00875,DNA photolyase	-	-	mito	2.37432	6.44419	6.64877	-1.46348	-0.0288942	1.42062	P-F-enriched
Trima_01876	-	-	-	-	mito	0	0	0	0	0	0	No significant
Trima_01877	-	PF11265,Mediator complex subunit 25 von Willebrand factor type A	-	-	extr	23.6449	23.2386	22.1311	0.0927008	0.0687855	-0.0185497	No significant
Trima_01878	-	-	S	-	extr	330.324	198.452	385.567	-0.223143	-0.954388	-0.730787	No significant
Trima_01879	-	PF00018,SH3 domain	-	-	extr	84.4268	77.2577	129.914	-0.623847	-0.746167	-0.121481	No significant
Trima_01880	-	-	-	-	plas	31.8716	69.8867	29.3953	0.115022	1.24752	1.12501	P-enriched
Trima_01881	-	PF02146,Sir2 family	-	-	mito	0	0	0	0	0	0	No significant
Trima_01882	-	-	-	-	cyto_nucl	0	0	0	0	0	0	No significant
Trima_01883	-	-	-	-	nucl	0	0	0	0	0	0	No significant
Trima_01884	-	-	-	-	plas	0	0	0	0	0	0	No significant
Trima_01886	-	-	-	-	nucl	0	0	0	0	0	0	No significant
Trima_01887	-	-	-	-	nucl	0	0	0	0	0	0	No significant
Trima_01888	-	-	-	-	mito	0	0	0	0	0	0	No significant
Trima_01889	-	-	-	-	extr	0	0	0	0	0	0	No significant
Trima_01890	-	-	-	-	nucl	0	0	0	0	0	0	No significant
Trima_01892	-	-	-	-	plas	0	0	0	0	0	0	No significant
Trima_01893	-	PF00067,Cytochrome P450	-	-	mito	0	0	0	0	0	0	No significant
Trima_01894	-	-	-	-	cysk	0.474034	0.190822	0.459755	0	-1.24723	-1.28412	H-F-enriched
Trima_01895	-	-	-	-	mito	53.0846	24.2509	32.6669	0.699961	-0.421374	-1.12838	No significant
Trima_01896	-	PF00226,DnaJ domain PF14308,X-domain of DnaJ-containing	-	-	nucl	99.5389	126.634	65.2606	0.605488	0.951153	0.341696	No significant
Trima_01897	-	PF07687,Peptidase dimerisation domain PF01546,Peptidase family M20/M25/M40	-	-	plas	33.7572	84.4124	68.6359	-1.01529	0.296329	1.31787	P-F-enriched
Trima_01898	-	-	-	-	cyto	43.2506	46.6435	84.4309	-0.960022	-0.852139	0.106048	No significant
Trima_01899	-	-	-	-	nucl	0	0	0	0	0	0	No significant
Trima_01900	-	-	-	-	mito	0	0	0	0	0	0	No significant
Trima_15334	-	-	-	-	nucl	7.56278	196.017	559.589	-6.20312	-1.51254	4.69031	F-enriched
Trima_01902	-	-	-	-	mito	0	0	0	0	0	0	No significant
Trima_01903	-	-	-	-	nucl	0	0	0	0	0	0	No significant
Trima_01904	-	-	-	-	nucl	0	0	0	0	0	0	No significant
Trima_01905	-	-	-	-	mito	0	0	0	0	0	0	No significant
Trima_01906	-	PF00071,Ras family	-	-	plas	21.9533	3.08696	0.206134	6.6639	3.83706	-2.82429	H-enriched
Trima_01907	-	-	-	-	mito	6.79353	1.75293	2.58376	1.36447	-0.525056	-1.90534	H-enriched
Trima_01908	-	-	-	-	nucl	12.8357	1.98213	0.334656	5.19017	2.52894	-2.66447	H-enriched
Trima_01909	-	-	-	-	nucl	0	0	0	0	0	0	No significant
Trima_01910	-	-	-	-	nucl	0	0	0	0	0	0	No significant
Trima_01911	-	-	-	-	nucl	0	0	0	0	0	0	No significant
Trima_01912	-	-	-	-	nucl	0	0	0	0	0	0	No significant
Trima_01913	-	-	-	-	nucl	0	0	0	0	0	0	No significant
Trima_01914	-	-	-	-	nucl	0	0	0	0	0	0	No significant
Trima_01915	-	-	-	-	cysk	0	0	0	0	0	0	No significant
Trima_01916	-	-	-	-	cysk	0	0	0	0	0	0	No significant
Trima_01917	-	-	-	-	plas	0	0	0	0	0	0	No significant
Trima_01918	-	-	-	-	mito	0	0	0	0	0	0	No significant
Trima_01919	-	-	-	-	cysk	0	0	0	0	0	0	No significant
Trima_01920	-	PF02816,Alpha-kinase family	-	-	nucl	0	0	0	0	0	0	No significant
Trima_01921	-	-	-	-	nucl	0	0	0	0	0	0	No significant
Trima_01922	-	PF01425,Amidase	-	-	cyto	0	0	0	0	0	0	No significant
Trima_01923	-	-	-	-	plas	0	0	0	0	0	0	No significant
Trima_01924	-	PF01425,Amidase	-	-	cyto	0	0.0650182	0	0	100	100	P-enriched
Trima_01925	-	-	-	-	cysk	9.22626	5.02674	1.20932	2.91727	2.05782	-0.864809	H-P-enriched
Trima_01926	-	-	-	-	mito	0	0	0	0	0	0	No significant
Trima_01927	-	PF00153,Mitochondrial carrier protein	-	-	extr	0	0.0267886	0	0	100	100	P-enriched
Trima_01928	-	-	-	-	mito	40.4039	10.8803	6.92044	2.53747	0.643003	-1.88685	H-enriched
Trima_01929	-	-	-	-	plas	0.65685	0.41425	0.154257	2.11386	1.45886	-0.651096	H-P-enriched
Trima_01930	-	-	-	-	nucl	0	0	0	0	0	0	No significant
Trima_01931	-	-	-	-	plas	38.1318	2.31939	0.352964	6.69206	2.64943	-4.01739	H-enriched
Trima_01932	-	-	-	-	nucl	0	0	0	0	0	0	No significant
Trima_01933	-	PF12937,F-box-like	-	-	mito	59.7172	24.3303	35.6219	0.736267	-0.548049	-1.28821	No significant
Trima_01934	-	PF08351,Domain of unknown function (DUF1726) PF13725,Possible tRNA binding domain PF05127,Helicase PF13718,GNAT acetyltransferase 2	-	-	mito	18.6663	75.2398	35.6011	-0.922063	1.07585	2.00422	P-enriched
Trima_01935	-	PF01425,Amidase	-	-	cyto	31.5435	42.3241	23.9403	0.390245	0.815808	0.417354	No significant
Trima_01936	-	PF16787,Centromere DNA-binding protein complex CBF3 subunit, domain 2	-	-	cyto	0	0	0	0	0	0	No significant
Trima_01937	-	PF12550,Transcriptional activator of glycolytic enzymes	-	-	nucl	0	0	0	0	0	0	No significant
Trima_01938	-	-	-	-	cyto_mito	0	0	0	0	0	0	No significant
Trima_01939	-	-	-	-	mito	0	0	0	0	0	0	No significant
Trima_01940	-	-	-	-	cyto	0	0	0	0	0	0	No significant
Trima_01941	CBM50	PF01476,LysM domain	-	-	mito	10.6169	15.7564	8.57049	0.302327	0.871845	0.56151	No significant
Trima_01942	-	-	-	-	extr	15.201	16.9779	30.636	-1.00427	-0.845449	0.151775	No significant
Trima_01943	-	-	-	-	cyto	20.8059	25.4386	22.521	-0.106324	0.177117	0.291881	No significant
Trima_01945	-	-	-	-	cyto	0.0659902	0.0116668	0.0495258	0.414071	-1.67073	-2.0848	H-F-enriched
Trima_01946	AA7	PF01565,FAD binding domain PF08031,Berberine and berberine like	-	-	cyto	13.9794	30.7238	34.2123	-1.28654	-0.146492	1.13081	P-F-enriched
Trima_01947	-	PF00176,SNF2 family N-terminal domain PF13639,Ring finger domain	-	-	nucl	28.5367	3.77688	5.03938	2.49291	-0.411949	-2.90976	H-enriched
Trima_01948	-	PF08740,BCS1 N terminal PF00004,ATPase family associated with various cellular activities (AAA)	-	-	cyto	29.0619	24.1535	35.7279	-0.293388	-0.558365	-0.261339	No significant
Trima_01951	-	-	-	-	mito	0	0	0	0	0	0	No significant
Trima_01952	-	-	-	-	nucl	0	0	0	0	0	0	No significant
Trima_01953	-	PF01636,Phosphotransferase enzyme family	-	-	extr	0.268836	0	0.0743333	1.77665	-100	-100	H-enriched
Trima_01954	-	PF00069,Protein kinase domain	-	-	cyto	7.5156	0.259861	0.0780506	6.46936	1.58165	-4.8152	H-enriched
Trima_01955	-	-	-	-	cyto_nucl	0	0	0	0	0	0	No significant
Trima_01956	-	-	-	-	nucl	0	0	0	0	0	0	No significant
Trima_01957	-	-	-	-	nucl	0	0	0	0	0	0	No significant
Trima_01959	-	-	-	-	cysk	81.3988	62.8508	74.2269	0.127685	-0.232731	-0.3678	No significant
Trima_01960	-	-	-	-	mito	673.997	50.8315	75.1671	3.16279	-0.553578	-3.72358	H-enriched
Trima_01961	-	-	-	-	nucl	0	0	0	0	0	0	No significant
Trima_01963	-	-	-	-	nucl	0.0143049	0	0.0107359	0	-100	-100	H-F-enriched
Trima_01964	-	-	-	-	plas	0	0	0	0	0	0	No significant
Trima_01966	-	-	-	-	cysk	0.0711013	0.025141	0.0533621	0.414061	-1.08577	-1.49983	H-F-enriched
Trima_01967	-	-	-	-	nucl	0.449861	0.146832	0.207769	1.06614	-0.407699	-1.61531	H-enriched
Trima_01968	-	-	-	-	plas	2.10749	0.241687	0.0427485	5.54333	2.23616	-3.08478	H-enriched
Trima_01969	-	-	-	-	nucl	28.1081	4.42989	2.43098	3.51651	0.840228	-2.65385	H-enriched
Trima_01970	-	-	-	-	extr	0	0	0	0	0	0	No significant
Trima_01971	-	-	-	-	plas	0	0	0	0	0	0	No significant
Trima_01973	-	-	-	-	cyto_nucl	0	0	0	0	0	0	No significant
Trima_01974	-	-	-	-	cyto	1.14963	0.0334111	0.141831	2.94245	-2.08577	-4.98097	H-enriched
Trima_01975	-	-	-	-	cysk	0.547038	0	0	100	0	-100	H-enriched
Trima_01977	-	-	-	-	cyto	0	0	0	0	0	0	No significant
Trima_01978	-	-	-	-	pero	0	0	0	0	0	0	No significant
Trima_01979	-	-	-	-	cyto	0	0	0	0	0	0	No significant
Trima_01980	-	-	-	-	nucl	0	0	0	0	0	0	No significant
Trima_01981	-	-	-	-	cyto	0	0	0	0	0	0	No significant
Trima_01982	-	-	-	-	mito	0	0	0	0	0	0	No significant
Trima_01983	-	-	-	-	cyto_nucl	0	0	0	0	0	0	No significant
Trima_01984	-	-	-	-	cyto	0	0	0	0	0	0	No significant
Trima_01985	-	-	-	-	mito	0.0309044	0.0218552	0.0231939	0	0	0	No significant
Trima_01986	-	-	-	-	nucl	0	0	0	0	0	0	No significant
Trima_01987	-	-	-	-	cyto	0	0	0	0	0	0	No significant
Trima_01988	-	-	-	-	cyto	0	0	0	0	0	0	No significant
Trima_01989	-	-	-	-	extr	0	0	0	0	0	0	No significant
Trima_01990	-	-	-	-	cyto	0	0	0	0	0	0	No significant
Trima_01991	-	PF00153,Mitochondrial carrier protein	-	-	cyto	0	0.0189311	0	0	100	100	P-enriched
Trima_01993	-	PF09729,Gti1/Pac2 family	-	-	mito	4.80705	94.0827	90.8142	-4.21552	0.047097	4.26852	P-F-enriched
Trima_01994	-	PF14815,NUDIX domain PF00730,HhH-GPD superfamily base excision DNA repair protein	-	-	mito	25.2572	11.1091	21.9817	0.193118	-0.976616	-1.18017	No significant
Trima_01995	-	PF02077,SURF4 family	-	-	plas	123.257	243.072	80.0325	0.619171	1.59779	0.974837	No significant
Trima_01996	-	-	-	-	cysk	13.3515	7.36019	5.8639	1.17587	0.302334	-0.850504	No significant
Trima_01997	-	PF08543,Phosphomethylpyrimidine kinase PF03070,TENA/THI-4/PQQC family	-	-	cyto	24.5005	23.9611	26.6681	-0.119372	-0.148779	-0.0215281	No significant
Trima_01998	-	PF08159,NUC153 domain	-	-	nucl	20.2397	38.8626	23.8805	-0.238606	0.696584	0.939099	No significant
Trima_00700	-	PF08240,Alcohol dehydrogenase GroES-like domain	-	-	cyto	169.381	77.287	556.06	-1.71045	-2.84395	-1.13205	F-enriched
Trima_02000	-	PF00668,Condensation domain PF00501,AMP-binding enzyme PF00550,Phosphopantetheine attachment site PF07993,Male sterility protein	-	-	plas	19.085	25.7515	21.5755	-0.17438	0.250643	0.429224	No significant
Trima_02001	-	-	S	-	extr	0	0	0	0	0	0	No significant
Trima_02002	-	-	-	-	cysk	0	0	0	0	0	0	No significant
Trima_02003	-	-	-	-	cyto	0	0	0	0	0	0	No significant
Trima_02004	-	-	-	-	nucl	0	0	0	0	0	0	No significant
Trima_02005	-	-	-	-	extr	0	0	0	0	0	0	No significant
Trima_02007	-	-	-	-	mito	18.2508	15.2171	8.0902	1.17088	0.905942	-0.257274	No significant
Trima_02008	-	PF04057,Replication factor-A protein 1, N-terminal domain PF16900,Replication protein A OB domain PF01336,OB-fold nucleic acid binding domain PF08646,Replication factor-A C terminal domain	-	TF	cyto_nucl	95.9499	73.8312	49.2146	0.960219	0.580569	-0.377034	No significant
Trima_02009	-	PF01231,Indoleamine 2,3-dioxygenase	-	-	extr	7.05207	1.45813	2.1977	1.6587	-0.572244	-2.24287	H-enriched
Trima_02010	-	PF16113,Enoyl-CoA hydratase/isomerase	-	-	mito	316.684	91.5267	124.844	1.34276	-0.445009	-1.78728	H-enriched
Trima_04274	-	-	-	-	nucl	96.3608	19.2133	555.426	-2.52559	-4.84199	-2.31142	F-enriched
Trima_02012	-	PF00076,RNA recognition motif. (a.k.a. RRM, RBD, or RNP domain)	-	-	nucl	807.252	179.502	186.479	2.10968	-0.056024	-2.16926	H-enriched
Trima_02013	-	PF00266,Aminotransferase class-V	-	-	mito	205.213	49.4958	56.2309	1.86313	-0.180045	-2.04911	H-enriched
Trima_02014	-	-	-	-	nucl	0	0	0	0	0	0	No significant
Trima_02015	-	-	-	-	mito	19.0188	14.1203	17.3563	0.0959717	-0.28538	-0.407896	No significant
Trima_02016	-	PF13415,Galactose oxidase, central domain PF13854,Kelch motif PF13418,Galactose oxidase, central domain	-	-	nucl	93.5254	50.166	38.0804	1.29454	0.393185	-0.895532	No significant
Trima_02017	-	-	-	-	extr	0	0	0	0	0	0	No significant
Trima_02018	-	-	-	-	nucl	0	0	0	0	0	0	No significant
Trima_02019	-	-	-	-	cyto	0	0	0	0	0	0	No significant
Trima_02020	-	-	-	-	nucl	0	0	0	0	0	0	No significant
Trima_02021	-	-	-	-	cyto	0	0	0	0	0	0	No significant
Trima_02022	-	-	-	-	cyto	0	0	0	0	0	0	No significant
Trima_02023	-	-	-	-	plas	0	0	0	0	0	0	No significant
Trima_02024	-	-	-	-	nucl	0	0	0	0	0	0	No significant
Trima_02025	-	-	-	-	nucl	0	0	0	0	0	0	No significant
Trima_02026	-	PF04577,Protein of unknown function (DUF563)	-	-	cyto	53.988	47.7763	33.2504	0.692411	0.517421	-0.169603	No significant
Trima_02027	-	-	-	-	mito	0	0	0	0	0	0	No significant
Trima_02028	-	PF00067,Cytochrome P450	-	-	cyto	2.71304	3.22935	3.84044	-0.477907	-0.23472	0.220297	No significant
Trima_02031	-	-	-	-	cyto	0	0	0	0	0	0	No significant
Trima_02032	-	-	-	-	cyto	5.79073	1.3484	1.7755	1.66718	-0.331932	-2.05291	H-enriched
Trima_02033	-	-	-	-	plas	3.48024	2.17276	1.44881	1.23547	0.566305	-0.654347	No significant
Trima_02034	-	-	-	-	nucl	0	0	0	0	0	0	No significant
Trima_02035	-	-	-	-	nucl	0	0	0	0	0	0	No significant
Trima_02036	-	PF00324,Amino acid permease	-	-	plas	100.886	6.15107	4.96816	4.34017	0.296749	-4.02854	H-enriched
Trima_02037	-	PF03009,Glycerophosphoryl diester phosphodiesterase family	-	-	mito	367.411	261.482	687.759	-0.901468	-1.39462	-0.489322	No significant
Trima_02038	-	PF03167,Uracil DNA glycosylase superfamily	-	-	cyto_nucl	28.922	15.4515	9.46508	1.59833	0.699675	-0.8977	No significant
Trima_02039	-	PF13521,AAA domain	-	-	mito	5.11113	21.1846	9.16931	-0.81374	1.20188	2.03082	P-enriched
Trima_02040	-	PF13087,AAA domain PF05183,RNA dependent RNA polymerase PF13086,AAA domain	-	-	cyto	3.59379	17.9912	8.50687	-1.23681	1.07632	2.31734	P-enriched
Trima_02041	-	PF00400,WD domain, G-beta repeat PF07304,Steroid receptor RNA activator (SRA1)	-	-	extr	22.9454	140.854	53.5546	-1.21895	1.39328	2.61335	P-enriched
Trima_02042	-	PF12937,F-box-like	-	-	nucl	1.22325	3.40979	1.91261	-0.624845	0.821888	1.48755	No significant
Trima_08659	-	-	-	-	mito	23.847	134.826	518.704	-4.43186	-1.9418	2.48936	F-enriched
Trima_02044	-	PF08030,Ferric reductase NAD binding domain	-	-	mito	280.778	36.0748	113.595	1.30245	-1.65415	-2.95669	H-enriched
Trima_02045	-	-	-	-	nucl	0.920896	0.582698	1.78242	-0.881401	-1.51873	-0.563957	No significant
Trima_02046	-	-	-	-	cyto	0	0	0	0	0	0	No significant
Trima_02048	-	-	-	-	nucl	0	0	0	0	0	0	No significant
Trima_02049	-	PF00005,ABC transporter	-	-	cyto_mito	0	0	0	0	0	0	No significant
Trima_02051	-	-	-	-	cyto	14.5564	2.28171	1.80203	2.96658	0.255266	-2.65851	H-enriched
Trima_02052	-	-	-	-	cyto	57.5427	37.8409	22.6252	1.33983	0.734153	-0.596494	No significant
Trima_02053	-	-	-	-	cyto	0	0	0	0	0	0	No significant
Trima_02054	-	-	-	-	extr	0	0	0	0	0	0	No significant
Trima_02055	-	-	-	-	cyto	0	0	0	0	0	0	No significant
Trima_02057	-	PF13391,HNH endonuclease	S	-	extr	0	0	0	0	0	0	No significant
Trima_02058	-	-	-	-	nucl	6.02655	0	0	100	0	-100	H-enriched
Trima_02059	AA3	PF05199,GMC oxidoreductase PF00732,GMC oxidoreductase	-	-	cyto	9.24809	40.0251	69.3448	-2.89989	-0.789456	2.10449	P-F-enriched
Trima_02060	-	PF01593,Flavin containing amine oxidoreductase	-	-	extr	8.13672	22.965	17.1236	-1.06274	0.415663	1.48757	P-F-enriched
Trima_02061	-	PF13520,Amino acid permease	-	-	plas	10.4556	34.3245	3.78669	1.45162	3.16612	1.70709	P-enriched
Trima_02062	-	-	-	-	extr	318.266	424.969	27.4081	3.52707	3.94461	0.414622	H-P-enriched
Trima_02063	-	-	-	-	mito	65.7584	30.6885	33.6289	0.959797	-0.124702	-1.09516	No significant
Trima_02064	-	PF03271,EB1-like C-terminal motif	-	-	cyto_nucl	57.4037	93.43	129.471	-1.1678	-0.464499	0.698201	No significant
Trima_02065	-	-	-	-	plas	5.87372	15.9554	10.7421	-0.847289	0.561374	1.4183	No significant
Trima_02066	-	-	-	-	nucl	30.1403	56.5687	58.3242	-0.950685	-0.0374435	0.901327	No significant
Trima_02067	-	PF00450,Serine carboxypeptidase	S	-	extr	3.60154	23.9155	4.59342	-0.33002	2.36932	2.71437	P-enriched
Trima_02068	-	PF02776,Thiamine pyrophosphate enzyme, N-terminal TPP binding domain PF02775,Thiamine pyrophosphate enzyme, C-terminal TPP binding domain	-	-	extr	50.4222	16.7846	28.4579	0.825027	-0.756413	-1.58296	No significant
Trima_04515	-	PF10348,Domain of unknown function (DUF2427) PF10355,Protein of unknown function (Ytp1)	-	-	plas	249.759	233.475	517.564	-1.04895	-1.14495	-0.0962554	F-enriched
Trima_02070	-	-	-	-	mito	17.0628	13.3216	10.2446	0.724844	0.380405	-0.329903	No significant
Trima_02071	-	-	-	-	nucl	6.9504	6.65798	4.07826	0.729823	0.674763	-0.00386137	No significant
Trima_02072	-	-	-	-	extr	20.7755	0.496149	0.386846	5.67691	0.28196	-5.36279	H-enriched
Trima_02073	-	-	-	-	mito	45.5765	4.82862	3.33086	3.75984	0.512712	-3.22417	H-enriched
Trima_02074	-	-	-	-	mito	17.2151	0.210631	0.715305	4.53116	-1.67073	-6.32255	H-enriched
Trima_02075	-	PF09288,Fungal ubiquitin-associated domain PF00179,Ubiquitin-conjugating enzyme	-	-	nucl	216.342	119.916	149.213	0.532959	-0.313522	-0.848216	No significant
Trima_02076	-	-	-	-	cyto_nucl	0	0	0	0	0	0	No significant
Trima_02077	-	-	-	-	cyto	0	0	0	0	0	0	No significant
Trima_02078	-	-	-	-	nucl	0	0	0	0	0	0	No significant
Trima_02079	-	-	-	-	nucl	0	0	0	0	0	0	No significant
Trima_02080	-	PF08208,DNA-directed RNA polymerase I subunit RPA34.5	-	-	nucl	26.5465	22.6951	10.189	1.37385	1.14909	-0.218273	H-P-enriched
Trima_02081	-	-	-	-	cyto	0	0	0	0	0	0	No significant
Trima_02083	-	PF10198,Histone acetyltransferases subunit 3	-	-	mito	16.0407	11.3562	19.2776	-0.262995	-0.756596	-0.492875	No significant
Trima_02084	-	PF01769,Divalent cation transporter	-	-	plas	23.1574	28.3292	26.3831	-0.178524	0.0982154	0.284962	No significant
Trima_02085	PL14	-	S	-	extr	9.72751	12.9109	3.92459	1.29848	1.70825	0.396076	H-P-enriched
Trima_02086	-	PF00067,Cytochrome P450	-	-	plas	10.4193	6.70997	3.59377	1.51108	0.855601	-0.627703	No significant
Trima_02087	-	PF00067,Cytochrome P450	-	-	plas	34.9648	18.909	11.3356	1.62045	0.737555	-0.875214	No significant
Trima_02088	-	-	-	-	cyto_nucl	0	0	0	0	0	0	No significant
Trima_02089	-	-	-	-	extr	13.19	53.5264	18.6291	-0.484503	1.51493	2.00805	P-enriched
Trima_02090	-	PF00067,Cytochrome P450	-	-	cyto	13.8775	24.9172	13.3029	0.0369879	0.88007	0.832077	No significant
Trima_02091	-	PF00067,Cytochrome P450	-	-	extr	20.3603	35.9568	21.1924	-0.0544507	0.756687	0.817197	No significant
Trima_05238	-	PF03226,Yippee zinc-binding/DNA-binding /Mis18, centromere assembly	-	-	mito	163.966	217.792	505.609	-1.62512	-1.20673	0.40836	F-enriched
Trima_02093	-	PF00850,Histone deacetylase domain	-	-	mito	24.8846	49.2627	82.6011	-1.7287	-0.744278	0.983722	No significant
Trima_02094	-	PF04080,Per1-like family	-	-	mito	19.4077	21.9867	13.3151	0.531919	0.712637	0.171906	No significant
Trima_06248	AA3	PF05199,GMC oxidoreductase PF00732,GMC oxidoreductase	-	-	cyto	98.1723	41.1654	498.808	-2.3441	-3.5932	-1.24881	F-enriched
Trima_02096	-	-	-	-	mito	127.027	14.2188	23.2463	2.441	-0.704465	-3.15688	H-enriched
Trima_02097	-	PF08883,Dopa 4,5-dioxygenase family	-	-	cyto	181.782	107.305	89.0766	1.02135	0.264739	-0.753507	No significant
Trima_02098	-	PF13793,N-terminal domain of ribose phosphate pyrophosphokinase PF14572,Phosphoribosyl synthetase-associated domain	-	-	cyto	56.3974	145.515	139.879	-1.30898	0.0529774	1.36335	P-F-enriched
Trima_02099	-	PF00696,Amino acid kinase family	-	-	mito	33.8387	38.9369	31.9299	0.0775427	0.282038	0.195145	No significant
Trima_05459	-	PF00651,BTB/POZ domain	-	-	mito	48.9067	91.5424	495.836	-3.33855	-2.43558	0.900346	F-enriched
Trima_16882	-	PF13561,Enoyl-(Acyl carrier protein) reductase	-	-	cyto	151.939	48.9305	492.128	-1.68884	-3.32338	-1.62991	F-enriched
Trima_02102	-	PF01926,50S ribosome-binding GTPase	-	-	nucl	20.072	240.758	149.579	-2.88794	0.682065	3.57193	P-F-enriched
Trima_02103	-	-	-	-	mito	16.4239	185.201	82.4509	-2.31441	1.15997	3.48332	P-enriched
Trima_02105	-	-	-	-	cyto	0	0	0	0	0	0	No significant
Trima_02106	-	-	-	-	cyto	0	0	0	0	0	0	No significant
Trima_02107	-	-	-	-	nucl	0	0	0	0	0	0	No significant
Trima_02109	-	-	-	-	nucl	0	0	0	0	0	0	No significant
Trima_02110	-	-	-	-	cyto	0	0	0	0	0	0	No significant
Trima_02111	-	-	-	-	mito	0	0	0	0	0	0	No significant
Trima_02112	-	-	-	-	cyto	0	0	0	0	0	0	No significant
Trima_02113	-	-	-	-	cysk	0	0	0	0	0	0	No significant
Trima_02115	-	-	-	-	cysk	0	0	0	0	0	0	No significant
Trima_02116	-	-	-	-	cyto_nucl	0	0	0	0	0	0	No significant
Trima_02117	-	-	-	-	cysk	0	0	0	0	0	0	No significant
Trima_02118	-	-	-	-	plas	0	0	0	0	0	0	No significant
Trima_02119	-	-	-	-	cyto	0	0	0	0	0	0	No significant
Trima_02121	-	-	-	-	cyto_nucl	32.9246	8.72693	1.05067	4.93343	3.00169	-1.899	H-enriched
Trima_02122	-	PF01019,Gamma-glutamyltranspeptidase	-	-	mito	151.546	33.876	7.72684	4.28693	2.12928	-2.15707	H-enriched
Trima_10304	-	PF01872,RibD C-terminal domain	-	-	mito	32.8464	46.6013	489.893	-3.88906	-3.38899	0.498117	F-enriched
Trima_02069	-	-	-	-	cyto_nucl	13.9923	27.506	486.071	-5.105	-4.13722	0.955012	F-enriched
Trima_02125	-	-	-	-	nucl	109.711	87.9667	35.879	1.60882	1.28075	-0.317154	H-P-enriched
Trima_02126	-	PF00076,RNA recognition motif. (a.k.a. RRM, RBD, or RNP domain)	-	-	cyto	156.287	75.2549	70.1703	1.15021	0.0929172	-1.04886	H-enriched
Trima_02127	-	PF00454,Phosphatidylinositol 3- and 4-kinase	-	-	nucl	45.8197	45.1823	48.0095	-0.0648892	-0.0842702	-0.0154176	No significant
Trima_02128	-	PF01553,Acyltransferase	-	-	plas	81.6325	47.3709	41.0996	0.985824	0.202657	-0.779428	No significant
Trima_02129	-	PF04573,Signal peptidase subunit	-	-	mito	214.839	177.912	166.202	0.364701	0.0919205	-0.266709	No significant
Trima_02130	-	PF00172,Fungal Zn(2)-Cys(6) binuclear cluster domain	-	TF	nucl	64.6762	164.473	315.369	-2.28591	-0.937292	1.34622	P-F-enriched
Trima_02131	-	PF00498,FHA domain PF00069,Protein kinase domain	-	-	nucl	45.1688	8.78	9.02589	2.3192	-0.0269515	-2.35862	H-enriched
Trima_02132	-	PF02574,Homocysteine S-methyltransferase	-	-	cyto	135.612	25.2086	25.3324	2.40908	-0.00303627	-2.42133	H-enriched
Trima_02133	-	PF16010,Cytochrome domain of cellobiose dehydrogenase PF03188,Eukaryotic cytochrome b561	-	-	plas	64.3988	52.8336	34.234	0.908838	0.621185	-0.279796	No significant
Trima_02134	-	PF05918,Apoptosis inhibitory protein 5 (API5)	-	-	nucl	36.3622	31.7217	31.9193	0.182874	-0.00677245	-0.196206	No significant
Trima_02135	-	PF01058,NADH ubiquinone oxidoreductase, 20 Kd subunit	-	-	mito	393.467	114.283	65.4935	2.58147	0.800116	-1.77988	H-enriched
Trima_02136	-	-	-	-	nucl	9.82252	23.2201	24.4595	-1.31456	-0.0712859	1.2378	P-F-enriched
Trima_02137	-	-	-	-	nucl	1.58396	0.724807	0.856615	0.835894	-0.208628	-1.13211	No significant
Trima_02138	-	PF03962,Mnd1 family	-	-	nucl	5.01644	0.143336	9.54526	-0.889801	-5.97147	-5.05783	H-F-enriched
Trima_02139	-	PF00172,Fungal Zn(2)-Cys(6) binuclear cluster domain PF04082,Fungal specific transcription factor domain	-	TF	nucl	51.5674	19.7697	11.2322	2.18883	0.805782	-1.37312	H-enriched
Trima_02140	-	PF02020,eIF4-gamma/eIF5/eIF2-epsilon	-	-	mito	127.199	175.794	165.349	-0.378622	0.0869883	0.465625	No significant
Trima_02141	-	-	-	-	nucl	0.0082926	0	0	100	0	-100	H-enriched
Trima_16479	-	-	S	-	extr	84.0341	98.3232	480.452	-2.51148	-2.2871	0.219793	F-enriched
Trima_02143	-	PF04515,Plasma-membrane choline transporter	-	-	plas	253.512	115.302	228.758	0.145055	-0.986035	-1.1348	No significant
Trima_08894	-	-	-	-	nucl	15.8988	2.68543	479.103	-4.8996	-7.46443	-2.544	F-enriched
Trima_02145	GH18	PF00704,Glycosyl hydrolases family 18	-	-	plas	157.091	71.0212	43.8482	1.83953	0.690428	-1.14246	H-enriched
Trima_02146	GH16	PF03935,Beta-glucan synthesis-associated protein (SKN1)	-	-	extr	176.143	116.128	148.166	0.247195	-0.348036	-0.597248	No significant
Trima_02147	-	PF00009,Elongation factor Tu GTP binding domain	-	-	plas	203.712	55.1595	53.1849	1.93399	0.0502305	-1.88093	H-enriched
Trima_02148	-	-	-	-	nucl	15.6642	13.6042	12.582	0.308483	0.106004	-0.191456	No significant
Trima_02149	-	PF13639,Ring finger domain	-	-	plas	122.536	63.7091	77.4335	0.655532	-0.27831	-0.937883	No significant
Trima_02150	-	PF00762,Ferrochelatase	-	-	mito	166.282	63.0939	37.4686	2.14589	0.748025	-1.39247	H-enriched
Trima_02151	-	PF00288,GHMP kinases N terminal domain PF08544,GHMP kinases C terminal	-	-	extr	14.9093	15.3185	22.8864	-0.617083	-0.572694	0.0340521	No significant
Trima_02152	-	PF01490,Transmembrane amino acid transporter protein	-	-	plas	27.6324	40.1094	54.1448	-0.965817	-0.428412	0.534362	No significant
Trima_02153	PL14	-	S	-	extr	1153.45	343.799	677.37	0.766113	-0.97824	-1.74533	No significant
Trima_02154	-	PF02906,Iron only hydrogenase large subunit, C-terminal domain	-	-	cyto	16.2383	15.0407	20.6737	-0.334581	-0.447766	-0.102837	No significant
Trima_02155	-	-	-	-	nucl	19.6534	30.5076	35.0697	-0.82895	-0.196491	0.628022	No significant
Trima_02156	-	PF05739,SNARE domain	-	-	extr	131.204	83.0808	66.3114	0.980605	0.320906	-0.65553	No significant
Trima_05440	-	-	-	-	cysk	90.9971	176.772	472.872	-2.36999	-1.41647	0.950479	F-enriched
Trima_02158	-	PF00924,Mechanosensitive ion channel	-	-	plas	50.4355	41.1248	53.1189	-0.069792	-0.36339	-0.292324	No significant
Trima_02159	-	PF01000,RNA polymerase Rpb3/RpoA insert domain PF01193,RNA polymerase Rpb3/Rpb11 dimerisation domain	-	-	cyto	107.117	125.137	56.6385	0.915419	1.13727	0.219083	No significant
Trima_02160	-	PF00501,AMP-binding enzyme PF13193,AMP-binding enzyme C-terminal domain	-	-	cyto	6.87707	5.53074	3.01674	1.17307	0.851035	-0.291766	No significant
Trima_02161	-	-	-	TF	nucl	59.4513	129.185	91.5438	-0.61913	0.49515	1.11704	No significant
Trima_02162	-	PF00107,Zinc-binding dehydrogenase	-	-	cyto	219.671	75.9592	52.2508	2.06851	0.534695	-1.5283	H-enriched
Trima_02163	-	-	-	-	-	0	0	0	0	0	0	No significant
Trima_02164	-	-	-	-	nucl	0.171938	0.766963	1.5584	-3.11842	-0.993849	2.02853	P-F-enriched
Trima_02165	-	-	-	-	cyto_nucl	0	0	0	0	0	0	No significant
Trima_02166	-	-	-	-	nucl	0	0	0	0	0	0	No significant
Trima_02167	-	-	-	-	nucl	2.74112	1.43823	2.7872	-0.0119404	-0.946609	-0.895141	No significant
Trima_02168	-	PF00462,Glutaredoxin	-	-	cyto_mito	16.8299	316.163	170.115	-3.32985	0.886038	4.22141	P-F-enriched
Trima_02173	-	-	-	-	extr	4.48593	1.6317	0.862111	2.35545	0.901173	-1.43447	H-enriched
Trima_02174	-	-	-	-	nucl	0	0	0	0	0	0	No significant
Trima_02175	-	-	-	-	cyto	0	0	0	0	0	0	No significant
Trima_09670	-	-	-	-	mito	232.092	138.16	469.609	-1.01375	-1.7625	-0.741128	F-enriched
Trima_02177	-	PF00505,HMG (high mobility group) box	-	-	nucl	16.4042	53.2896	50.3132	-1.61014	0.076739	1.69079	P-F-enriched
Trima_02178	-	-	-	-	extr	0	0	0	0	0	0	No significant
Trima_02179	-	-	-	-	nucl	0.363665	0.00547186	0.0174211	4.25538	-1.67073	-6.08481	H-enriched
Trima_02180	-	PF00860,Permease family	-	-	plas	7.9086	1145.28	38.5183	-2.27035	4.89131	7.1672	P-enriched
Trima_02181	-	-	-	-	cyto	0	0	0	0	0	0	No significant
Trima_02182	-	-	-	-	mito	22.9774	8.94768	7.34578	1.62236	0.241393	-1.35581	H-enriched
Trima_02183	-	-	-	-	nucl	3.28683	2.01556	0.724509	2.14488	1.45966	-0.669764	H-P-enriched
Trima_02184	-	-	-	-	nucl	0	0	0	0	0	0	No significant
Trima_02185	-	-	-	-	nucl	0	0	0	0	0	0	No significant
Trima_02186	-	-	-	-	cyto	0	0	0	0	0	0	No significant
Trima_02187	-	-	-	-	cyto	0	0	0	0	0	0	No significant
Trima_02188	-	-	-	-	nucl	0	0	0	0	0	0	No significant
Trima_02189	-	PF09420,Ribosome biogenesis protein Nop16	-	-	mito	185.448	107.765	226.136	-0.285224	-1.0672	-0.779825	No significant
Trima_02190	-	PF00172,Fungal Zn(2)-Cys(6) binuclear cluster domain	-	TF	mito	19.2196	22.1656	22.5506	-0.223882	-0.020202	0.196347	No significant
Trima_02191	-	PF02902,Ulp1 protease family, C-terminal catalytic domain	-	-	cyto	3.37708	0.266645	0.393709	3.05618	-0.500809	-3.58731	H-enriched
Trima_02192	-	-	-	-	nucl	2.93432	6.47619	1.28262	1.15103	2.3038	1.11131	P-enriched
Trima_02193	-	PF02656,Domain of unknown function (DUF202)	-	-	plas	164.999	121.783	85.9068	0.940044	0.49621	-0.438788	No significant
Trima_02194	-	PF01556,DnaJ C terminal domain PF00226,DnaJ domain	-	-	nucl	101.027	742.237	191.434	-0.918362	1.95418	2.87514	P-enriched
Trima_02195	-	PF12796,Ankyrin repeats (3 copies) PF00651,BTB/POZ domain PF13540,Regulator of chromosome condensation (RCC1) repeat	-	-	plas	14.6833	19.5564	19.8421	-0.425663	-0.0129364	0.408999	No significant
Trima_02196	-	PF08597,Translation initiation factor eIF3 subunit	-	-	nucl	145.165	240.742	194.299	-0.416056	0.307919	0.728043	No significant
Trima_02197	-	PF08511,COQ9	-	-	mito	46.749	37.9947	29.9284	0.638424	0.340615	-0.289734	No significant
Trima_02198	-	PF01490,Transmembrane amino acid transporter protein	-	-	plas	17.4381	26.6008	19.3799	-0.139718	0.454546	0.604214	No significant
Trima_02199	-	-	-	-	cyto	9.22312	21.9412	23.7684	-1.36119	-0.114649	1.24054	P-F-enriched
Trima_02200	GH128	PF11790,Glycosyl hydrolase catalytic core	S	-	extr	296.312	247.867	571.687	-0.944629	-1.20392	-0.255218	No significant
Trima_02201	-	PF01222,Ergosterol biosynthesis ERG4/ERG24 family	-	-	plas	115.976	79.0647	73.4612	0.653061	0.101818	-0.551731	No significant
Trima_02202	-	-	-	-	nucl	7.6093	24.5436	8.49857	-0.140895	1.51717	1.67215	P-enriched
Trima_02203	-	-	-	-	mito	12.5652	23.555	14.5571	-0.176511	0.671953	0.868873	No significant
Trima_02204	-	-	-	-	nucl	28.5866	27.4547	43.5454	-0.60136	-0.660348	-0.0548671	No significant
Trima_02205	-	-	-	-	mito	0	0	0	0	0	0	No significant
Trima_02206	-	-	-	-	nucl	0	0	0	0	0	0	No significant
Trima_02207	-	-	-	-	cyto	0	0	0	0	0	0	No significant
Trima_02208	-	-	-	-	plas	0	0	0	0	0	0	No significant
Trima_02209	-	-	-	-	plas	0	0	0	0	0	0	No significant
Trima_02210	-	-	-	-	nucl	0	0	0	0	0	0	No significant
Trima_02211	-	-	-	-	cysk	1.24536	0.318551	0.35795	1.73599	-0.0857713	-1.89215	H-enriched
Trima_02212	-	-	-	-	nucl	0	0	0	0	0	0	No significant
Trima_02213	-	-	-	-	mito	0	0	0	0	0	0	No significant
Trima_02214	-	PF00632,HECT-domain (ubiquitin-transferase)	-	-	nucl	0	0	0	0	0	0	No significant
Trima_02215	-	-	-	-	-	0	0	0	0	0	0	No significant
Trima_02216	-	PF01764,Lipase (class 3)	-	-	extr	10.8862	4.5452	3.21959	1.72498	0.46677	-1.23614	H-enriched
Trima_05833	-	-	-	-	extr	46.9664	214.328	469.205	-3.32068	-1.12724	2.18844	F-enriched
Trima_02218	-	-	-	-	cyto	20.6345	9.35219	10.6082	0.95249	-0.174784	-1.13549	No significant
Trima_02219	-	PF00067,Cytochrome P450	-	-	nucl	63.6344	2.71971	10.6726	2.56571	-1.94866	-4.52663	H-enriched
Trima_02220	GH7	PF00840,Glycosyl hydrolase family 7	-	-	nucl	5.91347	5.14116	5.15869	0.18737	-0.00387108	-0.197082	No significant
Trima_02221	-	PF12937,F-box-like	-	-	cyto	12.5857	22.4661	37.6621	-1.57216	-0.741178	0.823285	No significant
Trima_02222	-	PF12763,Cytoskeletal-regulatory complex EF hand PF14604,Variant SH3 domain PF00018,SH3 domain	-	-	nucl	25.2915	51.7725	37.6735	-0.570401	0.454925	1.03077	No significant
Trima_02223	-	PF16652,Pleckstrin homology domain PF00621,RhoGEF domain	-	-	nucl	5.04094	10.7319	5.315	-0.0538947	1.00148	1.07204	P-enriched
Trima_02224	-	PF13561,Enoyl-(Acyl carrier protein) reductase	-	-	extr	305.889	194.693	69.1962	2.14507	1.48876	-0.650475	H-P-enriched
Trima_02225	-	-	-	-	mito	1.0492	1.71585	0.246075	1.89947	2.72158	0.61566	H-P-enriched
Trima_02226	-	-	-	-	mito	168.192	22.9312	1.04997	7.3078	4.43506	-2.8716	H-enriched
[truncated: 13,308 more rows]

## Sheet: Pfam
Data B. Functional domains of T. matsutake and Agaricomycetes genomes. Fisher's exact enrichment test was performed on each Pfam using Python scipy.stats.fisher_exact function.
Pfam_id	Pfam_desc	Odds radio	P value	Enrichment test	Tricholoma matsutake	Serendipita indica (GCA_000313545)	Rhizoctonia solani (GCA_000334115)	Fomitopsis pinicola (GCA_000344655)	Galerina marginata (GCA_000697645)	Jaapia argillacea (GCA_000697665)	Pleurotus ostreatus (GCA_000697685)	Botryobasidium botryosum (GCA_000697705)	Laccaria amethystina (GCA_000827195)	Plicaturopsis crispa (GCA_000827205)	Suillus luteus (GCA_000827255)	Gymnopus luxurians (GCA_000827265)	Piloderma croceum (GCA_000827315)	Hebeloma cylindrosporum (GCA_000827355)	Serendipita vermifera (GCA_000827415)	Scleroderma citrinum (GCA_000827425)	Amanita muscaria (GCA_000827485)	Hypholoma sublateritium (GCA_000827495)	Cylindrobasidium torrendii (GCA_000934385)	Fistulina hepatica (GCA_000934395)	Fibularhizoctonia sp. CBS 109695 (GCA_001630335)	Sistotremastrum niveocremeum (GCA_001630475)	Sistotremastrum suecicum (GCA_001632355)	Exidia glandulosa (GCA_001632375)	Neolentinus lepideus (GCA_001632425)	Peniophora sp. CONT (GCA_001632445)	Pycnoporus coccineus (GCA_002092935)	Schizophyllum commune (GCF_000143185)	Laccaria bicolor (GCF_000143565)	Coprinopsis cinerea (GCF_000182895)	Punctularia strigosozonata (GCF_000264995)	Auricularia subglabra (GCF_000265015)	Fomitiporia mediterranea (GCF_000271605)	Agaricus bisporus var. burnettii (GCF_000300555)	Agaricus bisporus var. bisporus (GCF_000300575)	Heterobasidion irregulare (GCF_000320585)	Gloeophyllum trabeum (GCF_000344685)	Moniliophthora roreri (GCF_000488995)
PF00400	WD domain, G-beta repeat	0.669021	3.08745e-18	Diminished	446	1329	617	415	560	489	411	572	953	428	2338	2674	1508	451	2266	785	909	412	315	330	1789	505	463	1036	343	546	440	412	601	408	753	1000	1065	333	337	502	356	333
PF00069	Protein kinase domain	0.939607	0.47298	-	154	152	120	170	220	204	165	293	195	183	178	196	236	257	239	223	169	176	200	183	224	184	188	318	159	226	185	168	175	190	193	284	244	149	151	153	153	167
PF00067	Cytochrome P450	0.866971	0.14724	-	110	99	145	183	182	118	151	174	91	94	122	282	142	93	138	106	137	166	107	101	289	153	153	199	130	184	128	118	84	151	148	257	132	120	119	146	123	359
PF00076	RNA recognition motif. (a.k.a. RRM, RBD, or RNP domain)	1.29396	0.00986835	Enriched	110	100	65	103	103	107	99	103	119	103	99	114	101	101	107	118	101	97	111	109	128	95	92	112	99	131	104	104	82	95	97	101	89	89	91	101	96	118
PF00153	Mitochondrial carrier protein	1.18405	0.101238	-	102	95	75	107	116	108	95	103	99	108	103	110	110	105	110	105	103	98	106	98	135	100	100	118	101	99	107	98	100	103	110	107	97	90	94	96	103	119
PF07690	Major Facilitator Superfamily	0.824217	0.0679008	-	93	83	53	135	148	115	128	146	87	141	165	243	164	106	96	116	96	125	135	113	276	140	143	181	133	184	142	143	82	96	134	160	125	107	108	115	147	189
PF00271	Helicase conserved C-terminal domain	1.21034	0.0865796	-	89	70	48	88	89	92	91	106	92	111	95	99	100	89	76	90	104	100	92	80	117	78	81	107	81	90	87	88	91	89	85	101	69	77	77	78	84	78
PF00005	ABC transporter	1.14071	0.254873	-	73	58	65	81	119	74	64	76	73	84	66	102	90	74	61	61	60	82	88	76	137	76	77	117	65	98	66	76	66	76	76	101	63	55	57	52	58	74
PF12796	Ankyrin repeats (3 copies)	2.11732	6.22e-08	Enriched	67	17	9	17	64	13	17	158	38	11	20	137	60	25	25	9	50	27	21	17	71	11	11	28	13	79	18	21	19	193	15	21	15	12	13	65	15	55
PF00270	DEAD/DEAH box helicase	1.31962	0.0330913	-	67	47	39	77	58	61	58	67	65	83	61	60	75	63	51	65	79	62	59	60	99	52	54	65	53	60	57	63	63	60	54	65	44	56	56	54	56	57
PF00172	Fungal Zn(2)-Cys(6) binuclear cluster domain	1.06181	0.633957	-	59	24	58	53	58	63	42	143	66	78	49	91	70	53	44	46	49	52	141	50	108	68	63	96	81	90	62	66	58	31	52	83	65	42	45	49	48	131
PF12937	F-box-like	0.311954	1.37e-26	Diminished	57	178	36	92	315	230	118	400	154	175	91	211	130	279	296	124	126	128	284	76	359	137	158	894	95	609	81	293	152	233	74	784	78	111	115	71	89	236
PF00004	ATPase family associated with various cellular activities (AAA)	1.19758	0.179573	-	55	49	33	61	59	56	54	52	48	51	57	57	68	57	64	48	55	63	47	52	72	46	46	100	53	61	46	48	45	53	50	80	50	43	44	50	60	63
PF00096	Zinc finger, C2H2 type	0.906055	0.534697	-	49	67	19	64	50	79	53	91	85	58	64	87	59	55	63	72	64	57	90	47	66	57	55	96	65	55	55	74	53	69	68	108	52	54	45	60	57	87
PF04082	Fungal specific transcription factor domain	1.11463	0.440365	-	48	33	20	40	44	47	41	86	50	60	34	92	53	49	39	31	33	48	104	54	126	41	40	50	57	74	40	60	48	44	37	39	48	38	39	45	55	74
PF01926	50S ribosome-binding GTPase	1.47182	0.0123024	-	47	15	13	19	78	68	43	116	68	17	76	39	62	46	27	125	29	25	12	11	159	22	19	19	18	12	12	12	64	36	11	14	11	35	40	12	13	22
PF00106	short chain dehydrogenase	0.604983	0.00093474	Diminished	39	39	37	108	71	74	60	65	49	107	39	128	76	39	65	28	38	100	51	45	177	91	91	240	63	128	62	90	46	42	85	165	62	35	36	41	71	111
PF00083	Sugar (and other) transporter	0.965714	0.932846	-	35	33	54	48	56	39	39	30	30	40	36	73	52	30	28	39	31	40	61	47	108	33	32	45	42	53	41	49	28	28	35	44	37	35	34	39	58	62
PF00176	SNF2 family N-terminal domain	1.57284	0.0125915	-	34	20	11	23	26	25	32	27	28	29	27	31	31	30	21	32	23	34	28	23	33	23	22	34	27	24	29	24	20	28	25	34	20	23	22	22	26	24
PF00501	AMP-binding enzyme	1.08653	0.640348	-	32	13	21	29	38	26	33	47	24	33	30	84	47	26	13	26	29	33	33	31	90	36	35	43	42	35	38	32	31	35	33	35	29	31	30	34	34	49
PF00071	Ras family	1.0781	0.637064	-	31	47	24	29	39	30	28	31	40	30	28	31	29	31	66	31	46	33	28	30	55	38	40	53	33	28	28	30	46	38	31	39	27	28	28	25	31	28
PF02076	Pheromone A receptor	2.89511	8.14e-07	Enriched	30	6	3	7	14	17	10	1	11	6	3	10	6	6	11	6	6	5	7	10	20	10	9	6	7	191	5	6	8	8	7	4	3	4	4	5	9	10
PF00248	Aldo/keto reductase family	0.749683	0.126411	-	30	32	31	63	51	53	46	40	26	57	45	69	44	26	38	18	27	39	40	46	105	53	53	84	61	79	59	59	21	22	56	59	59	21	21	46	67	59
PF13391	HNH endonuclease	3.90539	6.15e-09	Enriched	28	0	3	9	7	14	5	25	20	5	2	3	25	22	8	4	23	6	12	9	29	3	4	5	4	4	6	2	21	1	1	3	7	7	7	3	7	3
PF08238	Sel1 repeat	1.03535	0.842497	-	27	30	32	35	27	37	28	34	28	30	29	29	37	30	27	31	26	39	31	37	32	29	28	57	27	31	30	31	22	24	30	34	41	29	29	29	29	29
PF00664	ABC transporter transmembrane region	0.772818	0.197604	-	27	31	40	43	73	33	27	45	30	49	25	58	39	35	37	34	33	45	45	36	93	55	55	74	34	63	33	44	26	37	48	61	35	27	28	19	27	33
PF00149	Calcineurin-like phosphoesterase	1.26263	0.228766	-	27	19	13	26	28	28	26	26	27	29	26	26	28	30	22	24	22	26	25	25	40	25	24	38	24	29	23	21	29	30	24	30	28	21	21	20	21	26
PF00226	DnaJ domain	1.12282	0.535253	-	27	27	21	31	35	33	27	25	29	32	30	29	29	30	27	27	29	30	29	25	32	26	27	40	31	29	28	25	28	30	26	28	25	29	30	32	30	27
PF00168	C2 domain	1.11138	0.600042	-	26	24	14	21	34	23	24	53	22	25	20	24	52	24	37	19	24	32	31	20	101	25	33	30	23	22	19	23	17	24	23	28	36	20	20	26	24	22
PF00107	Zinc-binding dehydrogenase	0.749894	0.185563	-	25	15	23	48	32	45	35	35	23	61	29	60	29	23	17	17	27	36	70	35	96	35	35	55	52	75	49	44	21	27	45	50	49	25	25	34	53	49
PF00018	SH3 domain	1.38125	0.115965	-	24	21	11	16	20	17	24	17	25	16	19	31	23	17	27	22	21	22	19	23	27	15	15	29	20	24	21	24	26	26	18	23	19	20	19	16	18	21
PF00651	BTB/POZ domain	0.577496	0.00546449	Diminished	24	31	18	83	80	103	25	48	48	62	29	18	56	34	49	27	35	35	27	18	289	55	53	54	36	89	45	53	35	33	36	40	23	48	42	32	30	23
PF13561	Enoyl-(Acyl carrier protein) reductase	0.993104	1	-	24	12	19	34	19	41	32	21	17	38	24	43	23	21	26	13	19	27	38	33	49	35	38	28	39	35	28	39	15	16	29	21	44	29	30	20	37	41
PF01565	FAD binding domain	1.28198	0.232495	-	23	15	15	15	35	20	25	34	14	9	10	37	34	23	16	16	35	21	16	12	30	14	14	25	15	27	16	16	14	24	23	21	16	18	18	23	19	62
PF00173	Cytochrome b5-like Heme/Steroid binding domain	1.34984	0.176657	-	23	18	13	22	21	18	20	24	20	24	20	20	21	22	19	29	16	21	21	18	28	19	20	24	22	18	20	20	17	21	18	24	18	17	17	20	25	22
PF00732	GMC oxidoreductase	0.880545	0.684038	-	22	13	22	22	41	20	42	30	18	20	17	72	30	18	18	9	10	42	23	16	41	25	27	52	27	36	25	23	10	38	26	48	36	43	37	38	24	70
PF01636	Phosphotransferase enzyme family	1.15088	0.48719	-	22	7	3	22	36	13	15	43	22	13	11	11	40	67	12	19	19	24	20	40	26	18	19	51	29	27	30	20	28	7	14	25	8	17	18	17	39	19
PF00179	Ubiquitin-conjugating enzyme	1.19312	0.408587	-	22	21	18	21	24	23	21	23	23	22	22	25	24	23	24	22	21	23	22	22	29	20	20	26	22	21	23	22	21	23	19	24	21	20	19	21	22	22
PF00171	Aldehyde dehydrogenase family	1.43324	0.0947901	-	22	13	25	19	19	22	19	23	16	18	19	41	21	13	13	17	13	18	14	13	29	14	14	22	16	15	20	18	15	15	16	14	17	26	25	15	15	20
PF00642	Zinc finger C-x8-C-x5-C-x3-H type (and similar)	1.44879	0.109859	-	21	15	7	16	21	30	20	18	22	18	14	17	18	16	16	18	19	15	21	13	30	15	16	21	16	17	23	18	18	14	14	14	15	15	15	17	14	18
PF01425	Amidase	2.25636	0.00115903	Enriched	20	4	9	14	12	18	12	8	5	18	15	18	12	8	5	6	13	16	6	7	5	12	12	13	18	17	10	7	5	5	9	13	9	7	9	6	17	14
PF00867	XPG I-region	2.40285	0.00067963	Enriched	20	5	3	8	12	10	7	5	16	7	10	7	12	10	5	29	11	11	7	5	22	5	5	10	7	8	9	8	36	9	6	17	5	5	5	5	9	19
PF05199	GMC oxidoreductase	0.82188	0.47033	-	20	13	20	21	39	24	46	31	17	19	16	67	32	18	18	10	10	40	24	15	37	28	27	47	25	36	26	24	10	38	27	46	31	37	37	36	23	65
PF01753	MYND finger	0.340844	3.15e-08	Diminished	19	13	5	54	114	77	19	73	52	78	33	49	94	60	44	16	21	55	89	24	155	90	103	180	20	266	33	109	46	71	30	227	9	15	14	13	42	73
PF13432	Tetratricopeptide repeat	1.49406	0.0890194	-	19	13	9	16	13	15	13	20	18	15	15	12	11	16	19	13	14	17	15	15	23	17	16	18	15	20	18	18	9	10	17	16	16	15	12	16	15	15
PF08240	Alcohol dehydrogenase GroES-like domain	0.69375	0.119904	-	19	12	21	37	29	39	25	23	20	56	26	51	28	20	14	17	22	28	53	26	78	30	29	39	45	64	47	35	20	23	37	37	31	22	21	26	46	38
PF00013	KH domain	1.19529	0.445088	-	19	17	17	19	18	19	19	20	19	20	19	19	20	17	26	18	20	19	18	19	25	18	19	22	19	18	19	19	19	18	18	18	18	19	19	18	19	18
PF00098	Zinc knuckle	0.730726	0.218285	-	18	20	13	10	33	13	33	21	15	21	21	42	31	12	16	79	46	7	10	10	16	19	23	40	11	24	15	8	8	20	14	40	13	51	87	88	23	140
PF00702	haloacid dehalogenase-like hydrolase	1.60594	0.0509875	-	18	9	14	16	19	12	13	12	16	15	11	13	15	16	10	10	15	14	13	14	14	14	14	16	11	14	15	12	19	13	14	14	10	9	9	14	14	15
PF00026	Eukaryotic aspartyl protease	0.645975	0.0664648	-	18	16	26	43	30	49	26	32	25	43	37	45	46	17	18	24	32	27	21	19	90	30	30	67	26	43	44	31	27	20	45	42	41	17	17	31	34	25
PF00856	SET domain	0.913231	0.819203	-	18	22	9	19	40	22	23	39	25	29	15	26	23	28	28	15	15	29	23	21	23	21	22	39	14	38	21	28	28	24	17	33	19	21	21	18	16	21
PF00122	E1-E2 ATPase	1.37153	0.207274	-	18	13	13	19	16	17	19	15	16	14	15	14	20	18	13	18	15	15	17	13	15	16	16	29	14	18	14	13	18	15	12	22	14	9	9	16	14	19
PF00561	alpha/beta hydrolase fold	0.793285	0.393156	-	18	14	17	29	30	20	26	34	14	29	19	36	36	21	18	10	24	28	32	13	58	18	18	70	21	24	30	30	9	21	34	65	31	23	22	17	18	48
PF00249	Myb-like DNA-binding domain	1.94154	0.0119172	-	18	7	7	9	6	10	14	14	11	11	13	20	9	13	5	9	15	12	18	15	13	13	12	14	11	11	10	9	12	10	8	7	7	10	10	11	10	16
PF05729	NACHT domain	0.330693	3.08e-08	Diminished	18	152	16	1	242	29	9	34	99	9	21	153	115	71	203	46	246	113	3	0	202	37	29	14	5	45	6	17	25	36	11	3	35	138	144	21	4	74
PF01476	LysM domain	1.67108	0.0556957	-	17	56	7	19	18	4	11	3	4	5	7	30	7	7	24	4	3	7	6	5	18	13	13	38	7	18	5	4	4	8	14	34	9	6	6	9	6	13
PF00621	RhoGEF domain	1.19466	0.422154	-	17	17	16	15	23	16	16	18	19	15	18	21	15	18	16	14	19	16	19	16	13	16	18	22	15	16	16	16	17	18	17	16	13	18	18	14	18	24
PF01423	LSM domain	1.2189	0.402152	-	16	16	10	18	16	16	16	18	16	16	17	16	17	16	21	16	16	16	16	15	15	15	16	17	16	16	16	16	16	15	11	18	14	13	13	15	16	17
PF01699	Sodium/calcium exchanger protein	1.39909	0.178636	-	16	13	8	11	13	18	11	12	12	11	18	18	11	16	14	15	13	11	22	9	22	12	12	18	12	12	14	17	11	14	17	14	12	12	11	14	9	19
PF00583	Acetyltransferase (GNAT) family	1.01927	0.89808	-	16	18	8	23	23	17	17	16	15	18	16	28	21	18	20	17	16	24	16	18	23	17	19	34	16	15	18	18	22	14	16	26	17	16	16	18	19	24
PF00009	Elongation factor Tu GTP binding domain	1.23373	0.397945	-	16	14	13	14	15	15	15	20	16	15	14	17	15	18	15	14	18	17	16	17	19	15	15	17	14	14	15	15	16	15	14	17	14	16	16	16	14	16
PF00806	Pumilio-family RNA binding repeat	1.09987	0.689579	-	16	24	9	21	16	17	26	19	17	18	19	16	17	15	21	18	19	21	15	17	16	16	16	20	17	21	16	18	11	15	16	18	17	17	17	15	19	16
PF08031	Berberine and berberine like	1.53855	0.115001	-	16	8	7	8	21	11	15	25	5	5	5	23	21	11	12	11	26	12	8	8	22	6	8	11	7	12	9	10	5	19	14	9	7	11	11	15	9	35
PF00782	Dual specificity phosphatase, catalytic domain	1.36414	0.235474	-	16	8	8	18	16	17	13	10	16	14	14	12	16	13	7	16	16	13	19	14	22	14	14	16	14	13	13	13	13	13	11	9	22	14	14	16	15	15
PF00505	HMG (high mobility group) box	1.14053	0.587712	-	16	8	6	14	20	13	18	13	17	29	19	29	15	12	16	16	17	22	28	16	17	14	14	11	11	20	16	28	13	24	13	11	23	12	12	20	11	25
PF13639	Ring finger domain	1.38815	0.181634	-	16	15	5	18	14	14	14	13	15	14	12	15	17	14	15	9	13	13	15	12	17	17	17	13	15	21	14	14	15	8	11	15	12	11	11	14	16	14
PF00240	Ubiquitin family	0.743476	0.273511	-	16	19	21	25	29	27	31	28	35	21	22	23	46	24	25	24	26	26	31	20	63	27	28	31	25	27	26	18	25	22	15	23	17	15	14	25	23	28
PF01399	PCI domain	1.28617	0.30148	-	15	14	6	15	15	14	14	13	15	13	14	14	15	15	14	14	14	14	12	16	17	15	14	14	15	13	16	13	14	14	14	14	14	14	15	14	14	13
PF00443	Ubiquitin carboxyl-terminal hydrolase	1.14457	0.575155	-	15	15	14	16	21	16	16	16	19	15	15	14	16	15	14	15	15	15	14	15	21	13	13	25	15	14	16	16	15	16	14	19	14	15	17	14	14	15
PF00320	GATA zinc finger	1.44538	0.15756	-	15	10	6	11	15	12	11	10	14	11	11	26	12	11	9	13	13	13	18	17	11	10	11	10	11	13	10	17	14	11	13	10	11	13	13	10	11	19
PF01061	ABC-2 type transporter	1.64544	0.0650064	-	15	6	13	10	13	17	14	4	12	11	10	15	19	11	4	3	7	9	18	26	20	4	4	14	8	10	6	12	12	11	11	13	9	6	6	13	10	14
PF00787	PX domain	1.24525	0.381006	-	15	14	7	16	16	15	16	14	13	15	14	15	17	17	15	15	13	16	15	15	21	13	13	16	15	13	15	12	13	15	12	13	14	14	16	12	14	16
PF01370	NAD dependent epimerase/dehydratase family	1.12331	0.581065	-	15	14	4	11	18	21	12	20	9	19	6	28	17	10	16	6	10	17	18	15	37	12	14	44	20	19	22	9	11	9	15	27	11	11	9	14	14	24
PF00514	Armadillo/beta-catenin-like repeat	1.10465	0.679323	-	15	22	13	15	15	16	14	15	13	15	21	49	14	15	25	17	14	14	15	15	14	14	15	15	15	15	15	20	14	13	14	15	14	14	14	16	14	15
PF00227	Proteasome subunit	1.25228	0.379093	-	15	14	14	14	14	14	14	14	14	14	14	14	14	14	14	14	14	14	14	15	17	14	14	18	14	15	14	14	15	14	15	17	14	14	14	14	14	14
PF00503	G-protein alpha subunit	1.12141	0.581677	-	15	19	7	14	22	19	14	7	17	14	11	25	30	17	19	11	12	21	15	15	27	12	13	10	14	13	14	15	44	17	14	8	12	14	13	12	14	19
PF13637	Ankyrin repeats (many copies)	2.19986	0.00603076	Enriched	15	4	3	6	7	7	6	36	10	8	5	9	11	5	8	7	6	9	6	6	24	3	5	9	7	13	5	4	6	21	5	4	3	3	4	13	5	10
PF04140	Isoprenylcysteine carboxyl methyltransferase (ICMT) family	2.16753	0.00883919	Enriched	14	1	1	11	9	14	18	2	4	7	18	7	7	7	1	9	17	11	7	4	2	1	1	6	16	15	16	3	4	8	7	1	8	3	3	13	18	7
PF00394	Multicopper oxidase	1.40059	0.201196	-	14	3	12	7	9	3	12	5	9	6	19	20	20	3	6	11	19	13	8	6	33	14	14	9	5	23	7	6	12	17	13	9	11	13	12	20	5	30
PF00046	Homeobox domain	1.4362	0.192865	-	14	11	7	12	10	13	11	13	12	17	15	11	14	11	10	11	9	12	11	8	18	10	13	20	11	9	11	14	11	12	9	13	13	8	10	10	11	12
PF00022	Actin	1.20263	0.458079	-	14	12	12	13	14	13	13	21	19	14	15	15	14	13	13	12	13	13	11	13	15	13	13	16	14	13	12	13	16	14	13	17	14	13	13	13	16	16
PF00125	Core histone H2A/H2B/H3/H4	1.2288	0.451547	-	14	12	10	11	12	18	14	9	19	13	16	14	16	13	12	18	15	19	13	12	16	12	12	18	15	12	12	18	17	13	9	18	12	11	13	12	10	10
PF00150	Cellulase (glycosyl hydrolase family 5)	0.77865	0.403126	-	14	21	10	18	33	32	20	27	20	15	15	25	11	16	28	9	12	26	19	12	48	26	25	46	20	20	16	16	17	23	17	35	18	19	19	14	19	31
PF01485	IBR domain, a half RING-finger domain	0.828574	0.620207	-	14	17	9	12	23	24	16	16	26	12	17	16	32	17	38	18	32	19	19	18	91	15	15	18	20	24	20	26	26	11	14	20	6	11	11	15	13	13
PF00432	Prenyltransferase and squalene oxidase repeat	1.17978	0.55504	-	14	12	6	14	14	14	15	15	14	14	14	14	14	13	15	14	14	14	13	14	19	14	14	18	14	14	16	14	14	15	14	14	16	17	14	14	14	15
PF00439	Bromodomain	1.09452	0.671404	-	14	14	16	15	15	15	14	17	16	15	14	14	15	14	16	16	15	15	15	13	26	14	14	22	15	15	14	15	12	13	11	15	17	15	15	22	14	15
PF12697	Alpha/beta hydrolase family	0.817653	0.539776	-	14	3	6	22	26	18	27	10	14	21	21	37	21	18	5	16	12	22	24	15	24	24	25	63	23	28	33	20	13	8	23	28	16	13	14	15	28	24
PF00743	Flavin-binding monooxygenase-like	1.28472	0.355834	-	14	2	5	7	21	8	18	21	9	15	8	36	13	12	5	6	12	20	10	6	29	6	6	29	12	23	9	10	10	9	14	22	13	7	6	14	11	20
PF01612	3'-5' exonuclease	2.71686	0.00112971	Enriched	14	7	2	2	3	6	11	3	6	4	4	13	5	7	10	4	5	7	4	0	9	9	11	14	6	14	4	4	8	1	3	8	5	10	6	3	5	6
PF00646	F-box domain	0.477936	0.00438822	Diminished	13	27	8	27	56	66	25	27	34	28	22	35	33	61	13	8	48	24	30	13	35	38	45	50	31	54	27	63	25	45	17	74	21	13	16	11	27	29
PF00043	Glutathione S-transferase, C-terminal domain	1.28879	0.339023	-	13	11	4	12	10	7	3	17	7	6	13	12	9	4	13	7	15	9	10	8	42	13	12	19	16	12	13	7	11	9	12	13	12	20	17	5	17	21
PF00704	Glycosyl hydrolases family 18	1.04954	0.774203	-	13	4	8	20	19	10	12	14	10	11	13	28	8	12	4	8	16	13	26	12	27	10	10	38	12	19	17	15	10	9	13	34	16	13	13	9	11	26
PF00293	NUDIX domain	1.15002	0.548294	-	13	12	4	15	16	16	12	11	11	13	12	16	15	17	14	13	13	14	13	15	14	15	15	16	15	14	14	13	11	13	14	15	15	11	11	17	13	14
PF07728	AAA domain (dynein-related subfamily)	1.38138	0.246884	-	13	9	1	13	13	13	13	10	12	13	13	13	13	12	9	10	11	13	13	2	16	13	13	9	13	14	13	10	12	12	12	9	9	13	6	13	12	13
PF13181	Tetratricopeptide repeat	1.11661	0.655428	-	13	13	8	10	15	15	10	14	19	14	11	22	27	16	19	10	10	11	10	16	19	10	12	15	14	20	10	11	13	22	10	15	14	13	15	13	9	12
PF13520	Amino acid permease	0.990055	1	-	13	5	15	18	18	15	13	18	13	18	22	22	19	13	5	18	15	19	13	12	20	16	16	25	23	19	13	10	15	10	15	20	14	9	10	16	22	19
PF07732	Multicopper oxidase	1.29749	0.336502	-	13	3	15	7	10	3	12	5	9	6	15	19	22	3	6	10	17	13	8	6	33	14	14	9	5	23	8	6	14	16	13	11	11	13	12	20	5	29
PF07731	Multicopper oxidase	1.27174	0.344623	-	13	3	14	7	10	3	12	5	9	6	19	19	20	4	6	11	18	13	8	6	36	14	14	12	5	22	7	7	12	17	13	11	12	13	12	21	5	28
PF03169	OPT oligopeptide transporter protein	1.1616	0.544855	-	13	8	11	17	13	14	15	14	8	13	12	17	9	13	10	20	10	14	15	15	16	9	10	22	15	22	15	14	14	11	12	19	9	8	8	13	12	20
PF13417	Glutathione S-transferase, N-terminal domain	0.95243	1	-	13	4	11	16	16	16	14	12	5	16	26	17	8	17	4	8	6	26	20	10	28	11	11	24	10	34	24	13	6	15	12	23	25	27	23	16	12	40
PF00155	Aminotransferase class I and II	0.890614	0.790986	-	13	14	12	17	17	19	16	12	16	19	22	28	19	16	15	15	18	19	17	13	23	16	16	25	17	15	23	19	12	20	19	20	15	14	14	15	20	21
PF01764	Lipase (class 3)	1.12533	0.653742	-	13	10	11	10	14	18	22	16	14	14	8	12	12	11	7	10	10	12	15	11	24	17	18	19	16	14	10	11	16	11	16	22	16	14	12	12	18	10
PF00566	Rab-GTPase-TBC domain	1.22319	0.437284	-	13	11	11	13	13	13	15	13	13	13	12	14	11	11	12	12	17	13	13	12	16	13	13	13	12	12	13	12	13	12	13	12	13	13	13	12	12	13
PF01979	Amidohydrolase family	1.2497	0.430592	-	13	6	8	12	13	16	9	12	7	10	15	17	12	11	6	12	9	13	13	9	16	12	13	27	21	14	10	14	7	7	14	19	8	12	11	15	18	14
PF00085	Thioredoxin	0.979404	1	-	12	14	15	13	17	14	21	16	14	13	14	15	16	14	19	17	13	13	15	11	16	15	15	20	11	17	11	15	13	12	12	18	15	15	14	13	12	16
PF00397	WW domain	1.18161	0.52462	-	12	14	5	9	16	14	11	7	9	12	26	13	14	13	21	15	11	14	10	11	10	10	12	12	11	15	10	11	9	13	8	11	10	10	11	10	14	19
PF08385	Dynein heavy chain, N-terminal region 1	8.20572	1.26e-07	Enriched	12	1	2	1	1	1	1	1	7	1	1	4	5	1	1	1	1	2	1	1	1	1	1	1	1	1	1	1	13	1	1	1	2	1	1	1	1	1
PF13193	AMP-binding enzyme C-terminal domain	1.18688	0.523234	-	12	7	8	10	12	8	14	14	12	12	10	24	18	8	7	9	14	12	13	10	21	15	18	15	10	10	9	15	12	13	6	10	10	13	13	10	10	17
PF14604	Variant SH3 domain	1.25693	0.411482	-	12	15	7	13	11	12	9	15	15	15	11	13	12	14	12	9	12	10	12	5	16	12	12	10	10	15	10	9	13	9	14	7	13	7	10	13	11	11
PF13424	Tetratricopeptide repeat	0.239523	3.01e-10	Diminished	12	144	8	3	27	31	3	4	380	18	2	223	47	13	557	3	49	4	8	3	423	37	35	39	3	61	3	3	2	3	30	10	2	11	9	4	12	2
PF13087	AAA domain	1.06145	0.763384	-	12	13	5	18	18	15	11	23	15	14	14	15	16	13	22	17	18	14	13	12	19	10	9	16	10	9	9	9	9	18	14	16	7	9	9	19	10	14
PF00620	RhoGAP domain	1.13622	0.638877	-	12	12	8	13	14	13	12	16	13	13	11	11	14	15	13	12	13	13	12	11	13	14	13	15	12	13	13	12	13	12	11	15	14	11	11	12	13	13
PF01535	PPR repeat	1.59595	0.136824	-	12	7	3	6	11	12	7	18	12	11	10	6	14	7	8	6	6	9	6	8	12	8	10	5	10	2	9	7	10	13	11	3	11	12	11	12	9	12
PF00134	Cyclin, N-terminal domain	1.10325	0.646632	-	12	13	8	12	14	13	11	18	15	11	12	20	12	15	11	10	12	16	14	17	14	10	10	18	13	14	11	18	13	14	9	15	10	11	12	11	14	12
PF01544	CorA-like Mg2+ transporter protein	1.85105	0.0455051	-	12	8	1	6	11	10	10	9	9	6	9	12	10	11	8	8	12	11	4	4	10	6	5	10	6	7	4	6	9	7	6	12	3	9	9	5	6	9
PF00012	Hsp70 protein	1.02466	0.882043	-	12	15	9	21	15	15	12	21	13	10	14	10	32	18	15	17	21	14	10	10	31	12	11	25	8	8	8	8	18	12	9	17	10	8	9	10	12	12
PF00571	CBS domain	1.20843	0.518426	-	12	16	8	11	13	10	11	12	15	12	11	12	11	12	18	10	12	10	14	11	12	10	10	10	11	11	13	10	14	13	11	12	12	13	13	12	13	12
PF16787	Centromere DNA-binding protein complex CBF3 subunit, domain 2	24.2465	4.53e-12	Enriched	12	0	0	0	5	0	1	0	3	2	1	0	3	1	0	0	0	1	0	0	1	0	0	0	0	0	0	0	4	0	0	0	0	0	0	0	0	0
PF04193	PQ loop repeat	1.11714	0.642987	-	12	9	4	13	11	14	13	17	14	15	8	25	11	10	10	9	18	13	13	10	16	14	14	23	11	15	12	11	9	9	9	15	10	19	19	10	11	13
PF00160	Cyclophilin type peptidyl-prolyl cis-trans isomerase/CLD	1.03664	0.881134	-	12	12	11	13	12	16	10	14	12	12	13	20	16	13	13	14	13	15	15	15	15	13	13	23	14	13	14	14	10	13	13	22	12	13	13	13	13	14
PF07992	Pyridine nucleotide-disulphide oxidoreductase	0.906025	0.888979	-	12	16	15	15	21	15	15	11	15	14	13	17	10	18	18	10	15	21	20	14	25	15	16	24	15	23	15	13	13	16	18	20	12	9	9	16	16	20
PF00415	Regulator of chromosome condensation (RCC1) repeat	1.11015	0.644751	-	12	11	6	9	11	16	12	12	10	24	11	9	11	11	10	10	12	12	16	15	7	18	18	20	13	24	17	12	9	14	16	11	10	12	12	11	15	13
PF00569	Zinc finger, ZZ type	1.48055	0.19296	-	11	13	12	8	9	16	4	11	7	10	7	7	11	5	10	2	2	7	7	7	30	9	10	18	9	7	10	7	7	6	14	8	7	5	5	7	9	7
PF02816	Alpha-kinase family	2.68542	0.00396514	Enriched	11	0	0	1	7	2	2	2	6	5	5	14	4	7	2	5	6	5	3	3	6	13	14	7	0	2	4	1	24	11	4	9	0	0	0	1	3	4
PF13516	Leucine Rich repeat	1.3685	0.283683	-	11	10	8	10	8	18	6	9	10	11	7	11	10	7	8	6	7	9	6	9	7	12	11	18	11	8	13	7	12	8	9	16	5	8	9	6	14	13
PF00632	HECT-domain (ubiquitin-transferase)	2.33836	0.0102203	-	11	6	2	4	18	7	5	4	5	5	5	6	11	7	10	5	5	6	5	5	5	4	4	4	5	5	4	6	6	5	4	5	5	5	6	5	5	5
PF00637	Region in Clathrin and VPS	1.23988	0.494105	-	11	10	8	10	15	9	10	10	10	10	11	10	26	10	7	10	10	10	10	10	11	10	10	17	10	13	10	10	10	10	10	9	10	9	9	10	10	10
PF00498	FHA domain	1.07825	0.750596	-	11	10	6	9	13	11	13	9	12	10	13	14	16	9	16	13	13	17	13	12	12	9	7	15	10	52	12	10	12	10	9	10	9	8	8	11	10	10
PF02133	Permease for cytosine/purines, uracil, thiamine, allantoin	1.70255	0.107675	-	11	2	5	16	7	7	5	5	5	11	14	16	11	6	2	6	5	9	7	7	12	6	6	5	18	8	9	8	9	3	6	4	6	4	4	7	15	11
PF01019	Gamma-glutamyltranspeptidase	5.03959	2.86e-05	Enriched	11	2	3	2	2	3	2	2	2	2	2	4	2	2	2	2	2	2	3	4	11	2	2	2	3	2	2	4	3	2	3	2	2	2	2	2	3	3
PF13920	Zinc finger, C3HC4 type (RING finger)	1.27552	0.388574	-	11	7	2	8	18	9	12	10	14	17	7	14	12	11	5	7	18	10	12	6	6	10	9	9	11	15	11	16	8	9	10	10	9	9	8	10	14	10
PF04408	Helicase associated domain (HA2)	1.32396	0.376973	-	11	10	8	11	10	10	11	10	12	9	11	12	9	12	9	9	14	10	13	11	10	7	10	12	9	10	11	10	7	10	11	8	8	9	10	8	9	9
PF00735	Septin	1.26886	0.467741	-	10	8	6	10	10	9	10	7	10	11	10	10	10	10	9	9	11	10	10	10	9	7	7	11	10	9	10	11	10	9	10	9	9	10	10	9	9	11
PF01422	NF-X1 type zinc finger	2.12557	0.0320118	-	10	0	7	7	0	7	5	8	8	8	0	7	13	8	0	8	8	0	7	8	0	0	8	8	8	8	7	8	0	7	8	9	7	0	0	8	7	7
PF01239	Protein prenyltransferase alpha subunit repeat	1.13571	0.609584	-	10	10	3	11	10	10	10	11	11	11	11	10	10	10	16	13	8	10	13	9	10	11	10	11	10	8	11	10	21	10	10	11	11	10	11	9	10	10
PF00441	Acyl-CoA dehydrogenase, C-terminal domain	1.35404	0.348458	-	10	8	7	10	10	9	11	11	8	10	7	11	8	9	11	8	8	12	6	6	9	8	8	9	10	9	10	9	8	9	7	10	8	8	8	8	11	9
PF13855	Leucine rich repeat	1.25098	0.47138	-	10	7	4	8	12	10	11	7	16	10	8	18	11	9	7	9	8	11	10	9	8	11	11	11	9	9	11	7	10	8	10	9	10	9	10	8	10	9
PF01408	Oxidoreductase family, NAD-binding Rossmann fold	1.09371	0.736621	-	10	11	10	12	13	11	14	15	5	15	9	14	12	7	9	6	9	15	6	6	26	8	8	23	8	12	11	8	5	8	13	15	9	7	7	9	11	19
PF00450	Serine carboxypeptidase	0.78425	0.568405	-	10	7	15	10	14	19	12	8	6	15	11	16	15	10	14	13	13	17	11	7	24	17	18	38	18	26	20	10	6	5	24	32	17	13	14	10	17	24
PF00454	Phosphatidylinositol 3- and 4-kinase	1.28727	0.367276	-	10	11	9	9	9	10	10	10	8	9	9	9	8	9	10	9	10	10	10	10	11	9	9	11	9	10	9	10	6	8	8	12	8	9	9	10	9	9
PF07717	Oligonucleotide/oligosaccharide-binding (OB)-fold	1.39227	0.260763	-	10	9	5	10	7	8	9	8	10	7	10	10	8	8	8	8	15	8	11	9	10	8	8	10	9	9	11	9	7	8	9	7	6	7	9	8	7	9
PF11754	Velvet factor	1.54224	0.165178	-	10	6	5	13	8	11	5	7	7	10	6	6	6	7	4	7	7	7	18	5	13	5	5	11	8	5	9	8	3	7	17	10	6	9	7	7	8	5
PF00118	TCP-1/cpn60 chaperonin family	1.00455	0.873157	-	10	12	14	10	10	10	10	11	15	10	11	13	22	11	12	22	11	14	10	14	10	10	10	17	10	10	10	10	12	10	10	16	13	10	10	10	12	10
PF07859	alpha/beta hydrolase fold	0.568809	0.0873352	-	10	14	9	23	18	22	19	12	12	20	12	39	21	17	10	17	26	19	21	17	41	23	23	39	31	20	25	16	11	16	26	27	25	17	15	23	23	31
PF02770	Acyl-CoA dehydrogenase, middle domain	1.39227	0.260763	-	10	9	7	8	8	9	10	12	8	10	7	9	8	9	11	6	7	10	7	6	8	8	8	11	11	7	10	9	8	9	7	10	8	9	9	8	9	9
PF00689	Cation transporting ATPase, C-terminus	1.59775	0.153684	-	10	6	6	8	9	9	8	7	7	5	11	6	11	10	7	8	5	8	8	5	10	8	8	18	4	9	5	5	7	6	5	12	9	4	4	7	5	8
PF13086	AAA domain	0.852074	0.766593	-	10	14	6	14	16	13	9	34	11	16	15	14	17	14	28	16	24	11	12	12	19	13	12	13	10	13	5	11	10	19	13	15	8	9	8	21	10	16
PF00628	PHD-finger	1.09913	0.735781	-	10	9	5	12	10	9	9	11	9	13	9	10	13	12	10	9	9	11	15	10	18	14	13	10	12	13	11	12	10	11	9	11	10	12	12	10	10	11
PF00481	Protein phosphatase 2C	1.11853	0.733236	-	10	6	5	8	15	11	8	8	15	9	10	17	19	11	6	7	11	11	10	13	13	8	8	16	7	13	13	12	10	10	13	12	9	12	13	11	7	10
PF00487	Fatty acid desaturase	1.15945	0.603655	-	10	5	4	12	13	11	10	9	8	15	6	9	9	10	6	16	8	11	11	11	19	16	17	13	12	8	10	12	7	8	9	7	7	10	9	11	12	12
PF00350	Dynamin family	1.02073	0.871345	-	10	13	8	12	11	14	7	13	10	12	10	10	13	9	27	12	11	13	10	9	11	13	13	20	10	18	13	12	10	7	13	14	11	8	8	9	8	13
PF00010	Helix-loop-helix DNA-binding domain	1.06997	0.740986	-	10	11	7	16	11	11	11	9	13	11	12	14	10	12	9	11	14	10	12	11	11	11	11	11	10	11	10	11	15	10	10	12	11	11	9	11	11	14
PF03171	2OG-Fe(II) oxygenase superfamily	0.819021	0.662478	-	10	5	4	23	11	14	17	5	9	21	12	24	10	13	8	24	10	13	11	19	20	13	14	22	26	14	20	12	9	6	14	14	17	11	11	18	21	27
PF01031	Dynamin central region	1.39665	0.259356	-	10	5	4	12	9	9	6	9	13	7	8	7	8	9	15	8	12	11	8	7	7	7	8	12	8	8	10	10	10	5	9	5	8	7	7	11	7	12
PF00364	Biotin-requiring enzyme	1.48546	0.237908	-	10	7	5	8	9	9	13	7	8	7	9	8	7	9	8	7	9	9	8	7	10	7	7	8	8	9	7	9	8	9	8	7	7	9	9	7	8	8
PF03144	Elongation factor Tu domain 2	1.15043	0.605748	-	10	10	5	10	9	12	10	13	11	11	10	11	11	11	11	9	9	12	9	11	14	10	10	10	8	9	11	11	10	12	10	12	9	11	11	12	10	11
PF00225	Kinesin motor domain	1.07515	0.739936	-	10	10	9	7	9	10	10	12	10	14	10	13	11	11	18	11	11	11	10	11	20	11	9	17	11	10	10	11	9	10	12	13	11	10	11	10	10	10
PF01585	G-patch domain	1.37929	0.343737	-	10	9	7	9	7	10	7	9	7	11	9	9	10	8	9	9	9	8	10	9	11	8	7	11	10	9	10	7	9	9	9	10	8	6	6	10	8	8
PF13246	Cation transport ATPase (P-type)	1.66361	0.144336	-	10	6	6	9	8	10	7	7	6	6	7	7	11	8	8	7	5	6	7	6	7	7	7	15	7	9	5	7	4	7	5	10	7	6	5	7	5	10
PF14226	non-haem dioxygenase in morphine synthesis N-terminal	0.826656	0.662058	-	10	7	5	24	11	15	15	6	8	21	12	27	11	11	7	19	7	11	11	19	21	14	14	21	26	13	20	12	9	6	15	15	16	11	11	17	21	28
PF00412	LIM domain	1.19698	0.486961	-	10	10	6	10	12	8	8	14	10	11	10	11	10	12	12	11	8	11	11	9	12	6	10	16	10	12	11	7	9	9	8	10	8	9	10	8	12	10
PF13499	EF-hand domain pair	0.891882	0.873463	-	9	15	8	11	13	12	12	17	15	10	13	13	10	13	11	14	14	10	11	12	17	13	12	10	17	12	12	10	15	9	12	9	8	12	12	8	12	14
PF01602	Adaptin N terminal region	1.04613	0.862088	-	9	9	7	9	11	11	10	9	11	9	10	12	14	9	40	9	9	9	9	9	11	9	9	13	9	9	9	8	11	9	7	9	9	9	9	8	9	9
PF00266	Aminotransferase class-V	1.22599	0.45864	-	9	10	6	9	9	10	14	7	7	8	9	15	8	8	13	6	7	8	11	7	11	9	9	10	8	9	8	12	7	8	6	8	6	9	9	8	9	8
PF00899	ThiF family	1.15507	0.587124	-	9	9	6	12	10	9	9	9	9	9	9	9	9	9	10	11	9	10	9	9	13	10	9	8	9	9	9	9	8	9	9	14	9	9	9	9	9	9
PF00072	Response regulator receiver domain	0.918563	1	-	9	16	9	10	9	18	11	15	8	7	7	13	10	8	15	8	8	10	11	8	21	16	15	22	11	15	10	15	7	9	24	16	10	7	7	8	11	10
PF00385	Chromo (CHRromatin Organisation MOdifier) domain	0.805484	0.648365	-	9	3	2	6	10	8	17	6	8	17	8	9	10	6	4	68	9	13	7	9	10	9	8	15	9	12	5	7	9	7	9	19	8	6	8	18	7	110
PF03810	Importin-beta N-terminal domain	1.36885	0.322714	-	9	7	6	7	8	8	8	8	8	6	9	10	8	7	8	6	8	10	7	6	13	8	8	13	10	7	8	6	7	7	7	10	8	7	7	6	8	7
PF03935	Beta-glucan synthesis-associated protein (SKN1)	1.18594	0.5794	-	9	10	8	4	7	5	9	5	11	7	6	9	17	8	11	5	7	11	11	13	31	3	3	11	6	12	6	11	9	12	7	13	6	8	8	7	7	13
PF00035	Double-stranded RNA binding motif	1.08893	0.724362	-	9	13	3	6	5	32	6	14	16	7	10	12	11	7	14	7	16	3	9	10	6	5	6	19	15	12	7	8	9	6	6	12	11	6	7	6	8	17
PF00023	Ankyrin repeat	2.01913	0.0511262	-	9	2	2	1	11	1	3	41	3	3	2	15	9	2	2	4	8	2	1	1	7	0	0	3	1	8	3	1	7	32	2	1	3	1	1	8	2	5
PF10294	Lysine methyltransferase	0.991573	1	-	9	9	5	13	11	12	10	12	10	12	11	12	11	11	10	10	12	11	11	12	12	9	11	12	11	11	12	12	12	11	9	10	11	10	11	11	11	12
PF02518	Histidine kinase-, DNA gyrase B-, and HSP90-like ATPase	0.924948	1	-	9	17	8	11	13	19	10	14	7	8	6	15	9	10	14	7	8	10	14	8	19	15	15	23	9	14	10	14	5	11	18	15	11	7	8	7	10	13
PF02771	Acyl-CoA dehydrogenase, N-terminal domain	1.42755	0.309148	-	9	8	5	7	8	9	9	10	7	9	7	8	7	8	9	6	7	9	6	6	7	6	6	8	9	7	7	8	7	8	6	8	9	7	7	7	10	8
PF01693	Caulimovirus viroplasmin	1.00404	0.866523	-	9	1	2	9	18	9	16	6	16	15	17	16	39	7	1	8	17	11	16	3	48	11	7	9	3	14	8	5	22	9	14	9	1	0	3	1	2	5
PF00581	Rhodanese-like domain	1.26082	0.447537	-	9	8	3	6	10	9	7	9	9	10	10	11	7	11	7	10	7	10	11	7	14	7	7	8	7	6	8	7	8	11	9	8	8	9	9	10	9	10
PF00324	Amino acid permease	1.09791	0.722664	-	9	8	7	5	12	7	9	17	11	10	13	12	10	8	9	12	8	14	13	13	17	9	9	14	8	7	7	10	9	7	8	11	9	7	7	6	7	14
PF00326	Prolyl oligopeptidase family	1.17547	0.581792	-	9	7	3	11	13	9	11	9	7	6	11	10	15	8	8	5	6	12	3	7	18	8	8	19	11	13	6	11	9	7	7	8	8	8	8	7	7	16
PF00627	UBA/TS-N domain	1.38307	0.318897	-	9	10	6	7	11	9	8	7	10	8	8	8	6	8	9	6	7	10	8	7	10	6	6	7	7	8	8	7	9	7	6	9	9	7	7	7	8	8
PF09994	Uncharacterized alpha/beta hydrolase domain (DUF2235)	0.674718	0.327199	-	9	8	26	8	25	15	17	16	20	4	8	27	22	15	12	8	10	24	7	3	79	14	13	27	7	17	5	4	24	5	27	24	14	7	7	13	11	19
PF02798	Glutathione S-transferase, N-terminal domain	1.00404	0.866523	-	9	14	8	13	10	7	5	16	8	7	6	7	8	5	14	10	12	7	10	6	45	12	11	20	14	8	10	5	13	9	10	15	10	9	11	5	11	7
PF01053	Cys/Met metabolism PLP-dependent enzyme	1.33678	0.332648	-	9	7	8	6	8	8	8	8	11	6	10	10	10	8	5	14	8	5	5	5	26	7	7	7	7	7	10	5	7	6	6	14	7	7	7	6	5	8
PF13418	Galactose oxidase, central domain	1.57377	0.19938	-	9	3	4	7	13	7	6	6	4	12	8	8	6	10	3	9	7	9	12	4	14	4	4	7	9	5	9	6	4	5	7	7	6	6	7	3	7	6
PF01040	UbiA prenyltransferase family	1.44825	0.305682	-	9	1	3	6	8	6	6	9	3	6	18	10	10	7	2	4	3	9	10	5	4	5	5	8	12	15	6	16	3	5	6	8	13	5	5	5	10	19
PF12894	Anaphase-promoting complex subunit 4 WD40 domain	1.08009	0.726178	-	9	8	7	10	7	12	10	11	11	11	19	10	10	8	7	4	7	11	8	9	19	18	16	10	13	13	12	8	1	11	6	11	10	5	6	9	10	12
PF00190	Cupin	1.8089	0.107025	-	9	0	9	11	4	4	6	2	4	4	2	7	5	4	0	2	2	8	2	2	16	2	2	9	10	21	13	10	2	2	6	12	6	4	4	6	8	10
PF00557	Metallopeptidase family M24	0.965203	1	-	9	10	12	10	12	11	12	9	11	12	11	12	11	10	11	10	10	12	12	12	11	9	9	14	11	13	12	11	9	11	12	11	13	11	11	11	11	14
PF00690	Cation transporter/ATPase, N-terminus	1.43267	0.308229	-	9	5	5	9	9	8	9	7	7	7	7	7	12	10	7	6	5	8	8	6	8	9	9	14	6	10	5	5	11	8	6	10	8	4	4	7	6	7
PF00752	XPG N-terminal domain	1.51989	0.209808	-	9	4	3	7	9	5	7	6	13	6	8	5	12	6	4	5	6	11	6	5	6	3	5	9	6	8	8	6	26	5	5	15	5	5	5	6	8	4
PF13812	Pentatricopeptide repeat domain	1.4971	0.215281	-	9	4	1	8	7	11	13	6	6	14	11	4	10	9	5	6	12	9	8	5	10	3	5	6	5	10	9	4	8	3	4	2	6	7	7	11	11	7
PF00722	Glycosyl hydrolases family 16	0.885709	0.866711	-	8	12	4	12	10	6	11	8	11	8	8	15	10	12	12	5	12	10	16	4	15	5	5	24	10	8	16	14	13	10	10	18	12	12	12	9	11	11
PF08241	Methyltransferase domain	1.47426	0.273342	-	8	8	6	6	7	6	7	7	6	6	8	7	8	4	13	6	6	7	6	7	10	6	5	7	7	4	7	6	6	6	5	7	9	3	3	6	9	4
PF04389	Peptidase family M28	0.924956	1	-	8	11	15	8	10	8	13	15	6	9	9	11	9	12	9	7	7	12	15	7	11	7	7	22	10	9	11	13	6	16	9	14	7	9	9	8	9	14
PF07714	Protein tyrosine kinase	0.169697	7.95e-12	Diminished	8	10	65	17	29	204	28	180	38	26	69	87	128	17	11	79	48	15	16	4	155	26	26	189	66	10	3	7	53	16	75	201	59	13	13	4	24	74
PF16589	BRCT domain, a BRCA1 C-terminus domain	1.25535	0.543842	-	8	7	4	5	9	6	6	8	7	7	5	9	7	8	7	7	7	7	14	7	8	10	11	10	8	8	7	7	7	7	7	14	6	7	7	8	8	6
PF13532	2OG-Fe(II) oxygenase superfamily	1.35603	0.400022	-	8	4	3	7	8	7	6	6	7	7	7	7	9	8	11	6	5	7	7	6	9	9	9	15	6	7	7	5	7	5	5	8	8	7	7	7	7	6
PF01266	FAD dependent oxidoreductase	0.820193	0.744356	-	8	6	8	17	10	21	10	7	7	12	10	13	9	8	10	10	11	11	23	14	22	7	7	13	18	16	9	17	7	8	11	13	8	8	7	12	17	16
PF00025	ADP-ribosylation factor family	1.11011	0.704981	-	8	14	9	7	17	9	8	8	10	7	8	8	9	8	12	7	7	9	7	7	7	8	8	23	7	9	7	7	9	8	8	9	7	6	5	7	7	7
PF00117	Glutamine amidotransferase class-I	1.14594	0.699148	-	8	8	7	9	9	9	7	9	7	8	10	8	8	8	8	8	8	7	8	8	10	9	9	9	8	8	8	8	8	8	7	7	8	12	12	8	8	9
PF01185	Fungal hydrophobin	0.535384	0.0850597	-	8	4	0	7	62	58	27	0	9	2	11	45	5	19	3	31	14	36	5	14	0	0	0	15	12	24	23	13	13	34	31	5	19	20	23	16	19	44
PF01062	Bestrophin, RFP-TM, chloride channel	1.03561	0.854836	-	8	10	2	8	9	8	10	16	10	8	7	11	7	10	13	8	6	11	10	10	18	5	5	13	5	8	8	7	15	11	12	12	10	10	8	7	7	8
PF02469	Fasciclin domain	0.997768	1	-	8	9	10	8	12	12	10	13	10	10	9	6	9	9	11	8	8	12	12	10	8	9	9	9	9	6	10	8	10	18	6	6	9	9	9	7	9	17
PF00307	Calponin homology (CH) domain	1.14594	0.699148	-	8	10	5	8	9	8	8	7	8	8	7	9	7	7	10	8	9	7	9	10	13	8	7	10	9	9	8	8	8	7	9	10	8	8	8	8	8	10
PF02668	Taurine catabolism dioxygenase TauD, TfdA family	1.01489	0.857213	-	8	3	3	7	10	7	8	8	8	15	13	15	11	10	3	3	9	13	8	11	20	10	10	14	11	8	6	7	13	14	9	15	11	5	5	7	9	11
PF00300	Histidine phosphatase superfamily (branch 1)	1.02072	0.856497	-	8	7	9	8	11	10	10	10	7	8	9	11	13	9	7	10	18	8	8	8	14	9	10	19	7	7	8	9	7	7	9	12	7	9	9	8	7	9
PF02786	Carbamoyl-phosphate synthase L chain, ATP binding domain	0.981217	1	-	8	7	8	8	9	10	7	7	5	8	11	9	7	8	7	7	7	11	8	7	76	7	7	6	8	8	9	7	7	8	9	8	8	9	9	8	8	9
PF02146	Sir2 family	0.954819	1	-	8	11	7	10	10	15	9	9	10	8	7	12	9	10	10	15	12	13	6	10	10	8	8	14	11	7	12	8	8	11	9	16	7	10	9	8	14	9
PF00378	Enoyl-CoA hydratase/isomerase	1.26429	0.425237	-	8	6	9	6	9	6	9	8	7	8	8	13	11	7	5	7	6	8	10	6	7	8	8	9	6	7	7	8	7	7	6	7	11	6	6	7	6	9
PF00575	S1 RNA binding domain	1.38783	0.394504	-	8	7	2	8	7	7	7	6	6	7	5	7	8	7	6	8	7	7	7	8	6	7	6	8	7	6	6	9	6	9	9	6	6	8	8	6	8	8
PF00780	CNH domain	1.49286	0.2694	-	8	4	8	5	7	7	5	5	8	6	6	14	5	6	8	8	8	6	7	6	5	5	5	10	5	6	6	9	5	4	6	6	5	5	5	6	5	11
PF01494	FAD binding domain	0.269123	5.47e-06	Diminished	8	9	11	53	28	39	23	37	20	35	41	48	39	15	12	33	23	43	27	28	60	36	37	73	56	71	29	49	17	24	37	41	36	17	17	38	57	58
PF05653	Magnesium transporter NIPA	1.32566	0.406779	-	8	7	5	7	8	7	7	7	7	7	7	10	6	7	8	7	7	7	7	6	8	7	7	8	7	7	9	6	6	8	7	11	8	7	7	6	7	8
PF03151	Triose-phosphate Transporter family	1.55156	0.259652	-	8	5	3	6	8	6	6	6	6	6	6	7	6	7	6	6	7	6	6	6	7	5	5	6	5	7	6	7	6	9	7	5	7	6	6	7	6	7
PF10584	Proteasome subunit A N-terminal signature	1.44428	0.280632	-	8	6	4	7	7	7	7	6	7	6	7	7	7	6	5	7	7	7	7	7	7	7	7	8	7	7	7	7	7	6	7	7	7	6	6	7	5	7
PF05001	RNA polymerase Rpb1 C-terminal repeat	1.42687	0.285419	-	8	13	5	8	8	0	0	9	12	0	11	13	12	6	15	4	0	0	12	0	0	0	11	12	11	14	8	0	0	8	10	11	11	9	8	8	0	0
PF00169	PH domain	0.929803	1	-	8	9	8	9	8	11	9	8	15	8	8	10	10	7	25	9	10	7	11	12	11	11	11	13	12	9	9	9	14	10	9	10	10	12	10	10	8	10
PF00230	Major intrinsic protein	1.80372	0.0958984	-	8	1	4	4	7	5	8	20	6	4	5	6	8	6	2	3	5	4	3	1	9	7	6	7	11	9	4	3	7	2	4	4	2	4	4	3	6	3
PF08740	BCS1 N terminal	1.57217	0.181769	-	8	6	4	12	7	7	10	4	5	8	4	5	5	8	5	3	8	6	5	5	8	5	5	14	8	4	6	3	4	8	6	6	4	6	4	5	7	6
PF13923	Zinc finger, C3HC4 type (RING finger)	1.42116	0.287081	-	8	7	4	6	9	8	7	9	6	9	7	7	6	7	5	6	7	6	6	6	10	9	9	7	5	9	7	3	6	1	13	12	7	3	3	5	5	8
PF07993	Male sterility protein	0.894641	1	-	8	2	2	20	8	7	10	15	4	13	5	29	14	4	1	6	2	9	13	11	35	8	9	13	20	12	12	10	7	6	11	14	7	5	5	16	20	12
PF02902	Ulp1 protease family, C-terminal catalytic domain	1.15339	0.698192	-	8	2	3	4	5	5	7	13	7	8	15	14	8	10	2	28	11	10	6	9	26	3	3	12	6	10	7	7	8	9	2	29	3	3	2	6	2	3
PF05739	SNARE domain	1.31163	0.506333	-	7	5	3	7	9	6	5	5	7	8	7	7	7	7	7	6	7	6	6	7	7	6	6	7	6	6	8	7	7	6	4	7	5	6	7	7	6	7
PF00892	EamA-like transporter family	2.0455	0.0922312	-	7	3	1	7	5	2	2	2	2	3	8	3	2	12	2	0	20	3	5	2	7	3	4	3	5	4	3	4	5	7	4	3	1	1	2	2	5	5
PF00724	NADH:flavin oxidoreductase / NADH oxidase family	0.579566	0.185297	-	7	4	8	14	11	23	13	8	8	31	17	27	11	5	3	2	9	10	30	12	46	10	10	14	21	39	11	20	8	6	14	17	8	5	5	13	21	22
PF08083	PROCN (NUC071) domain	5.75899	0.00038668	Enriched	7	1	1	2	1	1	1	1	1	1	1	1	5	1	1	7	2	1	1	1	1	1	1	3	2	1	1	1	1	2	1	2	1	1	1	1	1	1
PF00650	CRAL/TRIO domain	1.07179	0.841467	-	7	6	5	8	8	6	7	5	6	7	8	38	8	6	5	6	12	7	9	6	13	7	7	10	6	7	7	5	6	8	7	6	6	6	6	6	5	9
PF07971	Glycosyl hydrolase family 92	1.93112	0.103242	-	7	0	1	5	8	1	6	2	2	5	3	7	6	3	0	3	2	5	3	7	14	1	1	9	5	4	5	6	3	4	4	7	4	5	5	3	4	8
PF12257	Vacuolar membrane-associated protein Iml1	8.40533	4.7e-05	Enriched	7	1	1	1	1	1	1	1	1	1	1	1	1	1	1	1	1	1	1	1	1	1	1	1	1	1	1	1	1	1	1	1	1	1	1	1	1	1
PF09729	Gti1/Pac2 family	0.900815	1	-	7	5	6	8	12	7	9	8	8	12	4	19	15	9	5	5	6	14	14	10	22	7	7	13	9	8	11	9	9	9	4	13	9	7	7	8	8	9
PF01398	JAB1/Mov34/MPN/PAD-1 ubiquitin protease	1.16856	0.676057	-	7	8	5	7	7	7	7	7	7	7	7	7	7	7	8	6	7	7	7	7	7	7	7	12	7	7	7	7	7	8	7	8	8	7	7	7	7	7
PF16488	Argonaute linker 2 domain	1.79712	0.122795	-	7	4	2	6	8	4	3	6	6	3	6	5	4	5	3	4	5	6	2	0	3	4	5	5	5	4	4	9	5	5	4	6	7	5	5	5	3	7
PF00291	Pyridoxal-phosphate dependent enzyme	0.98355	1	-	7	8	6	11	8	10	7	10	8	8	7	9	8	8	8	9	8	8	9	8	10	8	8	10	8	10	9	10	7	8	8	9	9	8	8	8	9	11
PF06985	Heterokaryon incompatibility protein (HET)	0.574203	0.186561	-	7	0	0	0	69	1	27	24	0	0	80	5	2	0	0	178	0	72	0	5	2	0	0	0	7	3	37	0	0	0	0	4	0	2	1	4	1	17
PF03357	Snf7	1.1819	0.674261	-	7	7	7	6	7	7	6	7	7	7	7	8	7	7	10	7	7	7	7	6	6	8	8	10	7	7	7	8	6	7	7	6	8	6	7	7	7	7
PF02171	Piwi domain	1.2585	0.516146	-	7	5	5	7	10	5	5	7	7	5	7	6	6	9	3	6	6	8	8	1	11	5	5	11	5	7	6	10	6	9	5	8	8	6	6	8	4	11
PF00617	RasGEF domain	1.00585	0.848907	-	7	6	6	7	10	10	8	8	9	8	13	7	12	9	7	7	6	7	8	9	10	8	8	9	9	11	6	6	6	11	11	11	8	6	6	8	9	9
PF01522	Polysaccharide deacetylase	0.788698	0.731566	-	7	14	11	5	13	13	12	21	9	7	7	15	9	12	17	6	6	16	14	4	20	6	6	15	8	8	4	8	10	17	6	12	6	9	10	6	7	25
PF01529	DHHC palmitoyltransferase	1.34572	0.375702	-	7	5	1	5	7	6	5	6	7	8	6	6	7	7	8	7	7	7	6	6	8	7	7	8	7	7	6	6	6	5	5	6	6	6	6	6	6	6
PF00679	Elongation factor G C-terminus	1.14277	0.680235	-	7	11	6	6	7	6	6	6	11	7	7	8	7	9	9	6	8	7	8	9	11	8	8	7	6	5	7	8	9	7	6	6	7	7	7	6	5	8
PF03031	NLI interacting factor-like phosphatase	1.19096	0.53491	-	7	7	4	7	7	6	8	8	7	6	8	11	6	7	8	6	7	7	9	9	7	5	5	9	6	6	8	9	6	7	6	8	6	7	7	6	6	9
PF01532	Glycosyl hydrolase family 47	1.21423	0.527603	-	7	6	9	5	11	4	9	5	8	5	4	12	6	8	6	6	7	9	7	7	6	5	6	9	4	6	5	7	10	8	5	12	5	7	7	7	4	9
PF00488	MutS domain V	1.38162	0.36546	-	7	6	6	7	7	6	6	6	5	6	6	7	6	6	6	6	6	7	6	6	6	6	6	8	6	6	6	6	4	6	6	6	6	6	6	6	6	6
PF00550	Phosphopantetheine attachment site	0.635338	0.283058	-	7	3	3	12	15	12	8	27	6	7	16	30	16	13	2	7	6	15	15	15	22	7	7	14	19	17	14	19	5	8	25	11	15	11	11	11	17	28
PF12708	Pectate lyase superfamily protein	1.58615	0.223628	-	7	2	0	6	6	4	4	6	4	6	4	4	8	4	2	4	2	8	8	4	40	2	2	10	3	6	4	4	4	2	6	9	2	2	2	2	4	6
PF03372	Endonuclease/Exonuclease/phosphatase family	0.767257	0.614059	-	7	5	4	33	9	8	11	11	10	10	8	8	10	9	7	11	8	11	14	9	17	9	10	27	11	8	17	7	9	7	13	24	5	7	8	10	8	12
PF00493	MCM2/3/5 family	1.3878	0.363877	-	7	6	5	7	7	6	7	6	6	6	6	6	6	6	6	6	6	6	6	6	6	6	6	6	6	6	6	6	5	6	6	7	6	6	6	6	6	6
PF00128	Alpha amylase, catalytic domain	1.06081	0.842416	-	7	7	11	6	8	8	9	4	8	13	6	13	4	8	8	5	5	5	12	17	16	6	6	8	7	6	6	12	7	7	9	7	5	6	6	7	8	7
PF14474	RTC4-like domain	2.93348	0.0128174	-	7	1	0	2	5	6	3	1	3	4	3	1	3	1	3	5	1	3	3	1	10	1	2	6	1	1	3	3	2	3	4	12	1	0	1	3	3	1
PF00011	Hsp20/alpha crystallin family	0.953358	1	-	7	7	2	8	9	8	12	7	9	10	12	9	6	8	7	9	15	11	4	5	4	9	9	14	8	17	10	9	9	8	8	13	7	5	5	6	14	13
PF01822	WSC domain	0.496936	0.0574164	-	7	107	4	4	54	0	18	0	19	0	4	16	0	21	95	6	4	25	6	7	2	1	1	75	0	4	12	1	17	8	12	71	4	4	5	4	0	14
PF01363	FYVE zinc finger	1.36344	0.370425	-	7	5	0	6	8	6	6	7	7	6	7	7	6	6	7	7	7	7	7	7	8	5	4	8	7	8	8	4	6	5	4	6	4	6	6	7	6	7
PF01490	Transmembrane amino acid transporter protein	1.25342	0.517303	-	7	3	5	7	5	10	6	6	4	8	7	7	8	3	4	5	7	6	5	5	17	8	8	9	10	8	6	5	2	4	8	13	5	5	5	6	9	9
PF02656	Domain of unknown function (DUF202)	1.53902	0.234574	-	7	5	5	4	7	5	5	5	8	4	4	7	4	8	5	4	5	6	7	5	7	4	5	5	5	5	5	6	9	7	5	6	6	5	5	4	5	5
PF00999	Sodium/hydrogen exchanger family	1.20482	0.53045	-	7	7	6	6	7	7	7	6	8	6	10	7	8	6	6	5	7	10	6	6	7	8	8	8	6	7	6	6	7	8	6	7	8	6	6	7	8	8
PF13646	HEAT repeats	1.35748	0.37215	-	7	4	3	4	10	5	4	5	4	4	4	5	4	5	53	5	5	5	4	4	4	6	5	8	5	5	6	5	4	4	6	6	5	4	5	4	5	5
PF13649	Methyltransferase domain	0.7294	0.51195	-	7	8	2	11	10	8	7	14	11	11	9	14	13	10	11	6	6	8	11	4	25	16	19	15	14	14	11	13	12	8	10	15	10	17	13	11	9	20
PF13489	Methyltransferase domain	0.647264	0.350359	-	7	22	9	10	9	10	11	12	9	14	8	46	8	8	30	7	9	12	8	11	10	13	13	25	11	12	10	7	8	8	10	17	10	15	18	9	16	15
PF00730	HhH-GPD superfamily base excision DNA repair protein	1.32559	0.470229	-	6	5	2	6	5	6	5	4	5	7	5	5	8	5	5	7	5	5	6	7	6	5	5	6	6	6	6	6	4	4	5	5	4	6	6	6	6	6
PF00063	Myosin head (motor domain)	1.08742	0.827385	-	6	8	5	8	5	7	6	5	6	5	6	6	8	5	5	21	7	6	6	5	5	5	5	14	7	6	6	6	7	6	4	8	5	5	6	7	7	6
PF02212	Dynamin GTPase effector domain	1.06566	0.829437	-	6	5	3	8	6	9	5	7	8	6	6	6	7	5	10	8	9	8	7	6	6	6	7	11	7	6	9	7	7	4	7	4	6	6	6	7	6	9
PF14551	MCM N-terminal domain	1.23349	0.495785	-	6	6	3	6	6	6	6	6	6	6	6	6	6	6	6	6	6	6	6	6	6	6	6	6	6	6	6	5	5	6	6	6	6	6	5	6	6	6
PF05730	CFEM domain	0.958265	1	-	6	5	4	11	10	4	6	18	12	3	3	9	10	5	15	3	8	10	6	5	11	5	5	14	3	4	7	10	9	8	3	11	7	5	4	5	3	17
PF13668	Ferritin-like domain	1.40237	0.333653	-	6	5	1	4	7	5	4	8	5	7	3	4	5	3	4	1	4	5	4	0	21	6	6	5	6	5	7	5	10	7	3	6	3	4	4	4	6	3
PF00097	Zinc finger, C3HC4 type (RING finger)	0.643275	0.401631	-	6	6	6	15	11	17	7	15	10	14	15	11	10	8	13	10	8	10	10	11	25	9	9	14	10	16	9	12	9	15	12	15	7	10	9	12	5	9
PF01426	BAH domain	1.49695	0.306828	-	6	4	1	5	6	5	6	6	6	7	5	5	8	5	2	5	6	6	4	3	8	4	4	5	3	4	5	4	6	6	3	3	4	4	5	6	4	5
PF00389	D-isomer specific 2-hydroxyacid dehydrogenase, catalytic domain	1.14838	0.656352	-	6	6	7	9	6	6	5	8	4	7	5	7	6	6	6	4	3	6	8	6	5	5	5	11	6	6	6	7	4	6	5	11	5	6	6	6	6	11
PF10250	GDP-fucose protein O-fucosyltransferase	1.02465	0.834421	-	6	3	5	8	7	5	4	8	4	10	9	6	5	6	4	6	10	5	11	9	16	11	10	7	6	20	9	5	5	5	5	8	3	4	4	4	6	7
PF00462	Glutaredoxin	1.70815	0.176401	-	6	4	3	4	4	4	4	4	5	4	4	5	4	4	4	4	5	4	5	4	5	4	4	6	4	4	4	5	3	4	4	4	4	4	4	4	4	6
PF17207	MCM OB domain	1.21106	0.645064	-	6	6	5	6	6	6	6	6	6	6	6	6	6	6	6	6	6	6	6	6	6	6	6	6	6	6	6	6	6	6	6	6	6	6	5	6	6	6
PF02826	D-isomer specific 2-hydroxyacid dehydrogenase, NAD binding domain	1.06994	0.829001	-	6	6	6	11	6	6	5	8	4	7	5	7	6	7	7	4	5	9	8	10	5	5	5	11	6	6	6	8	4	6	7	11	6	6	6	6	6	12
PF00612	IQ calmodulin-binding motif	1.18413	0.649318	-	6	9	3	7	7	5	9	5	8	8	6	7	7	8	7	5	5	7	7	4	5	4	1	3	6	8	8	5	8	6	5	6	8	5	5	5	7	6
PF00294	pfkB family carbohydrate kinase	1.27483	0.482935	-	6	3	2	4	5	7	6	6	6	6	4	7	8	7	5	4	6	6	7	5	8	4	4	5	6	9	5	8	7	4	6	4	5	6	6	5	6	7
PF00534	Glycosyl transferases group 1	1.28096	0.481225	-	6	6	5	6	6	7	5	4	5	6	5	8	6	5	5	4	5	7	6	8	4	6	6	8	5	5	5	6	5	5	8	7	4	5	4	6	6	4
PF04969	CS domain	1.28096	0.481225	-	6	4	4	7	6	6	6	5	6	7	7	6	7	6	4	6	6	6	7	5	7	5	5	6	6	5	7	7	6	7	4	5	6	3	0	6	6	6
PF13450	NAD(P)-binding Rossmann-like domain	0.89092	1	-	6	3	6	10	6	5	8	9	4	10	3	16	11	4	4	2	5	7	7	7	14	12	11	12	8	10	7	10	4	6	7	16	6	5	7	10	14	13
PF01088	Ubiquitin carboxyl-terminal hydrolase, family 1	1.86349	0.148814	-	6	3	2	3	6	5	2	6	4	4	2	4	6	3	3	2	2	5	3	3	6	4	4	6	6	3	3	3	4	4	3	4	3	5	5	3	4	5
PF12874	Zinc-finger of C2H2 type	0.809626	0.85088	-	6	5	4	6	8	13	9	10	9	7	11	14	11	7	9	3	16	11	8	6	6	5	4	7	12	18	7	12	9	8	10	13	6	8	10	9	5	13
PF02779	Transketolase, pyrimidine binding domain	1.14838	0.656352	-	6	5	5	6	8	7	6	5	7	7	6	7	6	7	6	10	5	6	7	7	8	6	6	5	6	7	7	7	6	6	5	6	5	5	5	6	6	7
PF05192	MutS domain III	1.20014	0.646684	-	6	6	4	7	6	6	6	7	5	6	6	7	6	6	6	6	6	6	6	6	7	6	6	7	6	6	6	6	4	6	6	6	6	6	6	6	6	6
PF05193	Peptidase M16 inactive domain	1.02861	0.833874	-	6	8	4	8	5	6	5	7	5	7	6	6	5	5	14	5	5	6	5	5	5	8	8	5	6	6	8	5	5	4	5	5	38	7	7	5	6	9
PF00850	Histone deacetylase domain	0.986676	1	-	6	7	6	6	7	7	6	6	6	7	6	6	9	7	6	6	5	8	9	11	9	7	7	12	7	7	8	7	6	6	9	10	9	6	6	6	9	8
PF00610	Domain found in Dishevelled, Egl-10, and Pleckstrin (DEP)	1.73034	0.171673	-	6	4	3	2	5	3	4	4	6	4	5	4	4	4	5	6	5	4	4	4	5	3	3	5	4	5	4	5	5	3	4	4	5	4	4	4	3	4
PF00611	Fes/CIP4, and EFC/F-BAR homology domain	1.62479	0.283699	-	6	3	2	4	5	5	4	3	6	4	5	6	4	9	2	4	4	5	5	5	4	4	4	4	4	4	4	6	5	5	4	3	5	5	5	3	5	5
PF00618	RasGEF N-terminal motif	1.05301	0.830814	-	6	5	4	7	8	7	7	7	8	8	10	6	10	8	4	6	5	6	6	6	9	4	5	7	9	8	6	5	6	8	8	9	7	5	6	7	9	7
PF01217	Clathrin adaptor complex small chain	0.968725	1	-	6	7	3	7	9	7	8	7	8	7	7	7	7	8	8	6	8	8	7	7	10	8	8	8	7	7	8	13	6	7	7	7	7	7	7	7	7	8
PF07738	Sad1 / UNC-like C-terminal	1.48031	0.310894	-	6	4	1	9	3	3	11	5	4	5	5	5	3	3	3	3	3	3	3	4	3	11	9	4	3	18	12	2	5	5	1	4	3	6	5	3	3	3
PF03105	SPX domain	1.28715	0.479548	-	6	6	1	3	8	4	6	6	7	7	8	9	4	7	4	9	5	6	7	6	3	5	6	10	6	7	6	10	4	6	4	2	5	4	3	3	4	6
PF03104	DNA polymerase family B, exonuclease domain	1.45604	0.317311	-	6	5	2	5	6	5	4	5	6	5	5	6	5	6	5	5	5	6	5	0	5	5	5	5	5	5	5	5	4	8	5	7	3	5	5	4	5	6
PF05347	Complex 1 protein (LYR family)	1.21659	0.644296	-	6	6	2	6	7	6	6	8	6	6	7	6	6	6	8	6	6	5	7	5	7	3	5	6	6	6	6	5	6	5	6	6	5	6	6	6	7	7
PF13419	Haloacid dehalogenase-like hydrolase	0.876256	1	-	6	6	2	6	8	11	9	8	7	8	7	14	9	7	6	5	8	9	11	6	16	7	7	12	8	13	5	8	6	6	7	10	9	8	8	10	7	10
PF00135	Carboxylesterase family	0.312268	0.00099113	Diminished	6	17	27	25	34	11	29	10	15	22	8	51	33	17	9	10	12	46	24	21	38	11	11	31	19	36	16	24	15	23	23	14	22	21	22	21	19	65
PF00137	ATP synthase subunit C	1.15838	0.654221	-	6	7	5	6	6	6	6	6	6	7	6	6	5	7	5	6	6	7	8	6	6	8	8	6	6	6	6	6	6	7	6	6	4	6	6	6	6	8
PF00202	Aminotransferase class-III	1.07861	0.828168	-	6	6	3	8	12	8	5	7	7	5	5	5	6	6	8	19	6	5	7	8	10	6	6	5	8	5	5	6	6	5	6	5	7	6	6	5	7	7
PF02889	Sec63 Brl domain	1.37344	0.461111	-	6	5	3	5	5	5	5	5	6	5	5	6	5	5	5	5	7	7	5	5	6	5	5	4	6	5	5	5	9	5	5	5	5	5	5	5	5	5
PF00636	Ribonuclease III domain	1.02072	0.834978	-	6	6	4	12	7	9	8	10	8	6	6	9	7	7	4	6	6	8	6	6	9	8	10	7	6	11	6	8	4	6	6	6	5	7	7	8	6	6
PF01546	Peptidase family M20/M25/M40	0.876256	1	-	6	5	7	9	6	10	9	8	6	8	8	10	9	6	4	10	5	6	10	11	8	9	9	11	10	15	9	9	7	7	10	6	7	8	8	7	10	7
PF01545	Cation efflux family	1.17889	0.650248	-	6	5	3	6	9	10	6	5	6	7	6	8	6	8	5	6	5	8	7	6	5	6	5	6	5	4	4	6	8	6	5	9	7	5	5	5	5	8
PF00808	Histone-like transcription factor (CBF/NF-Y) and archaeal histone	1.07426	0.828578	-	6	6	4	7	6	7	6	6	6	8	8	7	7	7	7	7	6	7	8	7	10	6	6	10	5	8	7	6	4	7	7	6	6	5	6	7	7	8
PF13415	Galactose oxidase, central domain	1.33892	0.467422	-	6	9	5	4	10	7	7	7	4	6	9	4	8	6	3	4	3	7	5	2	3	5	3	4	13	8	3	5	3	5	2	3	4	6	4	4	8	6
PF08030	Ferric reductase NAD binding domain	0.799893	0.713008	-	6	7	9	11	8	11	9	11	8	14	10	10	8	8	9	9	8	9	7	5	7	5	6	9	10	16	11	8	9	5	10	10	9	7	6	11	10	13
PF01553	Acyltransferase	1.02072	0.834978	-	6	7	5	8	7	7	7	5	7	7	7	9	9	7	7	6	6	9	8	8	9	6	6	7	7	6	6	7	6	7	7	6	7	7	7	9	8	7
PF01556	DnaJ C terminal domain	1.20014	0.646684	-	6	5	5	6	7	6	7	6	7	8	6	6	6	6	5	6	6	8	6	5	6	6	6	5	6	6	6	6	7	7	5	5	4	6	7	5	6	6
PF07250	Glyoxal oxidase N-terminus	0.979416	1	-	6	8	9	4	16	7	16	6	9	5	4	10	6	7	9	6	4	10	4	3	12	9	9	10	2	7	7	2	8	6	8	8	5	11	11	5	2	7
PF12550	Transcriptional activator of glycolytic enzymes	14.0291	1.41e-05	Enriched	6	0	0	0	4	1	0	0	1	0	1	0	2	1	0	0	0	1	0	0	1	0	0	1	0	0	0	0	0	0	0	1	0	0	0	0	0	5
PF00564	PB1 domain	1.28096	0.481225	-	6	5	6	10	5	5	4	5	5	5	5	4	8	5	4	5	6	5	6	5	7	6	6	8	6	5	5	5	7	5	9	6	4	5	5	5	6	5
PF06422	CDR ABC transporter	1.3664	0.462289	-	6	0	12	4	8	10	10	0	6	4	7	5	10	5	0	0	2	4	8	10	12	2	2	4	5	5	2	10	9	6	3	4	3	4	4	5	4	6
PF09949	Uncharacterized conserved protein (DUF2183)	3.70169	0.00759086	Enriched	6	4	4	1	2	1	2	1	2	1	1	6	1	2	4	1	3	1	3	2	1	1	1	2	1	2	2	3	2	2	2	2	1	1	1	2	2	2
PF02230	Phospholipase/Carboxylesterase	2.20241	0.0627139	-	6	3	2	4	4	4	5	3	2	2	4	3	3	4	3	5	11	2	4	2	6	2	2	3	2	3	4	3	2	2	3	3	3	2	2	2	3	4
PF00132	Bacterial transferase hexapeptide (six repeats)	2.00364	0.13317	-	6	4	6	4	3	3	3	4	3	6	3	5	5	2	4	3	2	3	5	5	10	2	2	5	1	3	3	2	3	4	4	3	2	4	3	2	2	5
PF01794	Ferric reductase like transmembrane component	0.799893	0.713008	-	6	8	8	12	8	10	9	11	8	12	9	10	7	8	7	9	6	10	9	5	10	6	6	9	10	17	11	10	8	9	10	11	9	6	5	10	10	10
PF00175	Oxidoreductase NAD-binding domain	0.788052	0.713211	-	6	8	10	10	9	9	7	10	8	7	8	11	8	8	10	7	7	8	8	5	13	7	7	22	10	9	11	10	8	7	10	17	7	6	6	9	10	11
PF01163	RIO1 family	2.46759	0.0408718	-	6	2	3	4	2	2	5	4	5	5	3	3	4	3	2	2	2	3	3	2	3	2	2	6	2	3	3	2	2	2	2	2	3	3	3	3	2	4
PF00180	Isocitrate/isopropylmalate dehydrogenase	1.25088	0.490096	-	6	6	6	6	6	6	5	6	6	6	5	7	8	5	5	5	5	6	5	6	7	5	5	5	6	6	5	5	5	5	5	4	6	6	6	11	6	5
PF04191	Phospholipid methyltransferase	1.66543	0.186342	-	6	3	3	4	4	6	3	3	3	4	3	9	3	6	3	6	4	9	3	5	7	3	3	12	3	3	4	7	2	3	3	4	4	3	3	3	4	5
PF12505	Protein of unknown function (DUF3712)	1.38056	0.459976	-	6	3	0	6	6	6	6	0	2	6	5	6	5	6	4	6	6	6	6	0	23	0	0	6	6	8	6	6	5	0	6	6	6	6	6	6	6	6
PF03637	Mob1/phocein family	2.01883	0.1319	-	6	4	5	3	4	3	4	3	4	4	3	4	4	4	4	3	4	5	4	4	3	3	3	3	3	3	3	4	3	4	3	3	3	4	4	3	3	4
PF01138	3' exoribonuclease family, domain 1	1.18413	0.649318	-	6	6	6	5	6	6	6	6	7	6	6	6	6	6	6	6	6	6	6	6	8	6	5	9	6	6	6	6	6	5	6	6	6	6	6	6	6	6
PF00241	Cofilin/tropomyosin-type actin-binding protein	1.17889	0.650248	-	6	8	6	6	6	7	6	7	6	7	6	6	6	6	7	7	6	6	6	6	6	6	6	7	6	6	6	6	6	5	6	4	5	6	6	6	6	6
PF00403	Heavy-metal-associated domain	1.49695	0.306828	-	6	4	6	6	5	4	5	5	5	6	5	5	5	4	3	4	4	5	4	5	4	6	4	5	6	6	6	6	3	3	5	6	5	3	3	7	5	5
PF02463	RecF/RecN/SMC N terminal domain	1.10548	0.667015	-	6	6	6	5	7	8	6	7	6	6	7	8	10	7	8	7	6	6	5	7	5	6	6	11	7	8	6	5	5	7	7	7	6	5	5	6	5	6
PF02714	Calcium-dependent channel, 7TM region, putative phosphate	1.09637	0.826654	-	6	6	6	5	8	7	7	6	5	6	5	7	8	7	7	4	4	7	6	5	15	6	6	10	6	6	5	5	5	8	10	8	7	6	6	5	7	6
PF00786	P21-Rho-binding domain	1.74165	0.169372	-	6	4	1	3	6	5	3	4	6	4	3	3	6	6	6	4	4	4	4	4	5	5	4	5	3	5	3	3	6	6	2	4	3	5	4	3	3	4
PF01248	Ribosomal protein L7Ae/L30e/S12e/Gadd45 family	1.10455	0.809245	-	5	5	5	5	5	5	5	5	9	5	6	5	8	7	6	6	4	5	5	4	5	6	6	7	6	5	5	4	9	6	5	6	5	3	3	5	5	5
PF00888	Cullin family	1.15635	0.627098	-	5	5	3	6	5	4	4	4	6	4	4	8	4	7	7	9	6	6	6	5	5	4	4	5	4	4	4	5	10	6	4	4	5	5	5	5	4	6
PF14200	Ricin-type beta-trefoil lectin domain-like	1.29087	0.601159	-	5	0	11	10	6	2	5	1	7	3	10	6	7	5	4	5	2	2	3	0	15	0	1	3	2	14	5	4	2	19	0	1	3	3	2	2	2	5
PF01566	Natural resistance-associated macrophage protein	1.72132	0.225223	-	5	0	2	8	4	2	3	1	2	2	4	4	2	4	0	2	5	4	4	1	20	4	4	4	2	4	4	2	1	2	2	6	4	2	2	3	2	7
PF01569	PAP2 superfamily	1.03259	0.817995	-	5	9	2	5	7	5	7	5	6	6	6	6	5	6	8	6	5	6	7	5	5	5	5	7	5	6	5	8	7	8	5	6	6	5	5	5	5	5
PF16209	Phospholipid-translocating ATPase N-terminal	1.36217	0.425576	-	5	4	3	4	5	4	5	4	5	4	4	5	4	5	4	4	5	4	5	5	6	4	4	5	4	4	4	5	3	5	4	5	4	5	5	3	3	7
PF02803	Thiolase, C-terminal domain	1.13855	0.631992	-	5	4	5	5	5	5	6	6	5	5	6	5	6	7	4	3	5	5	6	4	5	5	5	7	5	5	5	5	7	5	5	5	5	6	7	5	5	6
PF02809	Ubiquitin interaction motif	0.944669	1	-	5	2	5	5	9	11	6	7	5	7	6	2	5	8	7	5	6	8	5	10	5	3	5	14	8	8	7	3	2	7	5	17	4	5	5	4	4	10
PF08407	Chitin synthase N-terminal	1.38772	0.41884	-	5	6	4	4	4	4	5	4	5	4	4	4	4	4	3	3	4	4	4	5	4	5	5	4	4	7	4	4	4	5	4	5	5	4	4	4	4	5
PF00091	Tubulin/FtsZ family, GTPase domain	1.0883	0.810872	-	5	4	5	5	5	5	6	6	5	5	5	6	5	9	4	8	5	6	5	5	7	5	5	8	5	6	5	5	5	5	6	7	5	5	5	6	5	5
PF03061	Thioesterase superfamily	0.952782	1	-	5	3	3	5	7	10	7	5	5	6	5	8	7	6	5	6	7	8	4	6	10	5	5	7	7	7	6	7	7	7	6	7	4	7	6	3	8	11
PF00383	Cytidine and deoxycytidylate deaminase zinc-binding region	0.940664	1	-	5	6	3	10	6	6	6	6	6	7	7	7	7	6	6	5	7	8	8	6	11	7	8	10	8	9	8	4	5	4	6	6	4	4	4	5	6	4
PF01428	AN1-like Zinc finger	1.35386	0.427903	-	5	3	3	4	5	5	4	5	5	5	4	3	5	5	5	4	6	9	5	6	7	4	4	4	5	4	5	3	3	5	2	3	5	3	2	4	5	5
PF00860	Permease family	2.24309	0.0804279	-	5	3	4	1	2	2	3	3	3	4	2	3	2	2	2	2	5	4	4	2	3	1	1	4	4	3	4	2	2	2	2	3	3	1	1	4	2	4
PF00288	GHMP kinases N terminal domain	1.15035	0.628705	-	5	5	4	5	5	5	5	5	5	6	5	6	7	6	5	5	5	5	6	6	5	5	5	7	5	5	6	5	5	4	5	5	6	4	4	5	5	6
PF03060	Nitronate monooxygenase	1.30606	0.442657	-	5	2	4	3	8	5	8	8	5	5	4	6	6	5	2	4	4	6	6	3	9	3	3	3	3	4	5	4	5	5	3	3	2	4	4	5	3	8
PF16486	N-terminal domain of argonaute	1.11565	0.808244	-	5	3	4	4	10	5	4	6	6	4	5	5	6	5	3	4	7	7	7	2	5	4	4	7	5	7	5	9	6	5	5	5	7	5	6	6	3	8
PF00675	Insulinase (Peptidase family M16)	1.00002	1	-	5	6	4	6	5	5	5	6	5	6	5	6	5	5	11	5	5	5	5	5	5	6	6	5	5	6	7	5	5	5	5	5	23	6	6	5	5	7
PF04577	Protein of unknown function (DUF563)	1.60903	0.250146	-	5	5	2	2	5	3	7	3	6	3	2	4	3	5	5	5	6	5	4	5	4	0	0	4	2	4	2	2	9	4	3	6	2	3	4	3	3	3
PF13041	PPR repeat family	1.74844	0.220255	-	5	4	1	4	4	4	2	9	3	1	2	6	5	2	2	5	3	3	2	4	4	4	4	4	6	2	5	3	2	2	2	3	2	4	5	4	2	3
PF12051	Protein of unknown function (DUF3533)	2.44032	0.0614406	-	5	1	2	0	4	2	2	3	3	1	1	1	2	3	1	0	1	5	7	3	7	3	3	2	3	2	2	3	4	2	1	3	3	3	3	1	3	1
PF05368	NmrA-like family	0.324229	0.00404121	Diminished	5	10	9	17	15	19	14	13	7	21	7	39	12	2	19	2	0	4	26	14	56	14	16	100	18	22	13	45	5	3	19	58	16	2	1	12	16	18
PF05183	RNA dependent RNA polymerase	0.813107	0.837775	-	5	6	3	10	7	9	8	8	5	7	9	8	11	5	10	9	4	7	10	6	17	5	5	8	4	12	6	7	5	9	6	11	1	6	6	7	7	9
PF00857	Isochorismatase family	1.03742	0.817279	-	5	3	3	5	8	7	4	4	2	6	5	10	7	7	5	4	3	6	7	5	14	6	6	12	5	8	5	5	2	6	7	7	5	3	3	4	6	9
PF01644	Chitin synthase	1.36217	0.425576	-	5	5	5	4	4	4	5	4	5	4	5	4	4	4	5	4	4	4	4	5	4	5	5	4	4	7	4	4	4	5	4	4	5	4	4	4	4	5
PF07724	AAA domain (Cdc48 subfamily)	1.74844	0.220255	-	5	5	1	3	3	3	3	6	5	3	5	3	6	3	4	3	3	3	3	3	3	4	4	3	3	3	3	3	3	4	3	4	4	3	3	3	3	3
PF10296	Maintenance of mitochondrial morphology protein 1	1.4418	0.406574	-	5	4	1	5	5	6	2	4	5	4	5	3	5	4	5	5	4	5	4	4	5	4	4	4	4	5	4	4	5	4	4	4	3	3	3	4	5	5
PF03009	Glycerophosphoryl diester phosphodiesterase family	2.15596	0.0909646	-	5	2	2	4	3	3	3	2	3	4	3	2	2	3	1	3	3	4	4	1	2	2	2	3	2	2	4	4	2	6	2	2	3	3	3	1	2	6
PF14510	ABC-transporter extracellular N-terminal	1.72132	0.225223	-	5	0	3	3	5	6	5	0	4	4	4	4	7	4	0	0	2	3	7	9	6	1	1	4	2	5	2	4	5	3	3	3	3	2	2	5	3	5
PF10431	C-terminal, D2-small domain, of ClpB protein	1.88183	0.200854	-	5	3	1	3	3	3	3	6	4	3	5	3	5	3	3	2	3	3	3	3	3	3	3	3	3	3	3	3	3	3	3	4	4	3	3	3	3	3
PF03914	CBF/Mak21 family	1.93093	0.195562	-	5	3	2	3	4	3	3	3	3	3	3	3	3	3	3	3	6	3	3	3	4	3	3	3	3	3	3	3	3	3	3	3	3	3	3	3	3	3
PF02170	PAZ domain	1.20012	0.616588	-	5	3	3	6	7	3	5	7	7	3	7	4	6	7	4	11	3	5	2	1	7	3	3	8	5	4	4	6	6	4	5	4	7	5	4	4	5	7
PF00587	tRNA synthetase class II core domain (G, H, P, S and T)	1.18728	0.619452	-	5	5	4	5	5	5	5	5	5	5	5	6	5	5	5	5	5	5	5	5	6	5	5	7	5	5	5	5	5	5	5	6	5	4	4	5	5	5
PF00616	GTPase-activator protein for Ras-like GTPase	1.38772	0.41884	-	5	4	5	4	4	4	4	4	4	4	4	6	4	4	4	4	4	4	5	4	4	5	5	9	7	4	4	3	3	4	4	5	4	3	4	4	4	4
PF00108	Thiolase, N-terminal domain	1.1624	0.625516	-	5	3	4	5	5	5	5	6	5	5	6	5	6	6	4	4	5	5	6	4	5	5	5	7	5	5	5	5	5	5	5	5	6	6	7	5	5	6
PF00102	Protein-tyrosine phosphatase	1.62078	0.247184	-	5	3	2	2	6	5	4	2	5	5	4	7	2	4	4	3	5	5	3	3	6	2	2	3	3	3	2	3	6	4	4	4	4	3	3	3	4	4
PF12738	twin BRCT domain	1.15635	0.627098	-	5	6	1	5	5	5	5	4	7	5	6	4	8	5	6	5	5	5	3	5	5	5	5	5	4	6	7	5	8	2	3	12	6	5	5	5	4	5
PF03109	ABC1 family	1.19367	0.618006	-	5	5	2	5	6	5	5	3	5	5	5	5	5	5	5	5	5	5	5	5	10	5	5	6	5	5	5	5	4	5	5	5	4	5	6	5	5	5
PF10607	CTLH/CRA C-terminal to LisH motif domain	1.23347	0.609966	-	5	4	3	5	5	5	5	5	5	5	5	5	5	5	4	5	5	5	5	5	6	4	4	5	5	5	5	5	5	5	5	5	5	5	5	5	5	5
PF00929	Exonuclease	1.00002	1	-	5	6	2	7	6	7	9	8	5	5	5	6	7	6	8	6	6	5	6	0	10	5	5	6	6	6	8	5	4	6	6	7	6	5	6	6	6	9
PF05699	hAT family C-terminal dimerisation region	0.294865	0.00170215	Diminished	5	2	0	20	20	26	7	56	41	13	44	13	47	13	2	129	85	24	6	9	1	1	23	29	15	8	0	9	34	2	6	24	4	10	2	3	14	10
PF01068	ATP dependent DNA ligase domain	1.27602	0.603138	-	5	5	3	4	5	5	5	3	4	5	4	6	5	5	5	4	6	5	5	4	5	4	4	7	5	5	4	5	4	5	5	5	5	5	5	3	5	5
PF08389	Exportin 1-like protein	1.39645	0.41668	-	5	4	5	5	4	5	5	3	4	4	4	6	4	4	5	4	4	4	5	3	4	4	4	5	4	5	4	4	4	4	4	5	7	4	4	3	4	4
PF10164	Uncharacterized conserved protein (DUF2367)	2.92207	0.0335125	-	5	0	1	4	3	2	0	1	3	3	1	4	2	4	1	1	3	1	1	3	1	1	1	3	2	2	3	3	1	2	2	2	3	3	3	2	2	2
PF01336	OB-fold nucleic acid binding domain	0.986677	1	-	5	5	3	7	8	7	5	4	7	4	7	7	8	5	5	6	7	7	5	6	5	6	6	7	6	6	7	7	7	6	6	5	6	5	6	7	8	6
PF00130	Phorbol esters/diacylglycerol binding domain (C1 domain)	1.13855	0.631992	-	5	5	2	6	7	6	4	4	7	7	5	5	5	4	4	6	6	5	7	4	7	5	5	6	5	6	6	4	4	7	5	5	6	4	6	4	6	5
PF00133	tRNA synthetases class I (I, L, M and V)	1.16853	0.62396	-	5	5	8	4	9	5	4	7	5	5	5	7	6	5	5	5	5	5	5	5	5	4	4	4	4	5	5	5	5	5	5	4	5	5	5	5	5	5
PF00136	DNA polymerase family B	1.46078	0.402876	-	5	5	2	4	4	4	4	4	4	4	4	4	4	4	4	4	4	5	4	3	4	4	4	6	4	4	4	5	2	4	4	7	3	4	5	3	4	6
PF00319	SRF-type transcription factor (DNA-binding and dimerisation domain)	2.33755	0.0705821	-	5	2	1	2	6	3	2	2	3	2	2	3	3	2	2	2	2	3	3	2	4	2	2	4	3	2	2	4	3	1	5	3	1	2	2	2	3	3
PF01846	FF domain	1.27602	0.603138	-	5	7	2	4	5	4	4	2	4	5	5	5	5	5	5	5	4	4	4	4	5	4	4	6	5	5	5	7	4	6	5	4	5	5	6	4	6	5
PF02373	JmjC domain, hydroxylase	0.921138	1	-	5	6	3	5	5	7	12	6	6	6	5	9	12	5	7	5	4	5	7	4	14	9	8	9	7	13	5	5	5	5	5	6	5	5	5	5	6	5
PF00891	O-methyltransferase	0.57196	0.297787	-	5	0	0	11	8	8	15	9	6	13	5	25	25	3	0	10	8	9	10	16	11	2	2	20	22	14	8	9	7	3	10	20	12	12	12	10	15	18
PF00957	Synaptobrevin	1.46078	0.402876	-	5	4	4	4	4	4	4	5	4	4	4	5	4	4	4	4	4	4	4	4	5	5	5	3	4	4	4	4	4	4	4	4	4	4	4	4	4	4
PF08022	FAD-binding domain	0.68293	0.570044	-	5	7	6	12	8	9	8	11	8	12	9	10	7	8	8	9	5	9	9	5	10	6	6	9	10	17	11	9	10	5	10	11	9	6	6	9	10	11
PF04130	Spc97 / Spc98 family	1.12699	0.63537	-	5	5	3	5	6	5	5	5	5	5	6	6	9	5	5	5	7	6	5	6	6	5	5	6	5	5	5	4	5	5	5	6	5	5	6	5	5	5
PF01237	Oxysterol-binding protein	1.02307	0.819463	-	5	6	5	6	6	7	5	7	8	6	6	6	6	6	7	6	5	5	5	6	6	6	6	8	6	6	6	5	3	5	5	6	6	6	6	5	6	6
PF03765	CRAL/TRIO, N-terminal domain	1.24037	0.60874	-	5	3	2	5	5	4	5	2	3	4	6	11	6	3	3	5	7	4	7	4	11	4	5	7	4	6	6	5	3	3	3	3	6	5	5	4	4	6
PF13374	Tetratricopeptide repeat	0.0728043	9.93e-23	Diminished	5	103	16	45	177	62	1	123	265	12	83	237	175	59	305	56	22	7	7	0	522	23	11	0	2	161	0	0	70	145	6	1	199	23	56	51	4	1
PF02148	Zn-finger in ubiquitin-hydrolases and other protein	1.38772	0.41884	-	5	4	4	5	4	5	4	5	5	4	4	4	4	4	4	4	4	4	4	4	5	4	4	5	4	4	5	4	4	4	4	5	5	5	5	4	5	4
PF00152	tRNA synthetases class II (D, K and N)	0.995531	1	-	5	5	6	7	7	7	6	5	5	5	6	7	7	6	5	5	8	8	5	5	6	5	5	7	6	5	7	6	5	7	7	6	6	6	6	5	7	6
PF00790	VHS domain	1.19367	0.618006	-	5	5	2	5	5	5	4	5	6	5	7	6	6	6	4	5	5	5	5	5	8	5	4	7	5	4	5	5	5	6	5	4	4	4	4	5	5	5
PF00579	tRNA synthetases class I (W and Y)	1.4325	0.408499	-	5	4	4	4	5	4	4	5	7	4	4	4	4	4	5	4	4	4	4	5	5	4	4	4	4	4	4	4	4	4	4	5	4	3	3	4	4	4
PF13967	Late exocytosis, associated with Golgi transport	1.13855	0.631992	-	5	5	3	4	6	6	6	4	4	5	4	6	7	5	4	4	4	6	5	4	6	5	5	9	4	5	7	5	4	4	8	7	7	6	5	4	6	6
PF12763	Cytoskeletal-regulatory complex EF hand	1.32161	0.437596	-	5	4	1	6	7	6	2	6	6	4	3	4	7	8	5	3	4	5	5	4	3	3	3	3	3	4	8	4	5	7	3	6	3	6	6	3	3	5
PF12171	Zinc-finger double-stranded RNA-binding	0.909806	1	-	5	5	4	8	7	9	5	8	7	6	6	9	7	5	6	7	8	7	6	7	8	5	6	9	6	9	7	6	4	6	7	5	8	5	5	7	6	8
PF03953	Tubulin C-terminal domain	1.09908	0.809771	-	5	4	5	5	5	5	6	6	5	5	5	5	6	9	4	6	6	6	5	6	5	5	5	8	5	6	5	5	5	5	6	7	5	5	5	6	5	5
PF09335	SNARE associated Golgi protein	0.956891	1	-	5	4	4	6	5	8	5	6	5	8	7	7	5	5	3	5	5	5	5	5	19	6	7	9	8	12	7	7	5	4	9	5	7	5	4	5	5	5
PF08550	Fungal protein of unknown function (DUF1752)	1.55275	0.265597	-	5	4	3	5	5	4	3	4	5	5	3	4	4	4	5	4	3	4	4	4	4	3	4	5	4	3	4	3	8	3	3	3	1	2	3	5	4	4
PF01145	SPFH domain / Band 7 family	1.53133	0.391649	-	5	3	3	3	5	5	4	5	5	4	4	4	5	5	3	3	3	5	4	4	5	3	3	4	4	5	3	2	5	4	3	4	4	4	4	3	4	4
PF00565	Staphylococcal nuclease homologue	1.22665	0.611227	-	5	4	3	5	5	5	5	6	5	5	4	5	5	5	7	5	5	5	5	4	6	5	5	5	4	5	4	5	5	5	5	5	5	5	5	5	4	5
PF03143	Elongation factor Tu C-terminal domain	1.29087	0.601159	-	5	4	3	5	4	6	4	8	5	4	5	5	4	5	4	4	4	5	5	4	5	4	4	4	4	4	5	4	5	4	5	6	5	5	5	7	4	4
PF05970	PIF1-like helicase	0.773419	0.840094	-	5	4	3	13	16	6	5	3	3	4	18	15	13	4	3	20	28	1	8	3	14	4	3	9	5	11	7	3	1	26	2	13	0	1	3	4	4	7
PF00170	bZIP transcription factor	1.05218	0.815209	-	5	5	4	4	5	5	4	5	5	7	5	8	5	6	5	4	5	5	11	5	10	5	6	8	6	5	5	5	4	4	6	7	10	5	5	5	6	6
PF00512	His Kinase A (phospho-acceptor) domain	1.01838	0.820215	-	5	5	5	6	5	10	5	8	3	4	3	6	6	3	6	3	3	5	6	4	12	8	8	14	6	7	5	8	2	4	16	9	4	3	2	3	6	5
PF00933	Glycosyl hydrolase family 3 N terminal domain	0.626943	0.369372	-	5	9	8	11	11	10	13	8	2	10	9	17	11	5	8	3	4	9	7	13	18	8	8	13	9	10	8	12	2	7	14	13	8	8	8	12	10	18
PF01161	Phosphatidylethanolamine-binding protein	1.32161	0.437596	-	5	3	4	2	4	3	7	6	3	4	2	9	4	6	3	2	2	7	3	3	2	7	7	11	3	8	3	5	3	6	4	5	3	4	5	5	3	7
PF00694	Aconitase C-terminal domain	1.37058	0.423289	-	5	4	3	5	5	4	4	4	5	4	4	5	4	4	4	4	4	4	4	4	8	4	4	5	4	5	4	4	5	4	4	5	6	5	5	3	4	4
PF04427	Brix domain	1.20012	0.616588	-	5	5	4	5	5	5	5	5	5	5	5	7	5	5	5	5	5	5	5	5	5	5	5	6	5	5	5	5	5	5	4	5	5	4	5	5	5	5
PF00348	Polyprenyl synthetase	1.23347	0.609966	-	5	3	3	3	9	4	4	4	9	4	9	10	4	5	4	6	7	4	4	4	4	3	3	3	5	4	4	7	5	4	4	4	3	4	4	5	5	9
PF02854	MIF4G domain	0.776125	0.839853	-	5	5	3	13	5	7	6	5	7	6	8	6	8	5	7	10	27	8	8	6	31	6	5	11	5	9	6	7	11	5	5	5	5	5	5	5	5	5
PF04851	Type III restriction enzyme, res subunit	1.4325	0.408499	-	5	3	2	4	5	4	6	4	4	3	4	6	5	4	3	4	5	5	5	4	4	4	3	5	5	4	3	4	3	5	4	5	3	4	4	5	5	5
PF16862	Glycosyl hydrolase family 79 C-terminal beta domain	0.913553	1	-	5	0	3	3	16	6	7	0	5	6	5	9	11	7	0	4	4	11	1	6	17	4	4	14	6	9	8	2	10	5	9	13	7	6	6	7	6	6
PF13634	Nucleoporin FG repeat region	0.765413	0.692927	-	5	5	9	11	7	4	1	6	13	10	8	7	5	9	1	11	4	5	16	6	12	8	7	7	11	9	9	10	9	11	9	5	7	7	9	3	10	9
PF00753	Metallo-beta-lactamase superfamily	0.816098	0.837701	-	5	4	2	9	8	8	7	4	5	9	7	13	5	6	5	5	2	10	8	4	7	5	5	15	10	7	12	7	4	7	11	12	10	6	6	4	11	12
PF00755	Choline/Carnitine o-acyltransferase	1.27602	0.603138	-	5	5	4	4	4	7	4	6	4	4	5	4	6	5	4	6	4	7	4	5	9	4	4	5	4	4	4	5	4	4	4	5	4	4	4	6	4	4
PF05920	Homeobox KN domain	2.46744	0.0592664	-	5	1	2	1	2	2	3	1	4	3	2	2	3	3	1	3	2	2	2	5	3	2	1	1	2	5	1	5	2	4	3	1	3	3	2	3	2	3
PF08699	Argonaute linker 1 domain	1.03259	0.817995	-	5	4	2	7	10	4	5	6	7	5	6	6	5	6	3	4	6	8	8	0	10	5	5	8	4	7	5	10	6	8	5	5	5	4	6	7	4	9
PF01915	Glycosyl hydrolase family 3 C-terminal domain	0.695784	0.568141	-	5	8	8	12	11	9	12	6	2	9	6	15	10	4	8	3	3	8	6	11	14	7	7	10	8	9	7	11	2	7	12	12	8	7	7	11	10	19
PF08423	Rad51	1.72132	0.225223	-	5	4	2	3	3	3	5	2	4	4	5	2	4	5	1	6	5	3	3	4	4	3	3	5	4	6	5	2	1	6	3	1	2	3	3	3	3	4
PF09118	Domain of unknown function (DUF1929)	0.867136	1	-	5	8	8	4	17	4	16	5	8	5	4	10	5	7	10	7	4	10	4	3	11	6	6	10	2	6	7	2	8	6	8	8	4	9	9	5	2	8
PF01433	Peptidase family M1 domain	1.55275	0.265597	-	5	3	3	4	6	4	3	4	3	3	4	5	3	3	3	4	3	5	3	3	6	5	5	4	4	5	4	6	1	3	3	3	6	3	3	3	3	7
PF00520	Ion transport protein	1.0883	0.810872	-	5	6	1	7	9	7	5	4	5	5	5	5	7	5	7	5	7	5	6	6	6	5	5	6	6	7	6	5	6	5	5	6	5	5	5	4	5	5
PF00250	Forkhead domain	0.948709	1	-	5	7	3	9	6	5	5	5	5	5	5	10	6	4	8	5	5	8	9	5	7	9	8	11	5	13	4	8	3	5	5	9	5	5	5	5	5	7
PF00254	FKBP-type peptidyl-prolyl cis-trans isomerase	1.33754	0.432675	-	5	5	4	12	4	3	8	5	5	3	3	4	4	3	2	4	3	7	4	4	9	4	3	6	3	7	3	5	6	3	3	4	3	5	5	3	3	4
PF01369	Sec7 domain	1.11007	0.808736	-	5	5	5	5	5	5	6	5	5	6	5	5	5	5	5	6	5	5	5	5	6	5	5	4	5	5	5	5	5	5	5	7	5	5	5	15	5	5
PF16212	Phospholipid-translocating P-type ATPase C-terminal	1.29842	0.445237	-	5	4	4	4	5	4	4	4	5	4	6	5	5	5	4	4	5	4	5	5	6	4	4	5	4	4	4	5	3	5	4	5	4	5	5	7	4	7
PF16211	C-terminus of histone H2A	1.4902	0.397726	-	5	3	3	3	4	4	5	3	5	4	5	5	5	3	3	5	5	5	3	4	5	3	4	5	4	4	4	4	5	5	3	3	5	3	3	4	4	4
PF01920	Prefoldin subunit	1.55275	0.265597	-	5	4	4	4	4	4	4	4	4	4	4	4	4	4	3	4	4	4	4	4	5	4	4	4	5	4	4	4	3	4	3	1	3	4	4	4	4	4
PF03619	Organic solute transporter Ostalpha	1.68219	0.233081	-	5	3	4	3	4	3	4	3	4	3	2	3	4	4	3	2	6	4	4	1	6	6	5	4	3	3	3	3	4	4	3	3	5	3	3	4	3	3
PF02671	Paired amphipathic helix repeat	1.11007	0.808736	-	5	2	2	4	5	7	4	2	6	4	5	5	3	6	6	5	6	7	5	6	5	5	5	12	5	5	4	5	6	8	5	11	5	5	6	4	5	9
PF01119	DNA mismatch repair protein, C-terminal domain	1.57194	0.331779	-	4	3	2	4	3	3	3	4	2	3	3	3	4	4	3	3	3	3	3	2	5	3	3	4	3	4	3	2	3	2	3	3	3	3	2	3	3	3
PF01738	Dienelactone hydrolase family	0.542945	0.263002	-	4	5	3	9	7	9	8	7	9	10	7	15	8	6	6	4	7	9	10	5	12	12	13	20	6	16	11	8	9	14	10	15	7	6	5	6	6	7
PF01734	Patatin-like phospholipase	0.475938	0.158265	-	4	9	9	2	18	16	4	4	4	7	2	5	5	11	169	2	4	3	2	2	3	12	14	3	2	3	2	7	3	3	2	3	3	14	12	2	3	4
PF00733	Asparagine synthase	1.57194	0.331779	-	4	4	4	4	5	2	2	3	2	3	2	2	2	3	3	2	3	4	2	3	9	2	2	3	2	2	4	2	2	2	3	4	3	2	2	3	3	8
PF04142	Nucleotide-sugar transporter	1.61482	0.322491	-	4	3	3	3	4	4	4	3	5	3	3	3	2	3	2	3	2	3	4	3	5	1	1	3	3	2	3	3	1	2	3	3	3	3	3	4	3	4
PF07969	Amidohydrolase family	1.72459	0.303015	-	4	1	1	4	5	2	2	1	3	2	2	5	3	3	3	3	4	6	3	3	3	1	1	1	2	3	4	3	4	3	3	4	2	2	3	2	2	4
PF00648	Calpain family cysteine protease	1.40971	0.377092	-	4	4	6	1	6	6	2	2	6	1	1	3	3	5	2	1	1	6	2	2	12	2	2	3	5	1	1	2	7	9	3	2	2	2	2	2	4	5
PF13012	Maintenance of mitochondrial structure and function	1.19204	0.58318	-	4	4	3	4	4	4	4	4	4	4	4	4	4	4	4	4	4	4	4	4	4	4	4	6	4	4	4	4	4	4	4	4	4	4	4	4	4	4
PF13302	Acetyltransferase (GNAT) domain	0.534763	0.263391	-	4	4	2	6	12	13	4	6	8	15	7	11	6	11	3	8	4	13	14	5	31	3	4	23	9	20	5	7	5	9	9	11	6	8	8	5	8	9
PF13460	NAD(P)H-binding	0.556572	0.338723	-	4	7	4	7	7	15	5	6	5	13	4	7	7	8	6	2	5	7	10	4	11	11	11	16	12	20	13	11	5	8	10	13	10	3	4	8	14	10
PF08719	Domain of unknown function (DUF1768)	1.3355	0.54993	-	4	6	3	5	7	7	3	3	4	3	2	4	5	3	9	4	4	4	2	1	5	1	1	3	4	7	1	7	5	4	3	2	1	1	2	1	3	3
PF12821	Threonine/Serine exporter, ThrE	2.11477	0.129815	-	4	2	0	3	3	2	2	3	2	2	2	2	3	3	2	1	1	3	6	2	5	2	2	2	2	4	1	3	3	1	2	2	1	1	1	4	2	2
PF00092	von Willebrand factor type A domain	1.44411	0.366016	-	4	1	4	3	5	2	3	1	5	1	5	6	5	5	5	2	12	7	0	1	4	1	3	3	1	2	2	1	9	3	1	3	2	5	4	2	1	3
PF00656	Caspase domain	0.301766	0.0070578	Diminished	4	9	13	18	43	21	11	11	19	6	9	20	35	19	25	5	3	40	16	7	22	17	17	15	9	57	6	12	17	15	7	9	8	9	9	11	8	10
PF14304	Transcription termination and cleavage factor C-terminal	2.77576	0.0632459	-	4	2	0	2	2	1	2	2	3	2	2	2	2	2	1	2	2	2	2	2	1	2	2	1	1	2	2	2	2	2	1	1	2	2	2	2	0	2
PF00382	Transcription factor TFIIB repeat	1.07641	0.790611	-	4	4	2	4	5	4	4	4	4	6	4	4	4	4	4	10	4	5	4	4	6	4	4	4	4	6	4	4	4	6	2	6	6	4	4	5	4	4
PF06738	Putative threonine/serine exporter	1.48022	0.355277	-	4	3	3	4	3	3	3	3	3	3	3	3	5	3	3	1	2	3	7	4	8	2	2	2	3	5	3	4	3	3	3	2	5	2	1	4	3	3
PF02383	SacI homology domain	1.19204	0.58318	-	4	4	3	4	4	4	4	5	4	4	4	4	4	4	3	4	4	4	4	4	4	4	4	6	4	4	4	4	4	4	4	4	4	4	4	4	4	4
PF13202	EF hand	1.7415	0.300513	-	4	1	3	1	2	1	4	5	4	3	3	2	3	3	1	0	3	3	2	2	5	1	1	8	0	2	4	3	5	4	2	3	5	2	2	3	1	5
PF13673	Acetyltransferase (GNAT) domain	1.04474	0.79545	-	4	2	1	5	8	3	7	2	4	6	2	4	5	3	4	2	1	6	5	4	8	5	7	14	4	11	5	3	2	3	5	9	5	1	2	4	5	3
PF01624	MutS domain I	1.19204	0.58318	-	4	4	2	5	4	4	4	4	3	4	5	5	4	4	7	4	4	4	4	4	4	3	4	4	4	4	4	4	3	4	4	4	4	4	4	4	4	4
PF00717	Peptidase S24-like	1.61482	0.322491	-	4	4	2	3	4	3	3	3	3	3	2	3	3	4	2	3	3	2	3	3	8	3	3	3	3	3	2	2	4	1	2	3	3	3	3	2	3	3
PF01409	tRNA synthetases class II core domain (F)	1.45595	0.362396	-	4	3	3	3	4	4	4	3	4	4	3	3	4	3	2	3	3	3	3	3	4	3	3	3	4	4	4	3	1	4	4	3	3	3	3	4	4	3
PF14310	Fibronectin type III-like domain	0.59985	0.428099	-	4	8	7	11	9	8	9	6	2	9	5	15	10	4	8	3	3	7	6	11	14	7	7	11	7	9	7	11	2	7	12	12	6	5	5	11	8	14
PF00447	HSF-type DNA-binding	0.920191	1	-	4	4	5	4	16	4	5	6	5	4	7	6	4	6	4	6	8	4	8	4	3	4	4	6	5	5	5	4	4	3	4	6	4	7	6	4	5	4
PF06839	GRF zinc finger	2.4673	0.0871418	-	4	1	1	3	2	4	1	2	1	3	3	2	2	1	3	2	2	2	2	0	4	3	2	0	4	3	3	1	0	2	2	2	2	2	0	0	3	2
PF00289	Biotin carboxylase, N-terminal domain	1.17625	0.587936	-	4	3	3	4	5	5	5	3	3	5	4	4	3	4	3	3	3	5	3	3	13	3	3	4	4	4	5	3	3	4	4	3	4	5	5	4	4	5
PF00285	Citrate synthase, C-terminal domain	1.11705	0.785409	-	4	4	4	4	5	4	4	4	4	4	5	4	4	4	4	3	4	5	4	5	8	4	4	5	4	4	4	4	4	6	4	5	4	4	4	4	4	4
PF02535	ZIP Zinc transporter	0.901499	1	-	4	4	2	6	11	6	4	3	6	5	4	6	4	5	5	6	5	5	5	8	4	5	5	8	6	5	4	5	7	4	5	8	4	6	7	4	5	5
PF13445	RING-type zinc-finger	0.775469	0.822887	-	4	2	1	6	9	4	7	3	10	10	5	11	9	7	4	7	8	10	6	4	24	2	2	6	7	11	3	5	4	6	2	6	2	4	3	5	5	9
PF01096	Transcription factor S-II (TFIIS)	1.14588	0.782365	-	4	4	4	4	4	4	3	4	5	4	5	5	4	4	4	5	4	4	4	5	6	3	4	5	4	4	4	4	4	4	4	3	4	5	4	4	5	4
PF05577	Serine carboxypeptidase S28	1.07641	0.790611	-	4	3	1	4	3	5	5	14	3	5	8	9	3	4	3	3	3	4	4	4	7	0	1	5	3	6	8	6	3	5	4	4	5	4	4	5	4	3
PF01479	S4 domain	1.16087	0.780983	-	4	3	4	4	4	4	4	4	4	5	5	4	5	4	4	4	4	4	3	4	5	4	4	7	4	4	4	4	4	4	4	4	4	3	3	4	5	5
PF08264	Anticodon-binding domain of tRNA	1.13128	0.783842	-	4	4	4	4	5	4	3	5	4	4	4	4	5	4	4	4	5	4	5	4	4	4	4	5	5	4	5	4	4	4	5	4	4	4	4	5	4	4
PF01504	Phosphatidylinositol-4-phosphate 5-Kinase	1.08963	0.788798	-	4	5	4	5	4	6	4	5	5	4	3	6	5	4	4	3	3	4	5	4	4	5	5	7	4	5	4	4	7	4	3	4	3	4	4	4	5	4
PF03659	Glycosyl hydrolase family 71	1.05718	0.793464	-	4	3	2	4	3	3	5	3	4	5	2	5	1	3	2	1	1	3	7	5	15	2	2	14	6	7	4	9	4	4	5	12	2	3	3	3	6	5
PF03129	Anticodon binding domain	1.15333	0.781662	-	4	4	4	4	5	4	5	4	4	4	4	4	4	4	4	4	4	4	4	4	6	4	4	4	4	4	4	4	3	5	4	6	4	4	4	4	4	4
PF12585	Protein of unknown function (DUF3759)	1.77634	0.29574	-	4	1	0	2	3	9	1	4	4	2	3	3	7	4	2	8	3	2	1	1	11	2	3	5	1	3	1	1	3	0	2	3	2	0	0	1	1	1
PF13537	Glutamine amidotransferase domain	2.61246	0.0747091	-	4	1	1	2	4	1	1	3	2	2	2	2	1	2	1	2	1	2	1	1	4	2	2	2	2	2	1	1	2	1	1	1	2	1	1	2	2	7
PF05188	MutS domain II	1.13854	0.783092	-	4	4	2	5	4	4	4	5	3	5	5	6	4	4	8	4	4	5	4	4	4	3	5	4	4	4	4	4	3	4	4	4	4	4	4	4	4	5
PF00027	Cyclic nucleotide-binding domain	1.17625	0.587936	-	4	4	4	4	4	4	4	5	4	3	4	4	4	4	5	4	4	4	5	5	6	3	3	4	4	4	4	4	4	4	4	4	4	4	4	4	4	4
PF10342	Ser-Thr-rich glycosyl-phosphatidyl-inositol-anchored membrane family	0.569068	0.336639	-	4	3	2	12	6	9	8	2	8	12	6	14	4	7	2	8	6	11	14	12	14	9	8	9	9	16	7	13	8	6	7	11	6	6	6	13	10	8
PF00330	Aconitase family (aconitate hydratase)	1.01488	0.800679	-	4	4	5	5	4	4	4	4	5	5	4	5	4	4	4	4	4	5	4	4	15	4	4	5	4	6	4	4	6	4	4	5	7	5	5	3	4	4
PF01885	RNA 2'-phosphotransferase, Tpt1 / KptA family	2.61246	0.0747091	-	4	1	1	1	3	1	2	1	3	1	1	3	1	3	2	1	1	3	3	2	1	1	1	4	1	1	1	1	4	3	1	1	1	3	3	1	1	5
PF11969	Scavenger mRNA decapping enzyme C-term binding	1.35589	0.546523	-	4	3	2	3	4	3	2	3	4	4	5	4	3	4	4	4	3	4	3	4	5	2	2	3	4	4	4	5	3	3	4	4	3	4	4	3	4	4
PF14608	RNA-binding, Nab2-type zinc finger	0.934727	1	-	4	3	8	8	4	6	7	4	4	7	4	7	4	4	3	6	10	4	3	5	4	6	7	8	7	5	4	3	4	4	6	4	4	5	4	5	5	4
PF01866	Putative diphthamide synthesis protein	1.69173	0.30824	-	4	3	3	3	3	3	2	3	2	3	3	3	3	3	3	2	3	3	3	3	3	3	3	3	3	3	3	2	2	4	3	3	3	3	3	2	2	3
PF05773	RWD domain	1.23345	0.571796	-	4	4	1	4	6	6	4	4	4	4	4	3	4	5	3	3	4	5	4	3	4	3	4	5	4	4	5	4	4	4	4	2	2	4	4	4	4	4
PF02515	CoA-transferase family III	1.11705	0.785409	-	4	2	2	4	6	5	3	3	5	3	4	11	4	5	3	3	4	2	3	1	7	4	4	7	5	7	4	3	4	5	3	4	4	5	5	4	5	6
PF02178	AT hook motif	1.58598	0.328626	-	4	0	0	4	9	4	0	0	10	4	8	4	4	2	0	4	4	4	4	4	4	2	2	0	4	4	2	0	4	7	4	0	0	0	0	0	4	6
PF01184	GPR1/FUN34/yaaH family	1.75875	0.298087	-	4	2	6	2	5	4	1	3	2	1	2	5	5	2	1	1	2	2	2	4	4	4	4	2	2	2	1	2	2	3	2	2	2	5	5	1	2	4
PF10281	Putative stress-responsive nuclear envelope protein	0.9061	1	-	4	4	4	5	5	5	6	5	5	5	6	9	6	5	0	3	5	3	6	6	10	6	6	5	5	3	5	4	6	5	3	6	6	5	5	6	5	12
PF01695	IstB-like ATP binding protein	59.2243	7.81e-06	Enriched	4	0	0	0	0	0	0	0	0	0	0	0	0	1	0	0	1	0	0	0	0	0	0	0	0	0	0	0	1	0	0	0	0	0	0	0	0	0
PF01694	Rhomboid family	1.19204	0.58318	-	4	5	3	5	4	6	4	5	4	3	4	5	4	5	5	4	4	4	3	3	4	3	3	5	3	4	3	3	6	4	3	8	3	3	3	5	2	4
PF00615	Regulator of G protein signaling domain	1.64473	0.316597	-	4	3	3	3	3	3	3	4	3	2	2	2	3	2	3	2	2	4	6	2	4	3	3	6	2	3	2	3	2	2	4	5	2	3	3	2	2	2
PF08449	UAA transporter family	1.16087	0.780983	-	4	3	5	4	5	4	4	5	4	3	3	3	5	4	5	3	3	5	3	3	4	5	5	4	5	4	4	3	4	6	3	8	5	3	3	5	4	4
PF00676	Dehydrogenase E1 component	1.11006	0.786226	-	4	4	3	4	4	5	4	4	4	4	5	4	5	4	4	5	6	5	4	10	4	4	4	4	4	4	5	4	3	4	4	4	4	4	4	4	4	4
PF00328	Histidine phosphatase superfamily (branch 2)	0.614389	0.426557	-	4	6	6	12	5	7	10	11	6	8	8	11	9	4	7	12	6	8	6	6	16	8	7	10	8	10	10	6	3	4	9	7	8	5	5	8	10	7
PF10282	Lactonase, 7-bladed beta-propeller	1.05093	0.794449	-	4	5	3	1	6	2	4	5	4	6	3	5	5	5	6	1	3	4	5	3	4	8	10	7	2	8	6	4	4	5	5	7	3	4	3	3	4	6
PF04051	Transport protein particle (TRAPP) component	1.54459	0.338247	-	4	3	3	3	3	3	3	3	3	3	3	5	3	3	2	3	3	3	3	3	3	3	3	5	3	3	3	2	3	3	3	5	3	3	3	3	3	3
PF14703	Cytosolic domain of 10TM putative phosphate transporter	0.910749	1	-	4	5	5	4	7	6	6	4	4	5	4	6	5	6	5	4	4	7	5	4	5	5	5	8	5	4	7	5	4	6	8	6	6	5	5	4	6	5
PF02984	Cyclin, C-terminal domain	1.37692	0.543319	-	4	3	5	3	5	3	3	3	4	3	3	4	3	4	2	3	4	4	6	3	3	3	3	3	5	4	3	3	3	4	3	3	3	4	4	3	3	4
PF14327	Hinge domain of cleavage stimulation factor subunit 2	2.5378	0.0808066	-	4	1	0	2	2	2	2	2	3	2	2	2	2	1	1	2	2	3	2	2	2	1	1	3	2	2	2	2	2	2	1	3	2	2	2	2	2	2
PF00928	Adaptor complexes medium subunit family	1.13128	0.783842	-	4	4	3	4	5	4	4	4	8	4	4	4	4	4	4	4	4	4	4	5	5	4	4	7	4	4	4	4	3	4	4	5	4	4	4	4	4	4
PF00622	SPRY domain	1.3157	0.553527	-	4	3	1	3	4	4	4	2	4	4	4	4	3	4	2	3	4	4	4	4	5	4	4	5	4	4	4	4	4	4	4	4	4	2	4	3	4	3
PF04121	Nuclear pore protein 84 / 107	4.03765	0.0212225	-	4	1	2	2	1	1	1	1	1	1	2	1	3	1	1	1	1	1	1	1	2	1	1	1	1	1	1	1	2	1	1	1	1	1	1	1	1	1
PF04127	DNA / pantothenate metabolism flavoprotein	2.22053	0.114746	-	4	1	1	2	2	2	2	2	2	2	2	2	2	2	1	2	5	2	2	2	6	2	2	4	2	2	2	2	2	2	2	2	2	2	2	2	2	2
PF00318	Ribosomal protein S2	1.24208	0.569615	-	4	4	4	4	4	4	2	4	4	4	4	4	4	4	6	4	4	4	4	3	4	4	4	5	4	4	4	4	4	4	2	2	5	2	4	4	4	4
PF00006	ATP synthase alpha/beta family, nucleotide-binding domain	1.08298	0.789695	-	4	4	4	4	4	6	4	4	5	4	5	4	5	4	4	11	4	4	4	6	4	4	4	5	4	4	4	4	4	4	5	4	4	4	4	4	4	4
PF12706	Beta-lactamase superfamily domain	1.11006	0.786226	-	4	4	3	4	1	6	3	4	5	4	5	3	7	3	6	4	3	2	7	6	7	3	3	8	4	5	4	4	4	4	4	5	5	3	2	5	5	5
PF07470	Glycosyl Hydrolase Family 88	0.710296	0.668346	-	4	6	5	5	7	5	5	6	4	6	2	7	6	6	4	8	2	5	11	8	8	2	2	13	8	9	3	9	11	6	8	14	6	6	6	6	7	18
PF02152	Dihydroneopterin aldolase	1.8126	0.291288	-	4	2	2	3	4	4	2	2	4	2	2	1	4	4	2	4	2	5	2	1	4	2	2	2	3	3	2	2	4	3	2	2	2	2	2	3	5	1
PF05686	Glycosyl transferase family 90	1.36632	0.544895	-	4	4	0	1	3	3	4	2	5	2	3	6	3	2	4	6	3	4	2	3	5	6	6	5	2	1	1	6	7	7	5	2	4	3	3	1	2	4
PF13405	EF-hand domain	2.86531	0.0578883	-	4	1	2	0	1	0	2	0	0	2	1	1	2	1	1	2	1	3	4	2	0	2	2	4	2	2	2	3	0	3	1	2	4	3	3	0	1	2
PF01055	Glycosyl hydrolases family 31	0.796345	0.822525	-	4	8	6	5	4	5	7	8	5	4	3	11	3	3	4	1	4	4	7	5	17	6	6	11	4	6	6	4	3	3	10	10	5	6	6	10	5	8
PF00638	RanBP1 domain	1.45595	0.362396	-	4	3	3	4	5	3	4	3	4	4	3	4	3	4	3	6	3	3	3	3	3	3	3	3	4	3	4	4	4	3	2	3	1	3	3	2	3	3
PF01231	Indoleamine 2,3-dioxygenase	1.2687	0.563287	-	4	4	5	2	3	3	3	5	5	2	3	8	4	4	3	2	6	3	3	2	3	2	2	1	4	5	2	4	9	3	4	2	2	4	4	3	3	13
PF01230	HIT domain	1.28709	0.559258	-	4	3	3	3	3	5	4	5	4	4	4	4	4	3	2	3	4	3	3	3	6	3	4	4	3	3	4	3	3	3	5	4	4	3	3	5	3	8
PF07687	Peptidase dimerisation domain	0.603933	0.427486	-	4	4	8	8	6	9	9	8	6	7	9	10	9	6	3	11	6	6	10	9	8	8	8	12	9	15	9	9	7	6	9	7	6	7	8	7	8	7
PF01302	CAP-Gly domain	1.08963	0.788798	-	4	4	3	5	4	4	4	5	4	5	5	4	4	4	5	5	3	4	5	4	8	5	5	4	4	5	4	3	3	4	5	5	5	4	4	4	6	4
PF04488	Glycosyltransferase sugar-binding region containing DXD motif	1.18409	0.585545	-	4	4	4	3	4	4	2	6	4	5	6	4	3	4	6	4	4	4	5	4	5	2	2	4	5	4	4	6	4	4	3	3	4	4	4	3	5	4
PF14492	Elongation Factor G, domain II	0.970497	1	-	4	6	5	4	4	4	5	4	6	5	4	4	5	6	5	4	11	5	4	5	8	5	5	6	4	3	5	4	8	4	4	6	4	4	4	4	4	5
PF03781	Sulfatase-modifying factor enzyme 1	1.49266	0.35178	-	4	1	1	4	4	4	4	2	4	2	4	3	6	3	1	5	2	3	4	4	3	2	1	2	2	3	4	3	4	4	4	2	4	4	4	4	4	4
PF02785	Biotin carboxylase C-terminal domain	1.08963	0.788798	-	4	3	3	5	6	5	5	3	4	5	4	4	3	4	4	3	3	6	3	4	14	3	4	4	5	5	5	3	3	4	5	3	4	5	5	4	5	5
PF02780	Transketolase, C-terminal domain	1.21655	0.576257	-	4	3	3	4	4	4	4	3	3	5	4	4	4	5	3	5	3	4	5	5	6	4	4	3	4	4	4	4	4	4	3	3	3	4	4	4	4	5
PF13378	Enolase C-terminal domain-like	2.4673	0.0871418	-	4	1	3	2	2	2	2	2	1	2	2	3	1	1	2	1	2	2	3	3	2	1	1	3	2	2	3	2	0	1	2	2	2	2	2	3	2	3
PF00370	FGGY family of carbohydrate kinases, N-terminal domain	1.29649	0.557305	-	4	4	4	3	3	4	4	3	3	5	4	5	2	4	5	3	3	4	5	4	2	4	4	5	3	4	3	3	4	3	3	3	5	3	4	3	4	5
PF13414	TPR repeat	1.25083	0.567469	-	4	5	3	4	7	2	4	5	6	3	5	3	6	4	5	3	6	6	4	2	2	5	5	3	2	3	3	0	4	6	2	4	3	4	3	2	2	6
PF01048	Phosphorylase superfamily	1.55815	0.334987	-	4	4	2	3	3	3	3	3	3	3	3	3	3	3	5	2	3	3	3	3	4	4	4	4	3	2	3	3	3	3	3	3	3	3	3	2	3	3
PF01554	MatE	0.833751	1	-	4	2	9	4	4	4	4	6	6	5	9	13	4	6	2	21	9	9	4	2	8	6	6	8	4	4	4	4	6	2	6	8	4	2	2	4	4	8
PF00795	Carbon-nitrogen hydrolase	1.04474	0.79545	-	4	4	5	3	3	4	6	5	3	5	4	5	3	3	4	3	3	3	4	4	7	4	4	6	7	4	4	4	3	3	5	10	4	5	5	9	5	7
PF04675	DNA ligase N terminus	1.27783	0.561253	-	4	4	1	4	4	4	4	3	3	4	4	5	4	4	4	4	4	4	4	3	4	3	3	4	4	4	4	4	3	4	4	4	4	4	4	3	4	4
PF04479	RTA1 like protein	0.612269	0.426673	-	4	15	8	5	6	17	5	9	3	5	6	10	10	5	12	6	0	7	12	12	23	5	5	14	8	13	8	12	4	3	4	16	4	0	0	5	5	8
PF00578	AhpC/TSA family	1.06352	0.792496	-	4	2	5	4	5	4	5	3	4	4	4	10	6	4	2	6	4	6	6	4	9	4	4	4	4	4	4	5	4	4	4	4	4	4	4	4	4	5
PF00201	UDP-glucoronosyl and UDP-glucosyl transferase	0.929831	1	-	4	1	7	4	13	3	1	2	3	1	0	16	7	9	2	1	4	5	8	8	6	1	2	8	2	5	20	5	1	2	13	3	9	2	2	2	1	12
PF02953	Tim10/DDP family zinc finger	1.2597	0.565359	-	4	3	2	4	4	4	3	5	4	4	4	4	4	4	4	4	4	5	4	4	4	4	4	4	4	4	4	4	4	3	3	3	4	3	3	4	4	4
PF15511	Centromere kinetochore component CENP-T histone fold	1.22494	0.57401	-	4	3	1	4	3	4	3	3	6	4	6	10	5	3	4	3	4	3	5	3	7	3	3	6	4	3	3	3	4	3	4	5	4	3	3	4	4	2
PF11700	Vacuole effluxer Atg22 like	1.60027	0.32553	-	4	1	3	3	4	3	3	7	1	3	4	3	3	3	1	5	5	2	2	3	4	2	2	4	4	3	3	3	1	2	3	3	3	3	3	3	3	3
PF00789	UBX domain	1.21655	0.576257	-	4	4	1	4	4	4	2	4	4	4	4	4	6	4	4	4	4	5	4	4	4	4	4	4	4	3	4	4	6	4	3	4	4	4	4	4	4	4
PF08457	Sfi1 spindle body protein	2.86531	0.0578883	-	4	2	0	2	1	1	2	1	1	2	2	2	2	0	3	1	1	1	2	1	1	1	1	4	2	2	3	3	1	1	1	2	3	2	2	1	3	2
PF03142	Chitin synthase	0.853802	1	-	4	4	4	7	5	4	5	4	5	5	8	6	7	4	4	18	4	12	4	5	7	5	4	6	6	4	4	5	7	4	4	6	4	5	5	7	6	4
PF12352	Snare region anchored in the vesicle membrane C-terminus	1.37692	0.543319	-	4	3	2	3	4	3	4	3	4	3	3	4	4	4	3	3	4	4	4	4	5	3	3	5	3	3	3	4	5	4	3	3	3	3	3	3	3	4
PF06687	SUR7/PalI family	0.710296	0.668346	-	4	8	3	5	11	6	7	8	6	7	5	8	9	6	8	7	4	10	6	6	6	7	9	7	6	5	7	6	6	7	11	7	8	5	4	5	7	7
PF03098	Animal haem peroxidase	1.01488	0.800679	-	4	3	9	8	11	5	3	6	3	4	3	3	8	5	4	2	6	7	2	3	7	8	9	4	4	6	4	3	3	4	2	6	5	2	2	3	4	4
PF10557	Cullin protein neddylation domain	1.29649	0.557305	-	4	2	3	4	4	3	3	3	4	3	3	5	3	4	5	5	5	4	5	4	4	3	3	4	3	3	3	4	6	4	3	3	4	4	4	3	3	4
PF03435	Saccharopine dehydrogenase NADP binding domain	1.22494	0.57401	-	4	3	1	4	3	4	3	4	3	5	3	3	5	3	3	7	6	3	5	3	3	3	3	7	5	5	7	5	3	3	3	5	3	4	4	3	4	4
PF02913	FAD linked oxidases, C-terminal domain	1.28709	0.559258	-	4	4	2	3	4	6	4	6	3	2	4	5	4	5	3	3	3	4	3	4	4	3	3	3	6	5	3	3	2	3	2	3	5	3	3	4	7	4
PF12348	CLASP N terminal	1.55815	0.334987	-	4	4	1	3	4	3	3	2	3	3	3	3	3	4	3	3	3	3	3	3	3	3	3	2	4	4	3	3	2	4	4	3	4	4	4	3	2	2
PF16884	N-terminal domain of oxidoreductase	1.05718	0.793464	-	4	1	3	8	3	5	6	6	3	4	2	7	3	2	1	1	3	5	13	4	10	3	3	11	7	6	3	5	1	2	4	10	5	2	2	3	5	6
PF00682	HMGL-like	1.11006	0.786226	-	4	4	2	5	4	4	4	4	4	4	4	5	4	4	4	5	4	4	5	4	5	4	4	7	4	7	5	4	4	4	3	4	4	4	4	5	4	6
PF00684	DnaJ central domain	1.24208	0.569615	-	4	4	2	4	4	4	3	4	4	4	4	4	4	4	4	4	4	4	4	4	4	4	4	4	4	4	4	4	4	3	4	4	3	4	4	4	4	4
PF04055	Radical SAM superfamily	1.14588	0.782365	-	4	4	3	4	4	4	4	3	4	4	4	4	6	5	4	3	3	4	4	3	7	4	4	5	4	4	4	4	4	4	5	6	4	4	4	6	4	4
PF00515	Tetratricopeptide repeat	1.37692	0.543319	-	4	3	2	3	3	4	3	3	3	3	3	7	3	2	4	6	5	4	3	3	4	4	4	3	4	3	5	5	1	5	3	3	1	3	2	4	3	5
PF14938	Soluble NSF attachment protein, SNAP	2.57459	0.0777278	-	4	1	1	1	1	1	1	2	1	2	1	3	2	1	2	2	1	1	1	1	22	2	2	1	2	1	1	1	1	1	2	1	1	1	1	1	1	1
PF02845	CUE domain	1.16851	0.590353	-	4	6	2	5	3	5	5	5	5	4	4	5	4	3	4	4	7	4	4	3	5	3	3	3	4	6	4	3	4	4	3	4	4	3	3	5	4	5
PF13589	Histidine kinase-, DNA gyrase B-, and HSP90-like ATPase	1.16087	0.780983	-	4	4	3	4	4	4	4	8	4	4	4	4	4	4	5	4	3	4	4	4	5	4	4	3	4	4	4	4	4	4	4	4	5	4	4	5	4	4
PF00995	Sec1 family	1.15333	0.781662	-	4	4	6	4	4	4	4	4	4	4	5	4	4	4	4	4	4	4	4	4	8	4	4	4	4	4	4	4	2	4	5	4	4	4	4	4	4	4
PF06470	SMC proteins Flexible Hinge Domain	1.23345	0.571796	-	4	4	4	4	4	4	4	4	4	2	4	3	4	3	2	5	4	4	3	4	4	4	5	5	4	4	4	4	5	4	4	4	4	4	3	4	4	4
PF13802	Galactose mutarotase-like	1.35589	0.546523	-	4	5	5	3	4	3	4	7	2	2	1	4	1	3	4	1	2	3	5	4	4	5	5	6	1	4	3	3	1	3	4	5	3	5	5	3	4	4
PF00347	Ribosomal protein L6	1.22494	0.57401	-	4	3	2	4	4	4	4	3	4	3	4	4	6	4	4	4	4	4	4	4	4	4	4	4	4	4	4	4	4	4	4	4	4	4	4	4	4	4
PF00433	Protein kinase C terminal domain	1.04474	0.79545	-	4	5	2	5	4	5	4	5	4	5	5	4	5	3	4	5	5	5	5	5	5	5	5	6	6	5	5	5	3	4	4	5	5	4	4	5	5	4
PF01909	Nucleotidyltransferase domain	1.11006	0.786226	-	4	3	0	4	4	3	2	5	5	4	3	7	6	5	6	3	11	4	3	4	4	5	5	3	5	4	5	3	5	5	2	3	4	7	7	4	3	4
PF08613	Cyclin	1.23345	0.571796	-	4	3	1	5	5	5	4	4	4	4	3	3	3	4	3	4	4	2	3	5	3	5	6	5	4	5	5	3	3	6	5	8	4	1	2	4	3	3
PF01008	Initiation factor 2 subunit family	1.2001	0.580843	-	4	4	5	4	5	4	3	4	4	4	4	3	4	4	6	4	5	4	3	4	6	4	4	4	4	4	4	3	3	4	4	6	3	3	3	4	4	3
PF04185	Phosphoesterase family	3.06295	0.0479367	-	4	0	0	1	6	1	0	0	1	0	1	7	6	4	0	2	5	5	2	2	1	2	2	1	0	4	1	2	1	0	0	1	0	0	0	0	0	0
PF00533	BRCA1 C Terminus (BRCT) domain	1.42099	0.373365	-	4	4	5	4	2	4	4	6	4	3	5	2	2	3	3	3	3	3	4	5	5	3	3	4	4	2	3	2	3	3	5	2	3	2	2	2	4	4
PF00538	linker histone H1 and H5 family	1.49266	0.35178	-	4	2	2	3	4	4	4	3	4	4	4	4	4	4	2	2	2	4	4	3	4	2	2	5	4	3	3	3	4	3	2	2	4	3	3	2	4	3
PF01593	Flavin containing amine oxidoreductase	0.693639	0.669804	-	4	7	2	6	14	6	9	12	7	11	13	11	5	5	15	2	1	4	4	5	13	12	11	8	5	9	4	4	6	5	7	7	5	1	1	8	7	4
PF14681	Uracil phosphoribosyltransferase	1.55815	0.334987	-	4	3	3	3	3	3	3	3	3	3	3	4	4	3	3	4	4	3	4	3	3	3	3	3	3	3	3	3	3	3	2	2	3	3	3	3	3	3
PF04116	Fatty acid hydroxylase superfamily	0.814619	1	-	4	5	6	5	6	5	8	9	4	8	4	6	7	4	6	8	5	5	6	6	21	7	7	6	4	5	4	6	4	4	4	7	5	4	4	4	4	5
PF02861	Clp amino terminal domain, pathogenicity island component	2.57459	0.0777278	-	4	2	0	1	2	1	2	5	2	1	1	2	2	1	3	1	1	1	2	2	2	2	2	2	1	2	2	2	1	3	3	5	2	1	1	2	2	2
PF02466	Tim17/Tim22/Tim23/Pmp24 family	1.02072	0.799605	-	4	4	4	4	5	5	5	5	4	4	4	4	5	4	5	5	4	5	4	5	11	4	4	5	6	5	4	6	3	5	4	5	4	4	4	5	5	5
PF01728	FtsJ-like methyltransferase	1.54459	0.338247	-	4	2	5	6	4	2	2	2	5	3	2	5	4	3	2	2	2	2	3	4	6	2	2	3	3	4	4	3	4	2	4	2	2	2	2	3	4	3
PF02874	ATP synthase alpha/beta family, beta-barrel domain	1.08963	0.788798	-	4	4	3	4	4	4	4	4	5	4	4	4	5	4	4	13	4	4	4	4	4	4	4	5	4	4	4	4	4	3	9	4	4	4	4	4	4	4
PF02878	Phosphoglucomutase/phosphomannomutase, alpha/beta/alpha domain I	1.25083	0.567469	-	4	3	2	4	4	4	4	3	4	4	4	4	4	4	3	5	4	4	4	4	4	3	3	5	4	3	4	4	4	4	4	4	4	4	4	4	4	4
PF01285	TEA/ATTS domain family	1.20008	0.742059	-	3	1	1	2	6	2	4	0	5	4	3	5	2	7	0	2	3	5	5	2	3	2	2	1	2	3	3	4	7	5	1	3	4	2	2	2	2	4
PF11799	impB/mucB/samB family C-terminal domain	1.20008	0.742059	-	3	3	0	3	4	3	3	3	3	3	3	3	3	3	3	3	3	3	3	3	3	3	3	3	3	4	3	3	3	3	3	3	4	3	3	3	3	3
PF11790	Glycosyl hydrolase catalytic core	0.812153	1	-	3	3	6	4	6	2	4	4	6	3	3	8	4	5	2	1	1	5	7	2	12	3	3	9	5	7	4	5	4	4	3	9	3	2	2	1	6	6
PF00887	Acyl CoA binding protein	1.24495	0.523762	-	3	4	1	4	3	3	2	3	2	3	3	3	2	3	5	3	3	3	3	3	3	3	3	3	3	3	3	3	3	3	3	1	2	3	3	3	3	3
PF07766	LETM1-like protein	1.24495	0.523762	-	3	3	3	3	3	3	3	2	3	3	3	3	3	3	3	3	3	3	2	2	3	3	3	3	3	3	3	3	2	3	3	3	3	3	3	3	3	3
PF00644	Poly(ADP-ribose) polymerase catalytic domain	0.739935	0.802449	-	3	11	2	7	6	12	4	6	5	4	3	5	10	9	15	4	3	9	2	3	6	0	0	4	3	4	3	10	4	5	2	5	1	2	2	0	4	5
PF01112	Asparaginase	1.11938	0.752659	-	3	2	3	3	3	3	3	5	3	2	3	3	3	3	4	5	3	3	3	3	3	3	3	3	3	6	4	3	5	3	3	3	3	3	3	3	3	2
PF12783	Guanine nucleotide exchange factor in Golgi transport N-terminal	1.05718	0.763279	-	3	3	2	3	3	3	5	3	3	3	3	3	3	3	4	4	3	4	3	3	4	3	3	3	3	3	3	3	3	3	3	4	3	3	3	12	3	3
PF00467	KOW motif	1.00911	0.7731	-	3	3	4	3	6	4	4	4	9	4	2	4	2	4	3	2	3	5	5	3	3	3	3	5	4	3	3	4	4	2	4	2	3	1	2	3	4	5
PF07247	Alcohol acetyltransferase	3.70087	0.0542719	-	3	0	0	1	1	2	1	1	1	0	1	1	3	0	0	0	0	0	0	1	1	1	1	3	1	4	2	0	1	1	0	1	2	0	0	1	3	1
PF14792	DNA polymerase beta palm	1.4968	0.459368	-	3	3	1	2	3	3	3	1	3	3	3	3	3	3	3	1	2	2	2	2	3	3	3	2	2	2	2	2	3	3	3	1	2	2	2	1	4	3
PF01253	Translation initiation factor SUI1	1.10088	0.755583	-	3	3	2	3	3	3	3	4	3	3	3	4	3	3	3	4	6	3	3	3	6	3	3	6	4	3	3	3	3	3	4	3	2	2	2	3	3	3
PF03460	Nitrite/Sulfite reductase ferredoxin-like half domain	1.28088	0.512249	-	3	2	2	3	4	3	2	2	3	2	3	4	3	3	3	3	3	3	2	5	2	3	3	3	3	4	3	2	3	3	3	2	2	2	2	3	3	3
PF05047	Mitochondrial ribosomal protein L51 / S25 / CI-B8 domain	1.28088	0.512249	-	3	3	1	3	2	3	2	3	3	3	3	3	3	3	3	3	3	3	3	3	2	3	3	5	3	3	3	2	3	3	3	3	2	2	2	3	3	3
PF09286	Pro-kumamolisin, activation domain	0.338738	0.0561108	-	3	0	0	28	15	12	7	13	10	9	9	27	7	7	0	7	3	19	4	4	30	14	14	15	8	16	25	5	6	2	11	22	7	2	2	17	10	6
PF01388	ARID/BRIGHT DNA binding domain	1.03259	0.768121	-	3	2	4	6	3	3	3	4	6	3	3	3	4	3	2	4	4	3	3	3	8	3	3	5	4	3	3	3	6	3	3	2	3	3	3	2	3	3
PF01412	Putative GTPase activating protein for Arf	0.899985	1	-	3	4	1	4	4	4	4	5	4	4	4	4	2	4	3	4	4	4	4	4	5	4	3	5	4	4	3	4	5	4	4	7	4	4	5	4	4	4
PF08711	TFIIS helical bundle-like domain	1.05718	0.763279	-	3	3	2	3	4	4	3	3	4	3	3	3	3	6	2	3	3	4	3	3	4	4	4	2	3	4	3	5	4	3	4	2	5	4	4	2	4	3
PF04178	Got1/Sft2-like family	1.22211	0.73973	-	3	3	3	3	3	3	2	3	3	3	3	3	3	3	3	4	3	3	3	3	3	3	3	6	3	4	3	3	4	3	3	3	2	0	0	3	3	3
PF01704	UTP--glucose-1-phosphate uridylyltransferase	1.306	0.5047	-	3	2	2	3	2	3	4	2	3	3	3	2	3	3	2	2	3	3	2	4	3	2	2	3	3	3	3	3	3	4	3	3	2	2	2	3	3	4
PF00654	Voltage gated chloride channel	1.24495	0.523762	-	3	3	5	3	3	3	2	3	3	3	2	3	3	3	3	2	3	3	3	3	3	3	3	2	3	3	3	3	3	3	2	2	3	3	3	3	3	3
PF01424	R3H domain	1.07423	0.76014	-	3	4	2	3	2	3	3	4	3	3	3	3	3	2	3	5	3	4	3	3	4	4	3	3	3	4	4	3	2	3	4	4	4	5	4	3	4	4
PF00388	Phosphatidylinositol-specific phospholipase C, X domain	1.20008	0.742059	-	3	5	3	2	4	2	4	3	5	2	3	3	2	3	5	2	4	4	4	4	3	2	2	4	2	3	1	3	3	3	2	2	2	4	4	2	2	3
PF07774	Protein of unknown function (DUF1620)	3.02793	0.0848193	-	3	1	0	1	1	1	1	1	5	1	1	2	1	1	1	1	1	3	1	1	1	1	1	1	1	1	1	1	2	1	1	1	1	1	1	1	1	1
PF00472	RF-1 domain	1.17883	0.744526	-	3	2	3	3	3	3	3	4	2	3	3	3	3	3	4	3	3	3	3	3	4	3	3	4	3	3	4	3	3	3	3	3	3	3	2	3	3	3
PF00474	Sodium:solute symporter family	1.56726	0.447264	-	3	1	1	4	3	5	2	1	2	6	4	2	3	1	1	1	2	4	1	0	4	2	2	3	5	3	2	1	2	1	3	3	2	0	0	3	4	1
PF07393	Exocyst complex component Sec10	1.66523	0.433829	-	3	2	2	2	3	2	2	2	2	2	2	3	3	2	3	2	2	2	2	2	3	2	2	2	2	2	3	2	2	2	2	2	2	2	2	2	2	2
PF09924	Uncharacterised conserved protein (DUF2156)	3.70087	0.0542719	-	3	0	0	1	1	1	1	1	0	1	0	1	1	0	0	0	1	0	6	0	1	0	0	1	1	3	1	2	0	1	1	1	1	0	0	1	2	5
PF02259	FAT domain	1.05718	0.763279	-	3	4	4	4	3	4	4	3	3	4	3	3	3	5	4	3	3	3	3	3	4	3	3	5	3	4	3	3	0	3	3	5	3	4	4	3	3	4
PF00082	Subtilase family	0.277867	0.0120251	-	3	12	16	14	23	3	11	20	11	5	3	21	9	14	18	3	10	13	6	7	16	10	9	36	4	11	14	7	10	12	12	66	6	8	8	11	6	14
PF16499	Alpha galactosidase A	0.876294	1	-	3	3	5	4	8	5	8	3	1	2	2	8	3	1	3	3	2	6	10	6	8	1	1	9	3	5	4	1	1	0	5	3	6	5	5	4	4	4
PF02776	Thiamine pyrophosphate enzyme, N-terminal TPP binding domain	1.16849	0.745808	-	3	1	2	3	4	4	5	2	2	3	3	5	2	4	1	2	2	4	5	3	2	3	3	4	3	2	4	4	3	4	3	4	3	3	3	2	4	3
PF02815	MIR domain	1.11938	0.752659	-	3	3	3	3	3	3	3	3	3	4	3	3	4	3	3	5	3	4	3	4	3	3	3	4	3	3	3	3	3	3	3	3	3	3	3	3	3	4
PF02817	e3 binding domain	1.14834	0.748464	-	3	3	3	3	3	3	6	3	3	3	3	3	2	3	3	2	6	3	3	3	3	3	3	2	3	3	3	4	3	3	3	3	3	4	3	3	3	3
PF01394	Clathrin propeller repeat	1.35931	0.489978	-	3	3	1	2	2	3	3	3	3	2	2	3	8	3	3	2	2	2	3	3	3	2	2	4	3	2	3	2	3	3	2	2	1	2	2	3	3	3
PF08700	Vps51/Vps67	1.11005	0.754109	-	3	3	1	3	3	5	2	4	3	3	4	4	4	2	3	3	3	3	3	3	4	3	3	5	3	4	4	2	3	3	3	4	3	3	3	4	4	3
PF03099	Biotin/lipoate A/B protein ligase family	1.62461	0.438954	-	3	2	0	2	2	2	2	1	3	3	3	3	2	2	2	4	1	2	3	3	3	2	2	3	3	3	3	2	2	2	2	3	2	1	1	2	2	2
PF01713	Smr domain	0.817137	1	-	3	3	5	5	4	4	4	6	3	3	3	4	4	4	4	4	5	4	4	3	7	4	4	3	4	10	4	3	3	3	5	4	6	8	6	6	4	3
PF07942	N2227-like protein	1.75289	0.252594	-	3	3	2	2	2	2	2	2	2	2	1	2	2	2	2	3	2	2	5	2	3	2	2	2	2	1	2	1	2	2	2	1	2	2	2	2	2	2
PF13696	Zinc knuckle	1.20008	0.742059	-	3	4	1	4	1	2	1	3	3	3	4	3	3	1	2	3	2	3	3	4	3	3	3	4	2	3	4	4	3	3	4	6	4	2	2	3	4	4
PF03547	Membrane transport protein	0.95143	1	-	3	2	2	4	1	6	2	2	3	5	5	5	2	2	2	2	2	2	4	5	5	7	7	8	4	2	4	6	2	2	4	9	5	3	3	3	7	1
PF00282	Pyridoxal-dependent decarboxylase conserved domain	0.723842	0.802822	-	3	5	6	4	4	4	6	8	6	5	4	5	5	5	8	4	5	5	3	4	6	4	3	5	4	3	5	8	4	6	4	4	4	4	4	5	6	9
PF03062	MBOAT, membrane-bound O-acyltransferase family	1.12887	0.751234	-	3	3	3	3	3	3	3	3	3	3	3	3	3	3	4	4	3	3	3	3	4	3	3	8	3	3	3	3	3	3	3	2	3	3	3	3	3	3
PF02824	TGS domain	1.23342	0.73862	-	3	2	2	3	3	3	3	3	3	3	3	3	2	3	3	3	3	3	3	4	4	3	3	3	3	3	3	3	3	2	2	3	3	3	3	3	3	3
PF00916	Sulfate permease family	1.02464	0.769767	-	3	4	2	6	3	5	3	3	5	4	4	3	3	3	3	3	3	3	3	6	4	2	2	5	4	3	4	4	5	3	3	3	3	3	3	3	4	3
PF02752	Arrestin (or S-antigen), C-terminal domain	1.2567	0.519902	-	3	2	3	2	1	3	2	3	3	3	3	2	3	3	1	1	3	2	3	4	4	3	2	5	3	4	4	4	3	2	2	5	2	4	3	3	3	3
PF01652	Eukaryotic initiation factor 4E	1.12887	0.751234	-	3	3	3	3	4	4	3	3	3	3	3	3	3	3	3	4	3	3	3	3	5	3	3	4	3	3	3	5	2	3	3	3	3	3	3	3	3	3
PF04117	Mpv17 / PMP22 family	1.18936	0.743276	-	3	2	2	4	3	3	3	3	3	3	3	3	3	3	2	3	3	4	3	3	4	3	3	2	3	4	3	4	4	3	3	2	3	3	3	3	3	3
PF10075	CSN8/PSMD8/EIF3K family	1.306	0.5047	-	3	2	2	3	3	3	3	3	3	3	3	3	3	3	2	3	3	3	3	2	3	3	3	3	2	3	3	3	2	3	3	2	2	2	3	3	3	3
PF05971	Protein of unknown function (DUF890)	2.56205	0.12105	-	3	1	1	3	2	2	1	1	1	1	1	5	1	1	1	1	1	1	1	1	6	1	1	1	1	1	1	2	1	2	1	1	1	1	1	1	1	1
PF01507	Phosphoadenosine phosphosulfate reductase family	1.77626	0.246689	-	3	2	2	3	2	2	2	2	2	2	2	2	2	2	2	2	2	2	2	2	2	2	2	2	2	2	2	2	2	2	2	2	2	2	2	2	2	2
PF04757	Pex2 / Pex12 amino terminal region	1.28088	0.512249	-	3	3	2	3	3	3	3	3	3	3	3	3	3	3	3	3	3	3	3	3	3	3	3	3	3	3	3	3	3	3	3	3	3	1	0	3	2	3
PF01501	Glycosyl transferase family 8	0.972271	1	-	3	3	2	6	3	3	6	3	4	3	3	7	6	3	4	2	3	3	4	3	5	2	2	8	4	3	5	3	5	4	2	4	4	2	2	5	3	3
PF00456	Transketolase, thiamine diphosphate binding domain	1.75289	0.252594	-	3	1	1	2	2	2	2	1	2	3	3	3	2	3	1	3	1	2	3	3	2	2	2	1	2	2	2	3	2	2	2	1	1	2	2	2	3	3
PF07716	Basic region leucine zipper	0.876294	1	-	3	2	2	3	4	4	4	2	5	3	5	7	6	2	4	5	4	3	8	7	3	3	4	3	4	2	4	5	5	4	5	3	2	5	5	2	4	9
PF04000	Sas10/Utp3/C1D family	1.85029	0.22911	-	3	1	1	2	2	2	2	2	2	2	2	2	2	2	2	2	2	2	2	3	2	2	2	2	2	2	2	1	2	1	2	3	2	2	2	1	2	3
PF11976	Ubiquitin-2 like Rad60 SUMO-like	1.17883	0.744526	-	3	3	3	3	5	4	2	3	1	2	3	2	6	6	4	3	2	4	2	2	2	2	2	3	3	4	3	3	2	3	3	7	3	2	3	3	3	2
PF16363	GDP-mannose 4,6 dehydratase	1.22211	0.73973	-	3	2	3	3	3	3	2	3	3	2	4	3	3	3	3	3	3	3	4	3	4	3	3	3	2	4	3	4	2	2	3	3	2	3	3	3	3	3
PF14791	DNA polymerase beta thumb	1.35931	0.489978	-	3	3	0	2	3	3	3	2	2	3	3	3	3	3	3	2	3	2	3	2	3	3	2	3	3	3	2	2	3	2	3	5	2	2	2	2	5	3
PF03901	Alg9-like mannosyltransferase family	0.965223	1	-	3	3	5	6	3	10	3	4	3	5	4	4	4	4	3	4	5	4	3	3	4	3	3	4	4	3	4	3	3	4	3	2	3	3	3	3	3	3
PF01575	MaoC like domain	1.00911	0.7731	-	3	3	3	4	4	4	3	3	5	3	3	5	4	3	3	5	3	4	3	3	4	3	4	4	3	4	4	5	3	3	5	3	3	3	3	3	4	3
PF04366	Las17-binding protein actin regulator	1.70793	0.264464	-	3	3	2	2	2	2	2	2	2	2	2	2	5	2	2	2	2	2	2	2	3	2	2	2	2	2	2	2	2	2	2	2	2	2	1	2	2	2
PF01648	4'-phosphopantetheinyl transferase superfamily	1.06564	0.7617	-	3	4	4	3	3	3	3	4	3	3	3	4	3	3	3	3	3	7	3	6	4	3	3	3	3	5	4	3	3	3	2	2	3	3	4	3	3	3
PF01467	Cytidylyltransferase-like	0.837701	1	-	3	4	5	4	4	5	3	5	4	4	5	4	5	4	4	4	5	4	6	4	6	3	3	8	6	4	3	3	4	4	3	7	4	2	3	2	7	4
PF00596	Class II Aldolase and Adducin N-terminal domain	1.68631	0.431401	-	3	1	1	1	3	2	1	1	1	4	3	6	3	2	1	1	1	3	2	1	2	3	3	3	1	1	1	2	1	2	2	3	4	1	1	3	2	6
PF04563	RNA polymerase beta subunit	1.16849	0.745808	-	3	3	2	3	3	3	3	3	3	3	3	3	3	3	4	3	3	3	4	3	3	3	3	5	3	3	3	3	3	3	3	3	3	3	3	3	3	3
PF04560	RNA polymerase Rpb2, domain 7	1.21099	0.740876	-	3	3	1	3	3	3	3	3	3	3	3	3	3	3	3	3	3	3	3	3	3	3	3	4	3	3	3	3	3	3	3	3	3	3	3	3	3	3
PF04561	RNA polymerase Rpb2, domain 2	1.17883	0.744526	-	3	3	2	3	3	3	3	3	3	3	3	3	3	3	4	3	3	3	3	3	3	3	3	5	3	3	3	3	3	3	3	3	3	3	3	3	3	3
PF04565	RNA polymerase Rpb2, domain 3	1.11938	0.752659	-	3	4	2	3	3	3	3	3	3	3	4	3	3	3	4	3	3	3	3	3	4	3	3	8	3	3	3	3	3	3	3	3	3	3	3	3	3	3
PF10340	Steryl acetyl hydrolase	22.2068	0.00081226	Enriched	3	0	0	0	0	0	0	0	0	0	0	1	0	0	0	0	0	0	0	0	0	0	0	0	0	0	0	0	0	1	2	0	0	0	1	0	0	1
PF10346	Conidiation protein 6	0.508258	0.297205	-	3	4	2	9	7	9	6	4	2	4	4	9	4	4	5	3	5	3	11	4	5	7	7	17	10	13	13	10	2	13	13	11	7	4	4	3	9	15
PF12906	RING-variant domain	1.35931	0.489978	-	3	0	1	3	3	3	3	4	3	3	3	4	3	2	1	3	3	3	2	2	3	2	2	3	3	3	3	4	3	2	3	2	2	3	3	3	3	2
PF00335	Tetraspanin family	1.82494	0.234945	-	3	1	1	3	5	2	2	1	3	2	1	3	2	3	0	1	3	1	1	1	2	1	1	2	2	1	3	2	2	3	2	2	3	3	3	2	2	1
PF00332	Glycosyl hydrolases family 17	2.37903	0.140952	-	3	1	1	1	4	1	1	4	2	1	0	3	1	3	2	0	1	1	1	1	1	1	1	0	1	2	1	2	3	3	1	0	1	3	3	1	1	2
PF00338	Ribosomal protein S10p/S20e	1.70793	0.264464	-	3	2	2	2	2	2	2	2	2	2	2	2	2	2	2	3	3	4	2	2	3	3	2	2	2	2	2	2	1	2	1	2	2	2	2	2	2	2
PF06293	Lipopolysaccharide kinase (Kdo/WaaP) family	1.64467	0.436348	-	3	4	1	1	1	4	1	2	5	4	2	1	2	2	4	4	7	1	1	1	2	1	1	2	6	3	1	1	4	3	3	2	1	0	0	1	1	1
PF16579	Adenylate sensor of SNF1-like protein kinase	3.50608	0.0613201	-	3	1	1	1	1	1	1	1	1	1	1	1	1	1	1	1	1	1	2	1	1	1	1	1	1	1	1	1	1	1	1	1	1	1	1	1	1	1
PF03134	TB2/DP1, HVA22 family	0.899985	1	-	3	2	4	4	4	4	4	4	6	4	4	4	4	6	4	4	3	4	4	3	5	3	3	5	4	4	4	4	4	4	4	4	4	4	4	4	4	4
PF02661	Fic/DOC family	2.89627	0.0933858	-	3	0	0	0	2	1	1	2	3	1	1	0	3	5	0	1	1	2	1	3	1	0	0	3	0	2	2	0	2	1	3	3	1	0	0	0	1	0
PF10436	Mitochondrial branched-chain alpha-ketoacid dehydrogenase kinase	1.11938	0.752659	-	3	3	2	3	3	3	3	4	3	3	3	3	3	4	3	3	3	3	3	4	6	3	3	4	3	3	3	3	2	5	3	3	3	3	3	2	3	5
PF10433	Mono-functional DNA-alkylating methyl methanesulfonate N-term	1.14834	0.748464	-	3	3	2	3	3	4	3	3	3	3	3	4	3	2	3	3	3	5	3	3	4	3	3	3	3	3	4	2	3	4	3	4	3	3	3	3	3	3
PF02190	ATP-dependent protease La (LON) substrate-binding domain	1.28088	0.512249	-	3	3	2	3	3	3	3	4	3	3	3	2	2	3	3	3	3	3	3	2	3	3	3	2	3	3	3	3	2	3	3	2	3	3	3	3	3	2
PF08914	Rap1 Myb domain	1.90316	0.217527	-	3	0	1	2	2	3	2	2	4	1	2	3	3	2	1	3	2	2	2	2	2	1	1	3	1	2	3	2	3	2	1	1	1	1	1	1	1	4
PF03226	Yippee zinc-binding/DNA-binding /Mis18, centromere assembly	1.34558	0.493606	-	3	2	2	3	3	3	3	2	3	3	2	3	3	4	2	2	3	3	3	1	3	2	2	2	3	3	3	3	3	3	3	2	2	3	3	3	3	3
PF13847	Methyltransferase domain	0.58667	0.498608	-	3	17	6	4	4	7	3	9	5	6	6	6	5	6	16	3	4	4	4	6	11	8	8	7	4	6	3	9	4	6	4	10	3	3	3	6	4	7
PF03828	Cid1 family poly A polymerase	1.24495	0.523762	-	3	2	1	3	3	2	2	3	3	3	2	4	3	3	3	3	3	3	3	3	3	2	3	3	3	4	4	4	3	4	1	3	4	3	3	3	3	2
PF02775	Thiamine pyrophosphate enzyme, C-terminal TPP binding domain	1.17883	0.744526	-	3	1	2	3	4	4	5	2	2	3	3	5	2	3	1	3	2	4	5	3	2	3	3	3	3	2	4	4	3	4	3	4	3	3	3	2	4	3
PF02777	Iron/manganese superoxide dismutases, C-terminal domain	1.00152	1	-	3	3	4	4	4	5	2	4	4	4	5	4	2	3	4	4	5	4	4	3	3	5	4	3	3	3	4	4	4	4	4	4	2	1	1	5	3	4
PF02179	BAG domain	1.29331	0.50846	-	3	3	3	3	2	3	2	3	2	2	1	1	1	2	3	2	2	1	4	3	3	5	5	5	4	6	2	2	3	3	4	4	2	3	2	2	3	2
PF01189	16S rRNA methyltransferase RsmB/F	1.16849	0.745808	-	3	3	2	3	3	3	3	3	3	3	3	3	3	3	3	3	3	3	3	3	4	3	3	3	4	3	3	3	3	3	3	4	3	3	3	4	3	3
PF05190	MutS family domain IV	1.11938	0.752659	-	3	5	1	4	3	3	2	4	2	4	3	2	3	3	4	4	4	3	3	3	3	4	4	4	3	3	4	3	3	2	2	3	4	4	4	3	3	3
PF04828	Glutathione-dependent formaldehyde-activating enzyme	0.545775	0.386354	-	3	1	0	3	11	6	3	3	8	7	3	10	5	6	4	1	5	5	3	4	28	9	10	21	5	9	2	10	7	9	9	4	10	7	5	2	5	4
PF01077	Nitrite and sulphite reductase 4Fe-4S domain	1.29331	0.50846	-	3	2	3	3	4	3	2	2	3	2	3	3	3	3	2	3	3	3	2	5	2	3	3	3	3	4	3	2	3	3	3	2	2	2	2	3	3	3
PF01073	3-beta hydroxysteroid dehydrogenase/isomerase family	1.01682	0.771427	-	3	3	3	3	6	8	3	1	3	5	2	4	5	2	1	2	5	5	1	2	7	2	2	8	3	4	2	4	2	7	3	5	2	3	3	3	2	5
PF01070	FMN-dependent dehydrogenase	0.58667	0.498608	-	3	3	6	13	4	5	5	5	3	7	5	9	9	4	3	7	7	5	6	4	16	8	7	5	8	5	6	8	3	3	5	5	6	5	5	5	8	9
PF00580	UvrD/REP helicase N-terminal domain	1.82494	0.234945	-	3	1	3	3	3	2	2	1	1	2	3	1	2	2	2	1	1	2	2	2	8	1	1	3	2	1	2	2	1	3	2	2	0	1	1	2	2	3
PF08590	Domain of unknown function (DUF1771)	1.17883	0.744526	-	3	3	5	3	3	2	2	5	3	2	5	3	2	3	4	5	3	3	2	2	4	3	3	2	2	5	2	2	3	2	3	2	4	4	4	3	2	3
PF04003	Dip2/Utp12 Family	1.23342	0.73862	-	3	2	1	3	3	3	3	3	3	3	3	3	3	4	3	3	3	3	3	4	3	3	3	4	3	3	3	3	1	3	3	3	2	3	3	3	3	3
PF10197	N-terminal domain of CBF1 interacting co-repressor CIR	1.95915	0.20607	-	3	2	0	2	2	2	2	2	2	2	2	2	3	1	2	2	2	2	2	2	0	1	1	4	2	2	2	2	2	2	1	1	2	2	2	2	2	2
PF01328	Peroxidase, family 2	0.36375	0.0736556	-	3	2	5	4	23	8	4	7	6	3	4	15	9	7	3	4	4	12	5	3	27	32	30	29	7	2	4	3	4	6	8	13	4	21	21	4	6	17
PF13959	Domain of unknown function (DUF4217)	0.899985	1	-	3	4	2	4	4	4	4	4	4	4	4	4	4	4	4	5	4	4	4	4	4	4	4	4	4	4	5	4	4	4	4	4	4	4	4	4	4	4
PF03033	Glycosyltransferase family 28 N-terminal domain	1.33212	0.49727	-	3	2	6	1	3	3	1	2	3	3	1	3	5	3	3	1	2	2	4	3	4	3	3	5	2	4	1	3	2	3	2	4	2	2	2	1	3	3
PF02020	eIF4-gamma/eIF5/eIF2-epsilon	1.24495	0.523762	-	3	2	2	3	3	3	4	3	3	3	4	3	3	3	2	3	3	3	3	3	3	3	3	4	3	3	3	3	2	3	3	4	3	1	2	3	2	3
PF01853	MOZ/SAS family	1.20008	0.742059	-	3	3	3	3	3	3	3	3	3	3	3	3	3	3	3	3	3	2	3	3	4	3	3	3	3	3	3	3	3	3	3	3	3	3	3	3	3	3
PF03235	Protein of unknown function DUF262	1.20008	0.742059	-	3	1	1	3	3	3	2	2	2	3	3	6	3	3	1	3	2	5	2	3	3	3	2	1	6	3	3	6	3	3	3	2	3	2	2	2	5	8
PF03368	Dicer dimerisation domain	1.17883	0.744526	-	3	2	2	4	3	3	4	6	3	3	3	3	3	3	2	3	2	4	3	3	4	3	3	3	3	3	3	3	2	3	2	4	2	3	3	3	2	5
PF04909	Amidohydrolase	0.853817	1	-	3	2	0	3	7	3	6	3	5	7	3	13	6	5	1	2	3	7	5	7	5	3	3	3	4	5	5	4	4	3	4	3	2	3	3	4	6	4
PF10609	NUBPL iron-transfer P-loop NTPase	1.04885	0.764876	-	3	4	3	3	3	3	3	3	3	3	3	4	3	3	4	5	3	3	3	3	7	5	5	4	3	3	3	3	3	4	3	3	3	3	3	4	3	3
PF02769	AIR synthase related protein, C-terminal domain	1.15833	0.747121	-	3	3	1	3	3	3	3	3	3	3	3	3	3	3	4	3	3	3	3	3	5	3	3	4	3	3	3	3	4	3	3	4	3	3	3	3	3	3
PF12146	Serine aminopeptidase, S33	0.76546	1	-	3	3	4	3	8	4	4	6	2	5	3	6	4	4	2	2	5	3	5	2	5	8	9	4	3	9	7	7	4	7	1	3	5	7	7	5	4	4
PF01193	RNA polymerase Rpb3/Rpb11 dimerisation domain	1.77626	0.246689	-	3	2	2	2	2	2	3	2	2	2	2	2	2	2	2	2	2	2	2	2	2	2	2	2	2	2	2	2	2	2	2	2	2	2	2	2	2	2
PF01663	Type I phosphodiesterase / nucleotide pyrophosphatase	1.16849	0.745808	-	3	2	2	3	4	3	4	2	3	3	3	2	4	3	2	3	6	4	3	3	3	3	3	3	3	3	4	5	2	3	3	3	3	2	3	3	3	3
PF01066	CDP-alcohol phosphatidyltransferase	0.876294	1	-	3	4	4	4	4	4	4	4	4	4	4	6	4	4	4	4	4	4	4	5	4	3	4	6	4	4	4	4	3	4	4	4	5	4	4	4	4	4
PF01063	Amino-transferase class IV	1.14834	0.748464	-	3	3	2	4	4	3	3	3	3	3	3	4	3	4	3	5	3	3	3	3	3	3	3	3	3	3	4	5	3	3	1	3	3	2	2	4	3	3
PF16124	RecQ zinc-binding	1.00152	1	-	3	3	1	4	3	4	3	4	4	4	3	3	5	2	4	3	3	3	5	6	6	3	3	2	4	6	4	5	3	3	5	2	3	3	3	3	4	4
PF00626	Gelsolin repeat	0.774364	1	-	3	5	5	2	6	4	3	3	6	7	4	5	5	6	5	2	3	5	5	4	5	4	4	6	5	6	4	5	5	5	4	6	2	6	6	5	5	4
PF00623	RNA polymerase Rpb1, domain 2	1.11938	0.752659	-	3	3	3	3	3	3	4	3	3	3	3	5	7	3	3	4	3	2	3	3	3	3	3	3	3	3	3	3	3	3	3	3	3	3	3	4	3	3
PF01204	Trehalase	1.11938	0.752659	-	3	3	6	3	3	3	3	3	3	1	3	3	1	3	7	3	3	3	3	3	1	3	4	3	3	3	3	3	2	3	5	5	4	3	3	2	3	6
PF01207	Dihydrouridine synthase (Dus)	0.822183	1	-	3	4	4	4	4	5	4	6	4	6	4	4	5	4	3	4	6	4	4	4	5	4	4	9	4	4	4	4	4	4	4	5	4	4	4	4	4	4
PF00483	Nucleotidyl transferase	1.37333	0.486389	-	3	2	0	3	3	2	3	3	2	2	3	3	3	3	3	2	3	3	3	4	4	2	2	4	3	2	2	2	3	2	2	3	4	2	2	3	2	3
PF00484	Carbonic anhydrase	0.822183	1	-	3	4	1	5	6	4	7	6	4	4	4	4	2	7	4	6	2	6	6	2	14	4	4	5	3	4	2	2	7	6	6	1	2	3	3	6	3	3
PF14441	OTT_1508-like deaminase	0.882099	1	-	3	0	0	0	3	0	0	22	9	0	0	7	11	10	0	7	2	2	6	0	0	0	0	10	0	9	2	0	7	5	0	10	2	6	9	8	2	2
PF04145	Ctr copper transporter family	0.965223	1	-	3	3	4	3	5	4	4	3	3	3	3	3	5	3	4	4	3	4	4	5	4	3	3	5	3	4	3	5	3	4	4	6	3	3	3	3	3	6
PF03029	Conserved hypothetical ATP binding protein	1.10088	0.755583	-	3	2	2	3	3	3	4	3	4	3	3	3	3	3	4	5	3	3	4	4	4	3	3	5	4	3	3	3	3	3	3	4	3	3	3	3	3	3
PF03114	BAR domain	1.21099	0.740876	-	3	3	2	3	3	3	3	3	3	3	3	3	3	3	3	3	4	3	3	3	4	2	2	3	3	3	3	3	3	3	3	3	3	3	3	3	3	3
PF03370	Carbohydrate/starch-binding module (family 21)	1.41717	0.475878	-	3	2	3	2	2	3	2	4	2	2	2	3	4	1	2	0	2	2	3	3	4	3	3	4	2	3	3	2	2	5	3	3	2	1	2	2	2	4
PF06912	Protein of unknown function (DUF1275)	2.04958	0.18916	-	3	0	1	2	1	1	2	4	1	2	3	2	2	1	0	7	1	1	3	2	1	1	1	3	1	1	1	3	3	2	2	1	2	1	1	1	2	2
PF00890	FAD binding domain	0.931464	1	-	3	3	1	3	3	6	5	2	3	4	5	6	2	2	2	4	2	4	4	3	10	2	2	4	6	5	4	5	5	2	4	4	4	3	3	5	6	5
PF02882	Tetrahydrofolate dehydrogenase/cyclohydrolase, NAD(P)-binding domain	1.35931	0.489978	-	3	2	2	3	3	3	3	5	2	3	3	2	3	3	2	2	3	2	3	2	3	3	2	2	3	3	2	3	2	3	3	2	3	2	2	3	3	3
PF13540	Regulator of chromosome condensation (RCC1) repeat	1.29331	0.50846	-	3	2	3	4	2	3	4	5	2	3	3	2	2	1	2	2	2	3	3	3	4	2	2	5	2	3	3	2	2	3	3	3	2	5	5	1	2	3
PF02150	RNA polymerases M/15 Kd subunit	1.26867	0.516063	-	3	2	2	3	3	3	3	3	2	3	3	4	2	3	2	2	3	3	2	3	5	2	3	3	3	3	3	3	3	3	3	3	2	2	3	2	4	4
PF13409	Glutathione S-transferase, N-terminal domain	1.03259	0.768121	-	3	1	1	3	6	2	1	3	2	3	2	3	2	2	2	2	9	4	4	1	7	3	2	5	6	7	4	7	2	5	5	5	4	1	1	3	5	4
PF12848	ABC transporter	1.4639	0.465805	-	3	2	2	3	3	2	2	4	3	2	3	3	3	2	2	2	2	2	2	2	2	2	2	3	2	3	3	2	1	3	2	7	2	2	2	2	2	3
PF04248	Domain of unknown function (DUF427)	1.43241	0.472469	-	3	1	0	2	2	5	3	1	2	3	2	3	3	2	1	0	2	2	2	1	12	1	1	3	2	7	3	2	2	2	1	3	3	3	3	3	2	3
PF00494	Squalene/phytoene synthase	1.60503	0.441645	-	3	2	2	2	2	2	3	2	2	3	2	2	2	2	3	2	2	2	2	2	2	3	3	3	2	3	2	2	1	2	2	4	2	2	2	2	2	3
PF00491	Arginase family	0.918612	1	-	3	2	2	4	4	4	5	2	2	6	5	5	3	5	2	2	3	4	3	4	5	5	6	8	7	7	5	4	2	2	5	3	3	2	2	3	5	4
PF00120	Glutamine synthetase, catalytic domain	0.882099	1	-	3	2	3	7	3	3	3	6	3	3	4	3	4	4	3	8	3	4	3	3	13	5	5	3	3	4	3	3	8	4	3	3	3	4	4	3	3	5
PF03446	NAD binding domain of 6-phosphogluconate dehydrogenase	0.843005	1	-	3	2	3	5	3	5	5	3	2	4	6	7	5	3	2	3	3	4	4	4	6	3	3	8	5	4	5	6	2	3	7	5	7	3	3	3	6	6
PF00549	CoA-ligase	1.18936	0.743276	-	3	3	2	3	3	3	3	5	3	3	3	4	3	3	3	3	3	3	3	3	3	3	3	3	3	3	3	3	3	3	2	3	3	3	3	3	3	3
PF10602	26S proteasome subunit RPN7	1.58592	0.444415	-	3	2	1	3	4	2	2	2	5	2	2	2	2	2	3	2	2	2	2	2	2	2	2	3	2	2	3	2	4	2	2	2	2	2	2	2	2	2
PF02366	Dolichyl-phosphate-mannose-protein mannosyltransferase	1.12887	0.751234	-	3	3	5	3	3	3	3	3	3	3	3	3	3	3	4	5	3	4	3	4	3	3	3	2	3	3	3	3	4	3	3	3	3	3	3	3	3	3
PF03764	Elongation factor G, domain IV	0.899985	1	-	3	7	3	3	3	3	4	3	5	4	3	4	4	6	5	3	9	4	5	4	7	4	4	4	3	3	4	3	5	3	3	4	3	3	3	3	3	4
PF11717	RNA binding activity-knot of a chromodomain	1.29331	0.50846	-	3	2	3	3	3	3	3	3	3	3	3	3	3	4	2	2	2	2	2	5	4	3	2	3	3	2	3	3	2	3	3	3	2	3	3	2	2	3
PF02893	GRAM domain	1.58592	0.444415	-	3	2	2	2	3	2	3	2	1	2	3	5	2	3	2	1	3	3	2	2	3	3	2	2	2	3	2	2	3	2	1	2	3	2	2	1	2	2
PF02782	FGGY family of carbohydrate kinases, C-terminal domain	1.11938	0.752659	-	3	4	3	3	3	3	3	3	3	5	4	4	2	3	3	5	2	3	3	3	2	3	3	5	3	3	3	3	3	3	3	3	4	3	3	3	3	4
PF09325	Vps5 C terminal like	1.80027	0.240805	-	3	1	3	2	2	2	2	2	2	1	2	2	2	2	2	2	2	2	2	2	3	2	2	2	2	2	2	2	2	2	1	2	2	2	2	2	3	2
PF04815	Sec23/Sec24 helical domain	1.12887	0.751234	-	3	3	4	3	3	3	3	3	3	5	4	3	4	3	3	3	2	3	3	3	3	3	3	5	3	4	3	2	3	2	3	5	3	3	3	3	3	3
PF00809	Pterin binding enzyme	2.83464	0.0977973	-	3	1	1	1	2	1	1	1	1	1	1	3	1	2	1	4	1	2	1	1	1	1	1	1	1	1	2	1	1	1	1	1	1	1	1	1	2	1
PF04810	Sec23/Sec24 zinc finger	1.12887	0.751234	-	3	2	4	3	3	3	3	3	3	5	4	4	3	3	3	3	3	3	4	3	3	3	3	4	3	4	3	2	3	3	3	4	3	3	3	3	3	3
PF04811	Sec23/Sec24 trunk domain	1.07423	0.76014	-	3	3	4	3	3	3	3	3	3	5	4	5	5	3	3	3	3	3	5	3	3	3	3	5	3	4	3	2	3	3	3	4	3	3	3	3	3	3
PF13410	Glutathione S-transferase, C-terminal domain	0.665911	0.635451	-	3	2	2	5	5	4	4	8	2	10	6	2	4	7	3	5	3	9	3	2	13	4	5	4	6	3	10	10	2	8	10	8	7	3	3	6	5	7
PF01042	Endoribonuclease L-PSP	0.792808	1	-	3	4	6	3	5	5	5	4	3	5	4	5	5	4	4	2	4	7	4	5	5	5	5	5	5	5	5	2	2	8	3	7	3	4	4	3	6	7
PF08662	Eukaryotic translation initiation factor eIF2A	1.48017	0.462557	-	3	2	2	2	2	2	2	3	2	3	4	2	4	2	3	2	2	2	2	2	2	3	3	4	3	2	3	2	2	2	2	4	2	2	2	2	2	3
PF08033	Sec23/Sec24 beta-sandwich domain	1.11005	0.754109	-	3	3	3	4	3	3	3	3	3	5	3	3	4	3	3	3	3	3	4	4	3	3	3	5	3	4	3	2	3	3	3	4	3	3	3	3	3	3
PF08324	PUL domain	1.80027	0.240805	-	3	2	2	2	2	2	2	2	2	2	3	2	2	2	2	2	2	2	2	2	2	2	2	2	2	2	2	2	1	2	2	2	2	2	2	2	2	2
PF08325	WLM domain	1.22211	0.73973	-	3	3	3	3	3	3	1	2	3	3	4	3	3	3	3	3	2	3	4	3	3	2	2	3	3	3	3	3	4	3	4	3	2	3	3	4	3	3
PF00156	Phosphoribosyl transferase domain	1.14834	0.748464	-	3	4	2	3	3	3	3	2	3	3	5	5	4	3	4	3	3	3	3	3	3	3	3	5	4	3	3	3	4	3	2	3	2	2	2	3	3	3
PF04679	ATP dependent DNA ligase C terminal region	1.28088	0.512249	-	3	3	1	3	3	3	3	2	2	3	3	4	3	3	3	2	3	3	3	2	3	3	3	2	3	3	3	3	2	3	3	3	3	3	3	3	3	3
PF00206	Lyase	0.979422	1	-	3	3	5	4	4	4	3	3	4	3	5	5	4	3	3	6	3	6	3	3	4	3	3	5	4	3	3	3	4	3	4	3	3	3	3	3	3	5
PF01661	Macro domain	2.29698	0.151286	-	3	2	0	1	2	2	1	1	2	2	1	3	2	2	2	1	1	1	3	2	3	1	1	4	2	1	1	1	1	1	1	3	2	1	1	1	1	1
PF07524	Bromodomain associated	1.80027	0.240805	-	3	2	1	3	3	3	2	3	2	2	1	2	1	1	2	2	2	3	3	1	2	2	3	1	3	3	2	1	2	3	1	2	2	1	1	2	2	2
PF03178	CPSF A subunit region	1.12887	0.751234	-	3	3	4	3	3	4	3	3	3	3	3	3	3	4	3	3	3	3	3	4	3	3	3	3	3	3	5	2	3	4	3	4	3	3	3	3	3	3
PF14737	Domain of unknown function (DUF4470)	0.662597	0.635486	-	3	0	1	0	13	10	3	9	10	4	3	4	7	6	5	6	8	8	5	1	19	0	0	6	4	7	2	6	15	9	4	4	0	4	3	2	7	6
PF03798	TLC domain	0.938026	1	-	3	5	3	2	3	3	3	4	4	5	3	4	3	3	6	3	3	5	6	4	8	4	4	5	4	3	4	4	4	3	4	4	4	3	2	3	4	3
PF01722	BolA-like protein	1.20008	0.742059	-	3	3	3	3	3	3	4	3	3	3	3	3	3	2	3	3	3	3	3	3	2	2	3	5	3	3	3	3	3	3	3	3	3	3	3	3	3	3
PF00970	Oxidoreductase FAD-binding domain	0.837701	1	-	3	2	4	6	5	6	3	3	4	3	5	7	4	5	4	4	3	4	3	3	4	4	4	7	6	4	5	7	4	4	5	5	2	3	3	4	6	4
PF02136	Nuclear transport factor 2 (NTF2) domain	1.18936	0.743276	-	3	3	0	3	3	3	3	3	3	3	3	4	3	3	2	4	4	3	3	3	4	3	3	3	3	4	3	4	3	3	1	3	3	3	3	4	3	3
PF00817	impB/mucB/samB family	1.20008	0.742059	-	3	3	1	3	4	3	3	3	3	3	3	3	3	3	3	3	3	3	3	3	3	3	3	3	3	4	3	3	3	3	3	2	4	3	3	3	3	3
PF13774	Regulated-SNARE-like domain	1.16849	0.745808	-	3	3	2	3	3	3	3	3	3	3	3	4	3	3	3	3	3	3	3	3	4	4	4	3	3	3	3	3	3	3	3	3	3	3	3	3	3	3
PF00145	C-5 cytosine-specific DNA methylase	0.802364	1	-	3	5	2	3	4	4	5	6	4	4	4	7	5	4	5	5	3	5	4	5	6	3	3	5	4	6	4	6	4	4	4	6	5	3	5	4	4	6
PF13604	AAA domain	1.41717	0.475878	-	3	2	1	3	5	4	2	2	5	3	4	7	2	3	1	5	2	3	5	1	3	0	1	4	3	2	4	1	2	2	2	4	0	1	1	0	1	3
PF00781	Diacylglycerol kinase catalytic domain	1.82494	0.234945	-	3	2	2	2	2	2	2	2	2	2	2	2	2	2	2	2	2	2	2	2	3	2	2	2	2	2	2	1	2	2	1	2	2	2	2	2	2	2
PF01202	Shikimate kinase	1.93075	0.211782	-	3	2	1	2	2	1	1	1	1	2	2	2	3	3	2	2	3	2	3	2	4	1	1	1	1	2	1	2	1	2	1	2	2	3	3	2	1	2
PF04042	DNA polymerase alpha/epsilon subunit B	1.18936	0.743276	-	3	3	0	4	3	4	4	3	3	3	3	3	3	3	3	3	3	3	3	4	2	3	3	3	3	4	3	3	3	3	3	3	3	3	3	3	3	3
PF06330	Trichodiene synthase (TRI5)	1.01682	0.771427	-	3	1	0	9	5	0	6	0	2	11	3	11	2	0	1	0	9	3	5	5	7	0	0	4	0	7	6	0	2	1	4	9	1	3	3	4	0	7
PF06201	PITH domain	1.306	0.5047	-	3	3	2	3	2	3	3	3	3	3	3	3	4	2	3	3	2	2	3	3	3	3	3	2	3	3	3	3	3	2	2	2	2	3	3	3	3	3
PF03097	BRO1-like domain	1.15833	0.747121	-	3	3	3	3	3	3	3	3	6	3	3	3	3	3	3	3	3	3	3	3	3	2	3	4	3	3	3	3	4	3	3	3	3	3	3	3	3	3
PF01965	DJ-1/PfpI family	0.543546	0.386505	-	3	6	3	2	9	5	7	5	7	6	3	9	4	5	6	1	3	9	13	3	13	2	2	16	4	15	3	11	4	8	6	15	7	7	7	5	6	8
PF01966	HD domain	1.66523	0.433829	-	3	1	0	2	2	3	1	2	1	1	2	5	2	1	2	1	3	4	5	1	3	3	3	3	2	5	1	2	1	1	1	4	2	1	1	1	2	5
PF02544	3-oxo-5-alpha-steroid 4-dehydrogenase	1.26867	0.516063	-	3	2	3	2	3	2	3	2	3	2	2	3	5	3	2	2	4	3	3	4	6	2	2	2	2	3	3	3	4	4	2	3	2	2	2	3	2	5
PF00962	Adenosine/AMP deaminase	0.90611	1	-	3	3	3	3	4	3	3	3	3	3	7	3	5	4	3	5	3	4	3	5	7	3	5	5	4	3	3	3	7	3	4	3	3	6	6	4	5	3
PF02128	Fungalysin metallopeptidase (M36)	0.704685	0.803799	-	3	9	9	1	7	1	6	5	9	3	1	1	1	3	3	7	3	9	9	1	1	2	2	20	1	6	2	4	8	8	3	11	2	5	4	2	2	18
PF03439	Early transcription elongation factor of RNA pol II, NGN section	2.14877	0.172631	-	3	1	1	1	4	1	6	1	6	1	1	2	1	1	1	1	1	6	1	1	2	1	1	2	1	1	1	1	1	1	1	1	1	3	2	2	1	1
PF08544	GHMP kinases C terminal	1.28088	0.512249	-	3	3	3	2	3	2	3	3	3	5	3	3	2	3	3	2	3	3	4	4	2	3	3	2	4	2	3	3	2	2	2	3	3	2	2	2	3	4
PF08542	Replication factor C C-terminal domain	1.21099	0.740876	-	3	3	2	3	3	3	2	3	3	3	3	3	3	3	3	3	3	3	3	3	3	3	3	4	3	3	3	3	3	3	3	3	3	3	3	3	3	3
PF01798	snoRNA binding domain, fibrillarin	1.20008	0.742059	-	3	3	3	3	3	3	3	3	3	3	3	3	3	3	3	3	3	3	3	3	3	3	3	3	3	3	3	3	3	3	3	3	3	3	3	3	3	3
PF01793	Glycolipid 2-alpha-mannosyltransferase	0.700975	0.80406	-	3	4	3	6	7	3	4	1	6	3	3	16	6	5	8	2	9	4	6	8	8	4	4	3	4	8	3	6	5	8	4	2	5	3	3	3	4	9
PF01150	GDA1/CD39 (nucleoside phosphatase) family	1.15833	0.747121	-	3	2	3	2	6	3	2	2	11	3	2	3	3	5	2	3	3	2	2	2	5	2	2	3	2	2	2	2	15	2	2	2	3	2	2	2	2	2
PF00773	RNB domain	1.12887	0.751234	-	3	4	3	3	3	3	3	5	3	3	3	4	3	3	3	3	3	4	3	3	3	3	3	5	3	3	3	3	3	3	3	3	3	3	3	3	3	3
PF00199	Catalase	1.21099	0.740876	-	3	1	2	3	5	2	2	3	1	1	3	5	3	2	1	1	2	3	3	2	8	4	4	5	3	3	3	2	1	4	2	6	2	3	3	3	4	5
PF00198	2-oxoacid dehydrogenases acyltransferase (catalytic domain)	1.08297	0.7586	-	3	3	3	3	3	3	4	3	3	3	4	3	3	3	3	3	5	3	3	4	6	3	3	2	3	7	3	3	3	3	3	3	3	4	3	3	3	3
PF00221	Aromatic amino acid lyase	1.56726	0.447264	-	3	1	1	2	5	1	2	4	2	2	1	3	4	4	0	3	2	2	2	1	8	3	2	3	1	3	1	2	2	2	1	4	1	2	2	3	1	2
PF00355	Rieske [2Fe-2S] domain	1.11005	0.754109	-	3	2	3	3	3	4	2	3	3	3	2	3	4	3	3	4	3	3	4	3	4	5	5	3	3	4	3	2	3	3	3	3	5	3	3	3	4	3
PF13833	EF-hand domain pair	1.31893	0.500969	-	3	2	2	3	5	2	2	2	2	3	4	2	4	3	3	2	2	4	5	2	2	3	3	3	3	2	2	5	1	5	2	2	2	3	3	4	1	1
PF00428	60s Acidic ribosomal protein	1.17883	0.744526	-	3	3	3	3	4	3	3	3	4	3	2	4	3	3	2	3	3	2	3	4	2	3	3	3	3	4	3	3	4	3	2	4	3	3	3	3	3	3
PF02338	OTU-like cysteine protease	1.60503	0.441645	-	3	2	2	2	2	2	2	2	2	3	3	2	2	2	2	3	3	2	3	2	2	2	2	3	3	2	2	3	2	2	3	2	3	0	1	2	3	3
PF01805	Surp module	1.18936	0.743276	-	3	3	2	3	3	3	2	3	3	3	3	3	3	3	4	3	3	3	3	3	3	3	3	3	3	3	3	3	5	3	3	4	3	3	2	3	3	3
PF03080	Neprosin	11.1032	0.00398523	Enriched	3	0	0	0	0	0	0	0	7	0	0	0	0	0	0	0	0	0	0	0	0	0	0	0	0	0	0	0	5	0	0	0	0	0	0	0	0	0
PF03330	Lytic transglycolase	0.58667	0.498608	-	3	2	3	5	9	9	4	15	3	7	3	8	7	4	3	4	4	6	2	4	9	5	5	8	6	15	8	15	4	4	4	11	4	2	1	7	7	10
PF00994	Probable molybdopterin binding domain	1.23342	0.73862	-	3	2	3	3	3	3	3	3	4	3	4	3	3	3	4	3	1	3	3	1	3	3	3	3	3	3	3	3	3	3	3	3	2	3	3	3	3	3
PF05648	Peroxisomal biogenesis factor 11 (PEX11)	1.23342	0.73862	-	3	3	1	3	3	3	3	4	4	3	3	3	3	3	3	4	3	2	4	3	3	2	2	3	3	3	3	2	2	3	3	3	3	3	3	3	3	3
PF15405	Pleckstrin homology domain	1.12887	0.751234	-	3	2	4	2	3	3	2	3	3	2	3	7	3	3	5	2	4	3	3	3	3	4	4	4	3	4	3	3	2	3	3	3	3	3	3	3	3	4
PF02689	Helicase	5.32939	0.0232134	-	3	1	0	0	2	2	0	0	0	0	1	0	1	0	0	3	0	0	1	2	0	2	1	0	0	0	1	0	0	1	0	0	0	0	0	2	1	4
PF05000	RNA polymerase Rpb1, domain 4	1.15833	0.747121	-	3	3	3	3	3	3	4	3	3	3	3	5	3	3	3	4	3	2	3	3	3	3	3	3	3	3	3	3	3	3	3	3	3	3	3	4	3	3
PF00696	Amino acid kinase family	1.08297	0.7586	-	3	3	3	3	3	3	5	3	6	3	3	3	3	3	3	3	3	3	4	4	3	3	3	4	3	3	3	3	5	4	3	3	3	3	3	3	3	4
PF04998	RNA polymerase Rpb1, domain 5	1.04885	0.764876	-	3	3	3	3	3	3	5	4	4	3	3	5	9	3	3	4	3	4	3	3	3	3	3	3	3	3	3	3	3	3	3	4	3	3	3	4	3	3
PF04997	RNA polymerase Rpb1, domain 1	1.10088	0.755583	-	3	3	5	3	3	3	4	3	4	3	4	5	5	3	3	4	2	2	3	3	3	3	3	3	3	3	3	3	3	3	3	3	4	3	3	4	3	3
PF01740	STAS domain	1.09185	0.757081	-	3	3	2	3	3	5	3	3	5	3	3	3	3	3	3	3	3	3	3	4	5	2	2	4	4	3	4	4	5	3	3	3	3	3	3	3	4	3
PF00697	N-(5'phosphoribosyl)anthranilate (PRA) isomerase	1.87635	0.223304	-	3	1	1	1	2	3	2	1	3	1	2	2	3	2	1	1	2	2	2	2	2	1	1	3	2	1	2	2	3	3	3	2	2	2	2	1	3	2
PF12998	Inhibitor of growth proteins N-terminal histone-binding	1.01682	0.771427	-	3	4	2	4	5	4	4	4	4	3	4	3	4	4	2	3	3	5	2	3	3	3	3	5	4	4	4	5	4	4	4	3	2	2	3	4	3	4
PF00343	Carbohydrate phosphorylase	3.17214	0.0766088	-	3	1	1	1	1	1	1	1	2	1	1	1	1	1	1	0	1	1	1	2	4	1	1	2	1	1	1	1	1	1	1	1	1	1	1	1	1	1
PF01263	Aldose 1-epimerase	1.05718	0.763279	-	3	4	3	3	6	4	4	4	1	6	2	4	3	2	2	1	4	5	4	2	3	2	2	5	5	4	4	3	1	3	4	4	3	3	3	3	4	6
PF14566	Inositol hexakisphosphate	1.23342	0.73862	-	3	3	1	3	3	3	4	3	3	3	3	3	3	3	3	3	3	3	4	3	3	3	3	3	3	3	3	3	0	3	3	3	3	3	3	3	3	3
PF02582	Uncharacterised ACR, YagE family COG1723	1.18936	0.743276	-	3	3	4	3	3	3	3	3	3	3	4	3	3	3	3	3	3	3	3	0	3	3	3	5	3	3	3	3	2	3	2	3	3	4	4	3	3	3
PF00982	Glycosyltransferase family 20	0.94468	1	-	3	4	4	4	3	3	3	4	9	5	5	5	3	3	6	3	3	3	3	3	4	4	4	5	4	4	3	3	4	3	4	3	3	3	3	3	3	5
PF01000	RNA polymerase Rpb3/RpoA insert domain	1.77626	0.246689	-	3	2	2	2	2	2	3	2	2	2	2	2	2	2	2	2	2	2	2	2	2	2	2	2	2	2	2	2	2	2	2	2	2	2	2	2	2	2
PF12737	C-terminal domain of homeodomain 1	6.05617	0.0171093	-	3	0	0	0	1	1	2	0	1	4	1	0	2	0	0	1	1	1	0	0	0	0	0	0	1	0	0	0	1	3	1	0	0	0	0	0	0	1
PF04983	RNA polymerase Rpb1, domain 3	1.11938	0.752659	-	3	3	3	4	3	3	4	3	3	3	3	5	6	3	3	4	3	2	3	3	3	3	3	3	3	3	3	3	3	3	3	3	3	3	3	4	3	3
PF13632	Glycosyl transferase family group 2	1.07423	0.76014	-	3	8	0	3	3	2	3	1	3	3	4	10	2	3	9	3	3	4	1	2	0	0	0	8	2	3	5	3	3	4	4	5	4	3	3	3	2	5
PF13513	HEAT-like repeat	0.98668	1	-	3	3	1	4	3	3	5	3	5	4	4	4	5	4	5	4	4	4	3	2	4	3	4	5	4	4	3	3	4	2	4	4	4	2	3	3	4	5
PF13638	PIN domain	0.832464	1	-	3	4	1	6	4	5	4	3	4	5	5	4	5	4	4	4	4	6	3	4	12	5	4	3	5	4	4	4	4	4	4	4	4	4	4	4	4	4
PF13921	Myb-like DNA-binding domain	0.686516	0.80531	-	3	3	3	5	6	8	6	5	6	4	4	13	4	5	2	6	5	5	6	3	5	4	4	8	6	3	6	4	6	4	5	4	6	7	7	3	8	5
PF00406	Adenylate kinase	1.11938	0.752659	-	3	3	3	3	3	3	3	3	3	3	3	3	3	3	3	4	3	3	4	3	5	3	3	5	3	3	3	3	2	3	3	3	3	3	3	6	3	3
PF13813	Membrane bound O-acyl transferase family	0.485985	0.300461	-	3	4	4	7	6	2	8	16	18	5	5	15	5	18	4	19	8	4	19	8	9	3	3	8	4	4	6	11	16	8	1	3	2	4	4	4	4	5
PF02260	FATC domain	1.16849	0.745808	-	3	3	4	4	3	4	4	3	3	3	3	3	3	4	3	2	1	3	3	2	4	1	2	5	3	3	3	3	1	3	3	6	3	4	4	3	3	2
PF16192	C-terminal four TMM region of protein-O-mannosyltransferase	1.15833	0.747121	-	3	3	3	3	3	3	3	3	4	3	3	4	3	3	3	4	3	3	3	3	3	3	3	4	3	3	3	3	3	3	3	3	3	3	3	3	3	3
PF12330	Haspin like kinase domain	0.827291	1	-	3	4	1	4	4	5	4	5	4	6	4	6	4	3	2	5	4	4	4	5	6	5	4	7	4	5	5	4	3	4	4	4	5	4	4	5	4	6
PF01105	emp24/gp25L/p24 family/GOLD	0.893943	1	-	3	4	2	4	4	4	4	4	4	4	4	4	4	5	4	4	5	4	4	4	5	4	4	6	4	4	4	4	4	4	4	3	2	4	4	5	4	4
PF05843	Suppressor of forked protein (Suf)	2.2204	0.161852	-	3	1	1	3	2	1	1	1	1	1	1	2	1	1	4	2	0	1	1	1	1	3	3	3	2	3	2	1	2	1	1	2	1	1	1	2	2	3
PF13640	2OG-Fe(II) oxygenase superfamily	0.514149	0.392955	-	3	2	3	4	12	5	2	11	7	7	3	4	13	11	3	1	7	4	6	6	8	16	15	20	4	11	5	11	10	8	2	13	1	6	6	1	5	6
PF00749	tRNA synthetases class I (E and Q), catalytic domain	1.16849	0.745808	-	3	3	2	3	3	3	3	4	3	3	3	3	3	3	4	3	3	3	3	4	3	3	3	4	3	3	3	3	2	3	3	4	3	3	3	3	3	3
PF08512	Histone chaperone Rttp106-like	1.28088	0.512249	-	3	2	1	3	3	3	3	3	3	3	3	3	3	3	2	3	3	3	3	3	3	3	3	2	3	3	3	3	2	3	3	2	3	3	3	3	3	3
PF00562	RNA polymerase Rpb2, domain 6	1.14834	0.748464	-	3	3	2	3	3	3	3	3	3	3	3	3	3	3	4	3	3	3	3	3	3	5	3	5	3	3	3	3	3	3	3	3	3	3	3	3	3	4
PF01435	Peptidase family M48	1.11005	0.754109	-	3	3	3	4	4	3	3	4	3	3	3	3	2	3	3	3	4	4	3	2	2	3	3	6	3	3	3	3	3	3	3	4	6	3	3	3	3	3
PF00258	Flavodoxin	0.783478	1	-	3	5	6	4	3	3	4	7	3	4	3	5	4	3	5	3	4	3	4	4	8	3	3	16	4	5	5	3	3	3	5	11	4	3	3	4	4	6
PF02301	HORMA domain	1.18936	0.743276	-	3	3	1	3	3	3	3	4	3	3	3	3	3	3	4	3	3	3	3	3	4	3	3	3	3	3	3	3	3	4	3	2	3	3	3	3	3	3
PF00416	Ribosomal protein S13/S18	1.29331	0.50846	-	3	3	3	3	3	3	3	3	3	3	3	3	2	3	3	3	3	3	3	3	2	3	3	2	3	3	3	3	3	2	1	2	3	3	2	3	3	3
PF13865	C-terminal duplication domain of Friend of PRMT1	1.95915	0.20607	-	3	3	2	2	1	3	1	1	3	1	2	2	2	2	2	2	3	1	0	2	1	2	2	3	1	3	2	2	3	2	1	1	2	1	1	2	3	1
PF06371	Diaphanous GTPase-binding Domain	1.26867	0.516063	-	3	3	2	3	3	3	3	2	3	3	3	3	3	3	3	3	3	3	3	3	3	2	2	4	3	2	3	3	3	3	2	3	3	3	3	3	3	2
PF06628	Catalase-related immune-responsive	1.37333	0.486389	-	3	1	2	3	4	2	2	2	1	1	3	5	2	1	1	1	2	2	3	2	5	4	4	3	3	3	3	2	1	4	2	3	2	3	3	3	4	5
PF06398	Integral peroxisomal membrane peroxin	1.18936	0.743276	-	3	3	2	3	3	3	3	3	3	3	2	4	4	2	3	3	4	3	3	4	4	3	3	3	3	3	3	2	3	3	2	3	4	2	3	3	3	4
PF13000	Acetyl-coenzyme A transporter 1	1.20008	0.742059	-	3	3	0	4	3	3	3	2	3	3	3	3	2	3	3	3	6	3	2	3	3	5	5	3	3	3	2	3	3	3	2	3	3	3	3	3	3	3
PF00667	FAD binding domain	0.807229	1	-	3	4	5	4	3	3	4	7	3	4	3	4	4	3	6	3	3	3	4	3	9	3	3	15	4	3	5	3	3	3	5	11	4	3	3	4	4	7
PF03876	SHS2 domain found in N terminus of Rpb7p/Rpc25p/MJ0397	1.28088	0.512249	-	3	2	0	3	3	3	3	3	3	3	3	3	3	2	4	4	3	3	3	4	4	3	3	3	2	3	2	2	3	3	3	3	3	2	2	3	3	2
PF00955	HCO3- transporter family	1.33212	0.49727	-	3	1	1	2	3	3	3	2	3	3	3	3	3	3	1	3	3	3	2	2	2	3	3	2	6	3	3	2	4	3	3	2	3	3	3	3	3	2
PF02492	CobW/HypB/UreG, nucleotide-binding domain	1.18936	0.743276	-	3	3	3	3	3	3	3	3	3	3	3	3	3	3	2	3	3	3	3	3	3	3	3	3	3	3	3	3	3	3	3	4	3	3	2	2	5	4
PF04768	NAT, N-acetyltransferase, of N-acetylglutamate synthase	1.14834	0.748464	-	3	3	3	3	3	3	3	5	5	3	3	3	3	3	3	3	3	3	3	3	3	3	3	5	3	3	3	3	4	3	3	3	3	1	1	3	3	5
PF04855	SNF5 / SMARCB1 / INI1	1.05717	0.714728	-	2	2	1	4	2	2	2	2	2	2	4	2	2	2	2	2	2	2	2	2	6	2	2	4	2	2	2	1	2	2	2	4	2	2	2	2	2	2
PF01111	Cyclin-dependent kinase regulatory subunit	2.53749	0.195828	-	2	1	1	1	2	1	1	1	1	1	1	1	1	1	1	1	1	1	0	1	1	1	1	1	1	1	1	1	1	1	1	1	1	0	0	1	1	1
PF11798	IMS family HHH motif	2.86494	0.164095	-	2	1	0	1	2	1	0	0	2	1	1	1	0	2	1	1	1	0	1	1	0	1	1	1	1	0	1	1	2	1	1	1	1	0	0	0	1	1
PF01116	Fructose-bisphosphate aldolase class-II	1.45585	0.405394	-	2	1	1	1	2	2	1	1	2	1	1	2	1	2	1	2	3	2	2	2	1	1	1	1	3	2	2	2	2	2	1	1	2	2	2	2	2	2
PF01118	Semialdehyde dehydrogenase, NAD binding domain	1.08296	0.708669	-	2	2	2	3	2	3	3	2	4	2	2	2	2	2	2	3	2	2	2	2	2	2	2	3	2	2	2	2	3	2	2	2	2	2	2	2	2	2
PF13691	tRNase Z endonuclease	1.93065	0.285513	-	2	0	1	1	1	1	1	1	1	1	2	1	2	2	1	1	2	0	1	2	2	1	1	0	1	1	2	2	2	2	2	1	0	1	2	1	1	2
PF13850	Endoplasmic Reticulum-Golgi Intermediate Compartment (ERGIC)	1.08296	0.708669	-	2	3	3	2	2	2	2	2	3	2	2	3	2	3	3	2	2	2	2	2	3	2	2	3	2	2	2	2	2	2	2	2	2	2	2	2	2	2
PF08432	AAA-ATPase Vps4-associated protein 1	2.40032	0.211966	-	2	1	1	1	1	1	1	1	1	1	1	1	1	1	1	1	1	1	1	1	2	1	1	1	1	1	1	1	1	1	1	1	1	0	1	1	1	1
PF13656	RNA polymerase Rpb3/Rpb11 dimerisation domain	1.20006	0.685001	-	2	2	0	2	2	2	2	2	3	2	2	2	3	2	1	2	2	2	2	2	2	2	2	2	2	2	2	2	3	2	2	2	2	2	2	2	2	2
PF00734	Fungal cellulose binding domain	0.108381	3.95e-06	Diminished	2	70	7	0	55	25	32	29	1	9	0	32	0	2	55	0	0	30	8	0	36	56	56	58	0	25	22	4	1	50	26	49	10	18	16	17	1	18
PF08501	Shikimate dehydrogenase substrate binding domain	1.6147	0.358344	-	2	1	2	1	1	1	1	1	1	1	1	3	5	1	1	1	1	2	3	1	1	1	1	2	1	2	1	1	1	1	1	2	1	2	2	2	1	3
PF08502	LeuA allosteric (dimerisation) domain	1.13851	0.696687	-	2	2	0	3	2	2	2	2	2	2	2	2	2	2	1	2	2	2	2	2	2	2	2	5	2	2	3	2	1	2	2	2	2	2	2	3	2	4
PF08506	Cse1	1.3876	0.6582	-	2	1	1	1	1	1	0	2	1	1	1	1	4	1	1	1	1	1	1	1	20	2	2	2	3	1	1	1	1	1	1	1	1	1	1	1	1	1
PF04893	Yip1 domain	1.2165	0.682145	-	2	2	0	2	2	3	3	2	2	1	1	2	2	3	2	2	1	3	2	1	4	2	2	2	2	3	2	2	1	1	2	1	2	3	3	2	1	2
PF04144	SCAMP family	2.40032	0.211966	-	2	1	1	1	1	1	1	1	1	1	1	1	1	1	1	1	1	1	1	1	1	1	1	1	1	1	1	1	1	1	1	1	1	1	1	1	1	1
PF04146	YT521-B-like domain	1.13851	0.696687	-	2	2	2	2	2	2	2	2	2	2	2	3	2	2	3	2	3	4	2	2	2	2	2	3	2	2	2	2	2	2	2	2	2	1	1	2	2	2
PF10273	Pre-rRNA-processing protein TSR2	2.33715	0.220083	-	2	1	1	1	1	1	1	1	1	1	1	1	1	1	1	1	3	1	1	1	1	1	1	1	1	1	1	1	1	1	1	1	1	1	0	1	1	1
PF10277	Frag1/DRAM/Sfk1 family	1.26865	0.673772	-	2	2	2	2	2	2	1	1	1	1	0	2	2	2	3	2	2	2	2	2	2	2	2	1	2	3	2	2	0	3	2	3	2	2	2	2	2	3
PF00081	Iron/manganese superoxide dismutases, alpha-hairpin domain	1.08296	0.708669	-	2	2	3	2	3	3	2	2	3	2	3	2	2	2	2	2	3	2	2	2	3	3	2	2	2	2	2	2	3	2	2	3	2	1	1	2	2	2
PF04099	Sybindin-like family	1.25078	0.676527	-	2	2	2	2	2	2	1	2	2	2	2	2	2	2	2	3	2	2	2	2	2	2	2	1	2	2	2	2	2	2	3	1	2	1	1	2	2	2
PF00645	Poly(ADP-ribose) polymerase and DNA-Ligase Zn-finger region	1.20006	0.685001	-	2	1	1	3	2	2	1	2	2	2	2	2	2	1	2	2	3	2	2	2	1	1	1	5	2	2	3	1	2	2	2	4	1	2	2	2	1	4
PF04199	Putative cyclase	0.887993	1	-	2	0	0	3	2	3	3	0	3	1	3	5	4	2	0	1	1	4	1	1	3	3	3	3	3	6	4	2	3	1	4	4	3	3	2	3	4	9
PF13911	AhpC/TSA antioxidant enzyme	1.18406	0.687887	-	2	1	0	2	2	0	3	4	2	2	1	2	2	2	8	2	2	2	1	0	4	3	3	3	0	2	2	3	2	2	1	1	2	2	2	2	0	3
PF10309	Nuclear cap-binding protein subunit 3	1.48012	0.397663	-	2	3	1	2	2	2	1	1	2	2	1	1	2	2	3	1	2	2	1	1	2	1	1	1	1	2	2	1	2	2	2	1	2	2	2	2	1	1
PF10303	Protein of unknown function (DUF2408)	1.2334	0.679319	-	2	1	0	2	2	2	2	3	2	2	2	2	2	2	1	2	2	3	2	2	2	2	2	2	2	2	2	2	2	1	2	2	3	2	2	2	2	2
PF10300	Protein of unknown function (DUF3808)	0.954846	1	-	2	6	3	2	2	5	2	2	2	3	4	2	4	1	4	2	2	2	3	3	2	1	1	2	2	2	2	3	4	2	2	2	4	2	2	2	2	2
PF00398	Ribosomal RNA adenine dimethylase	1.12409	0.69966	-	2	2	1	2	3	2	2	2	2	2	3	2	4	2	2	2	2	2	2	2	3	2	2	2	2	2	2	2	2	2	2	2	2	2	2	2	3	2
PF00463	Isocitrate lyase family	1.12409	0.69966	-	2	2	3	2	2	2	2	2	2	2	2	2	2	2	2	2	3	2	2	4	2	2	2	3	2	2	2	2	2	2	2	2	2	2	2	2	2	2
PF00393	6-phosphogluconate dehydrogenase, C-terminal domain	1.97356	0.277328	-	2	1	1	2	1	2	2	1	1	1	1	2	1	1	1	1	1	1	1	1	1	1	1	1	2	1	2	2	1	1	1	1	1	1	1	1	2	1
PF06367	Diaphanous FH3 Domain	1.2334	0.679319	-	2	2	2	2	2	2	2	1	2	2	2	2	2	2	2	2	2	2	2	2	2	1	1	3	2	1	2	2	2	2	3	2	2	2	2	2	2	2
PF07819	PGAP1-like protein	1.50521	0.389885	-	2	1	1	1	2	1	2	2	1	2	1	3	2	2	1	1	1	1	2	2	4	1	1	1	1	1	1	2	1	2	2	2	2	2	2	2	1	2
PF06140	Interferon-induced 6-16 family	1.12409	0.69966	-	2	4	1	3	3	4	1	5	3	0	1	0	4	3	4	1	4	0	1	1	3	0	0	5	3	4	0	5	3	2	1	3	1	2	1	1	0	2
PF02358	Trehalose-phosphatase	1.09633	0.705653	-	2	2	3	2	2	2	2	2	3	2	4	2	2	2	2	2	2	2	2	2	2	2	2	3	2	2	2	2	3	2	2	2	2	2	2	2	2	3
PF16203	ERCC3/RAD25/XPB C-terminal helicase	2.22028	0.236386	-	2	1	1	1	1	1	1	1	1	1	1	1	1	1	1	1	1	1	1	2	1	1	1	1	1	1	1	1	1	1	1	2	1	1	1	1	2	1
PF16206	C-terminal region of Mon2 protein	1.30597	0.668386	-	2	1	0	2	2	2	2	2	2	2	2	2	2	3	1	2	2	2	2	2	3	2	2	2	2	1	2	2	2	2	2	2	2	1	1	1	2	2
PF14559	Tetratricopeptide repeat	0.710354	1	-	2	4	2	3	3	4	3	7	3	2	4	3	2	2	3	5	4	3	2	0	2	6	6	4	3	5	5	1	4	3	3	5	4	2	2	3	6	2
PF14555	UBA-like domain	1.8502	0.301851	-	2	1	0	1	1	1	1	2	2	1	1	1	2	2	0	0	1	2	2	2	2	0	1	2	2	1	1	1	3	2	2	2	0	1	1	1	1	2
PF12223	Protein of unknown function (DUF3602)	0.765483	1	-	2	5	1	1	5	3	2	3	2	5	3	2	2	7	6	2	3	8	2	1	9	2	0	6	5	3	2	6	3	2	1	2	2	1	1	2	2	4
PF08883	Dopa 4,5-dioxygenase family	1.2165	0.682145	-	2	2	1	2	2	2	2	2	2	2	3	2	3	2	2	2	2	2	2	2	2	2	2	2	2	2	2	2	2	1	2	2	2	2	1	2	2	2
PF13307	Helicase C-terminal domain	1.2165	0.682145	-	2	2	2	2	2	2	2	2	2	2	2	2	2	2	2	2	2	2	2	2	2	2	2	2	2	2	2	2	2	2	2	2	2	2	2	1	2	2
PF03463	eRF1 domain 1	1.1533	0.693732	-	2	2	2	2	2	2	2	2	2	2	2	2	3	2	2	2	2	2	2	2	2	2	2	3	2	2	2	2	2	2	2	3	2	2	2	2	2	2
PF03464	eRF1 domain 2	1.1533	0.693732	-	2	2	1	2	2	2	2	2	2	2	2	2	3	2	2	2	2	2	2	2	2	2	2	3	2	2	2	2	2	2	2	3	2	2	2	2	2	3
PF03465	eRF1 domain 3	1.13851	0.696687	-	2	2	2	2	2	2	2	2	2	2	2	2	3	2	2	2	2	2	2	2	2	2	2	3	2	2	2	2	2	2	2	3	2	2	2	2	2	3
PF17177	Pentacotripeptide-repeat region of PRORP	3.06253	0.148601	-	2	0	0	0	1	0	0	0	2	1	1	0	0	2	1	1	2	1	1	1	0	1	0	0	1	0	0	1	2	1	1	1	3	1	1	0	1	1
PF17171	Glutathione S-transferase, C-terminal domain	1.18406	0.687887	-	2	4	1	1	2	2	2	3	2	2	3	2	2	2	4	3	2	1	2	2	2	1	2	3	2	2	2	2	2	2	1	2	2	1	1	2	2	2
PF02801	Beta-ketoacyl synthase, C-terminal domain	0.522266	0.596918	-	2	1	1	8	8	4	2	8	5	2	5	10	7	4	1	4	3	7	2	3	7	1	1	5	4	6	2	2	3	3	6	2	6	3	3	5	14	12
PF02806	Alpha amylase, C-terminal all-beta domain	0.807248	1	-	2	3	7	1	2	4	4	3	1	6	1	3	2	2	3	0	1	2	4	10	7	2	2	3	3	4	2	3	1	1	4	4	2	2	2	2	4	3
PF01124	MAPEG family	0.765483	1	-	2	3	1	1	7	6	4	4	2	2	3	2	3	4	3	2	4	3	2	1	7	2	2	10	4	2	1	1	2	4	4	2	4	3	3	1	5	2
PF01126	Heme oxygenase	2.27722	0.228225	-	2	1	2	1	1	1	1	1	1	1	1	1	1	1	1	0	2	1	1	1	1	1	1	0	2	1	1	1	1	1	2	0	1	1	1	1	2	1
PF04950	40S ribosome biogenesis protein Tsr1 and BMS1 C-terminal	1.20006	0.685001	-	2	4	1	2	2	2	2	2	2	2	2	2	2	2	2	2	2	2	2	2	2	2	2	2	2	2	2	2	1	2	2	2	2	2	2	2	2	2
PF02733	Dak1 domain	1.45585	0.405394	-	2	1	1	1	3	3	2	1	1	1	1	5	1	2	1	1	1	2	2	2	3	2	2	1	2	2	1	2	0	1	1	1	2	1	2	2	2	2
PF02735	Ku70/Ku80 beta-barrel domain	1.18406	0.687887	-	2	2	0	2	2	2	2	2	2	3	2	2	3	2	2	2	2	2	2	2	2	2	2	2	2	2	2	2	2	2	2	2	2	2	2	2	2	3
PF02734	DAK2 domain	1.58586	0.366289	-	2	1	1	1	3	3	1	1	1	1	1	4	1	2	1	1	1	2	2	2	2	1	1	1	2	2	1	2	0	1	1	1	2	1	2	2	2	2
PF05426	Alginate lyase	0.944686	1	-	2	7	4	1	2	2	2	3	1	2	0	4	7	1	3	1	2	2	3	0	10	1	1	8	1	2	2	1	1	2	1	7	2	1	1	2	1	3
PF00334	Nucleoside diphosphate kinase	1.2334	0.679319	-	2	2	2	2	2	2	2	2	2	2	1	2	2	2	2	1	2	2	1	1	4	2	2	2	2	2	2	2	2	2	2	2	2	2	2	2	2	2
PF00723	Glycosyl hydrolases family 15	0.785811	1	-	2	5	4	3	3	2	4	5	2	5	2	4	4	4	2	3	2	5	3	4	5	2	2	2	2	3	2	3	2	4	4	2	1	2	2	4	2	3
PF00728	Glycosyl hydrolase family 20, catalytic domain	0.822201	1	-	2	1	0	5	3	2	2	2	1	4	2	4	4	2	1	2	3	2	1	3	3	1	1	5	4	5	5	3	1	2	6	4	6	4	4	4	4	2
PF01380	SIS domain	1.11004	0.70265	-	2	2	2	2	2	2	2	2	2	2	2	4	2	2	2	2	2	2	2	2	2	2	2	2	2	2	2	2	2	2	2	5	2	3	2	2	2	2
PF08534	Redoxin	1.2165	0.682145	-	2	1	1	2	2	2	2	2	2	3	2	2	1	2	1	2	2	2	2	2	4	2	2	3	2	1	3	2	2	2	2	2	2	2	2	1	2	2
PF01411	tRNA synthetases class II (A)	1.2334	0.679319	-	2	1	1	2	1	2	2	1	1	2	3	2	1	2	1	1	2	6	2	2	2	1	1	7	2	2	2	2	1	2	1	2	2	2	2	2	2	2
PF01417	ENTH domain	1.02071	0.72386	-	2	2	2	3	2	3	2	2	2	2	2	2	2	2	3	2	2	2	2	2	2	2	2	6	2	2	3	3	2	2	2	3	2	2	2	4	2	3
PF01416	tRNA pseudouridine synthase	1.20006	0.685001	-	2	2	0	2	2	2	1	2	2	2	3	2	2	2	2	2	2	2	2	2	2	2	2	4	2	2	2	3	2	2	1	2	2	2	2	2	2	2
PF00659	POLO box duplicated region	1.20006	0.685001	-	2	2	2	2	2	2	2	2	3	2	2	2	2	3	2	2	2	2	2	2	2	2	2	2	2	2	2	2	3	1	2	2	2	2	2	2	2	0
PF00652	Ricin-type beta-trefoil lectin domain	0.591928	0.777977	-	2	5	1	0	10	0	16	0	5	1	0	1	2	9	3	0	4	11	2	1	5	1	1	4	0	4	0	12	7	12	6	4	1	11	9	0	0	2
PF07973	Threonyl and Alanyl tRNA synthetase second additional domain	1.1533	0.693732	-	2	2	3	2	2	2	2	2	2	2	3	2	2	2	2	2	2	2	2	2	2	2	2	3	2	2	2	2	2	2	2	2	2	2	2	2	2	2
PF14308	X-domain of DnaJ-containing	1.02071	0.72386	-	2	3	3	2	2	2	2	2	2	2	2	2	2	2	3	8	2	2	2	2	2	2	2	2	2	2	2	2	6	2	2	2	2	2	2	2	2	2
PF04777	Erv1 / Alr family	1.1533	0.693732	-	2	2	2	2	2	3	2	2	2	2	3	2	2	2	2	3	2	2	2	3	2	2	2	2	2	2	2	2	2	2	2	2	1	2	2	2	2	2
PF04774	Hyaluronan / mRNA binding family	1.53117	0.382062	-	2	2	0	1	2	2	2	2	2	1	2	3	1	2	0	1	2	2	2	2	1	2	2	0	2	3	1	2	1	1	1	0	2	2	2	1	2	2
PF08390	TRAM1-like protein	0.925001	1	-	2	3	1	2	2	2	2	3	3	4	2	3	2	2	4	2	2	3	3	2	6	3	3	2	3	3	3	3	3	2	2	3	3	2	2	2	2	2
PF00380	Ribosomal protein S9/S16	1.20006	0.685001	-	2	2	2	2	2	2	2	2	2	2	2	2	2	2	2	2	2	2	2	2	2	2	2	2	2	2	2	2	1	2	2	2	2	2	2	2	3	2
PF13848	Thioredoxin-like domain	1.32546	0.665761	-	2	1	2	2	1	1	5	2	2	2	2	2	2	1	1	4	1	1	2	1	3	2	2	2	2	2	2	2	2	1	2	3	2	0	1	1	2	1
PF00276	Ribosomal protein L23	1.18406	0.687887	-	2	2	2	2	2	2	2	2	3	2	2	2	2	2	2	2	2	2	2	2	2	2	2	2	2	2	2	2	2	2	2	2	2	2	2	2	2	2
PF03987	Autophagocytosis associated protein, active-site domain	1.2165	0.682145	-	2	2	2	2	2	2	2	2	2	2	2	2	2	2	2	2	2	2	2	2	2	2	2	3	2	2	2	2	1	2	2	2	2	2	1	2	2	2
PF10275	Peptidase C65 Otubain	2.33715	0.220083	-	2	1	1	1	1	1	1	1	1	1	1	1	2	1	1	1	1	1	1	1	2	1	1	1	1	1	1	1	1	1	0	1	1	1	1	1	1	1
PF03070	TENA/THI-4/PQQC family	1.26865	0.673772	-	2	0	1	5	1	2	2	3	1	3	2	3	2	2	0	1	1	3	2	2	2	1	1	3	3	2	2	2	1	1	2	2	2	2	2	1	3	2
PF06733	DEAD_2	1.20006	0.685001	-	2	2	2	2	2	2	2	2	2	2	2	2	2	2	2	2	2	2	2	2	2	2	2	2	2	2	2	2	2	3	2	2	2	2	2	1	2	2
PF14520	Helix-hairpin-helix domain	2.53749	0.195828	-	2	1	1	1	0	1	2	2	1	1	1	1	1	1	0	1	1	0	1	1	0	1	1	1	1	1	1	2	0	0	1	1	1	0	0	2	2	2
PF03909	BSD domain	1.26865	0.673772	-	2	2	1	2	2	2	2	2	2	2	2	2	2	1	1	2	2	2	2	2	2	2	2	2	2	2	2	2	2	2	2	1	2	2	2	2	2	2
PF11919	Domain of unknown function (DUF3437)	1.28704	0.671058	-	2	2	0	1	2	2	2	1	2	2	2	2	2	2	2	1	1	2	2	2	2	2	2	2	2	2	2	2	2	2	2	2	3	2	2	2	2	2
PF14634	zinc-RING finger domain	0.765483	1	-	2	3	1	5	6	1	3	3	6	2	3	5	3	3	3	3	2	6	5	0	3	2	1	7	4	7	4	3	3	1	2	2	2	2	1	2	3	4
PF08426	ICE2	1.25078	0.676527	-	2	1	1	2	2	2	2	2	2	2	2	1	2	2	2	2	2	2	2	2	2	2	2	2	2	2	2	2	2	2	2	2	2	2	2	2	2	2
PF03815	LCCL domain	2.40032	0.211966	-	2	1	0	1	1	1	1	1	1	1	1	1	1	1	1	1	1	1	1	1	1	1	1	1	1	2	1	1	1	1	1	1	1	1	1	1	1	1
PF04857	CAF1 family ribonuclease	1.32546	0.665761	-	2	2	1	2	2	2	2	2	2	2	2	1	2	2	1	2	2	2	2	0	2	2	2	2	2	1	2	2	2	2	2	2	2	2	2	2	2	1
PF00649	Copper fist DNA binding domain	1.11004	0.70265	-	2	1	1	4	2	3	2	2	2	2	2	3	2	3	3	2	2	2	3	2	2	4	4	3	2	2	2	2	2	2	1	1	1	1	1	2	2	3
PF00647	Elongation factor 1 gamma, conserved domain	1.81244	0.309996	-	2	1	1	1	1	1	1	2	1	1	2	1	1	1	1	1	4	1	3	1	3	1	1	1	1	1	1	1	2	1	3	1	1	1	1	1	1	1
PF13241	Putative NAD(P)-binding	1.20006	0.685001	-	2	2	2	2	2	2	2	2	2	2	3	2	1	2	3	2	2	2	3	2	3	2	2	3	2	2	2	2	1	2	1	2	2	2	1	1	2	2
PF13522	Glutamine amidotransferase domain	0.93474	1	-	2	2	3	3	2	3	2	3	2	3	3	3	3	3	2	2	2	2	2	1	5	3	3	3	3	2	3	2	2	2	2	3	2	2	2	4	3	3
PF09728	Myosin-like coiled-coil protein	1.30597	0.668386	-	2	1	1	2	2	2	4	2	2	2	2	2	2	2	0	2	2	2	2	1	2	2	1	2	2	1	2	2	2	2	2	2	1	2	2	2	2	2
PF13517	Repeat domain in Vibrio, Colwellia, Bradyrhizobium and Shewanella	1.12409	0.69966	-	2	2	0	1	6	2	2	2	6	2	2	1	2	6	1	2	2	3	2	2	2	1	1	2	2	2	2	2	3	2	2	2	2	1	1	2	2	2
PF13515	Fusaric acid resistance protein-like	0.704715	1	-	2	1	1	4	5	5	3	4	4	4	2	4	3	5	1	2	1	4	5	3	5	5	5	2	4	4	4	4	4	2	3	3	4	3	3	3	3	4
PF01137	RNA 3'-terminal phosphate cyclase	1.30597	0.668386	-	2	2	0	2	2	2	2	1	2	2	2	2	2	2	2	2	1	2	2	2	2	2	2	2	1	1	2	2	3	3	2	2	1	2	2	2	1	2
PF05383	La domain	1.18406	0.687887	-	2	2	1	2	2	2	2	7	2	2	1	1	2	1	0	1	2	2	2	1	1	2	2	8	3	1	2	1	1	2	1	4	2	2	2	2	2	2
PF02729	Aspartate/ornithine carbamoyltransferase, carbamoyl-P binding domain	1.13851	0.696687	-	2	2	2	2	2	2	1	2	2	2	2	3	2	2	2	2	2	2	3	2	2	2	2	3	2	3	2	2	2	2	2	2	3	2	2	2	2	2
PF13671	AAA domain	1.16847	0.690798	-	2	2	3	2	3	2	2	2	2	3	1	2	2	3	1	2	3	2	3	1	2	2	2	2	3	2	2	3	2	1	5	2	1	0	0	2	2	2
PF08520	Fungal protein of unknown function (DUF1748)	1.40963	0.655797	-	2	2	0	2	2	1	2	2	2	2	2	2	2	2	2	2	2	2	2	1	2	1	2	2	2	2	2	2	1	2	2	1	2	0	0	2	2	2
PF01406	tRNA synthetases class I (C) catalytic domain	2.06537	0.260942	-	2	1	2	1	1	1	1	1	1	1	1	1	1	1	1	1	2	1	1	1	1	3	2	1	1	1	1	1	1	2	1	1	1	1	1	1	1	1
PF04707	PRELI-like family	1.18406	0.687887	-	2	2	1	2	2	2	2	2	2	2	2	2	2	3	3	2	2	2	2	2	2	2	2	2	2	2	2	2	2	2	2	2	2	2	2	2	2	2
PF01246	Ribosomal protein L24e	1.1533	0.693732	-	2	3	2	2	2	2	2	2	2	2	2	2	2	2	2	2	2	2	2	2	3	2	2	4	2	2	2	2	2	2	1	2	2	2	2	2	2	2
PF06963	Ferroportin1 (FPN1)	2.7754	0.171945	-	2	1	3	1	2	1	0	0	1	1	0	2	1	0	3	0	1	0	0	0	1	1	1	1	0	1	1	1	1	2	1	1	0	0	0	1	1	1
PF04762	IKI3 family	1.1533	0.693732	-	2	2	3	1	2	2	2	2	6	1	2	3	2	2	2	2	2	2	1	2	2	2	2	2	2	2	2	3	2	2	2	2	2	1	2	2	2	2
PF00449	Urease alpha-subunit, N-terminal domain	2.11455	0.252749	-	2	1	1	1	1	1	1	1	1	1	1	1	1	1	1	5	1	1	1	1	1	1	1	1	1	1	1	2	1	1	1	1	1	1	1	1	1	1
PF00448	SRP54-type protein, GTPase domain	1.12409	0.69966	-	2	2	2	2	2	2	2	2	2	2	4	2	2	2	2	2	3	2	2	2	2	2	2	2	2	2	2	2	2	2	2	4	2	2	2	2	2	2
PF12678	RING-H2 zinc finger domain	0.862123	1	-	2	3	2	4	2	6	3	2	2	2	3	2	4	2	4	3	2	2	3	1	3	5	5	6	2	2	3	3	2	2	2	3	3	2	2	2	2	2
PF06544	Protein of unknown function (DUF1115)	1.28704	0.671058	-	2	1	1	2	3	4	1	2	1	1	2	2	2	3	1	1	1	1	1	1	3	2	2	3	2	2	2	2	2	2	1	3	2	1	2	2	3	2
PF00547	Urease, gamma subunit	2.33715	0.220083	-	2	1	1	1	1	1	1	1	1	1	1	1	1	1	1	1	1	1	1	1	1	1	1	1	1	1	1	2	1	1	1	1	1	1	1	1	1	1
PF00466	Ribosomal protein L10	1.20006	0.685001	-	2	2	2	2	2	2	2	2	2	2	2	2	2	2	2	2	2	2	2	2	1	2	2	3	2	2	2	2	2	2	2	2	2	2	2	2	2	2
PF00465	Iron-containing alcohol dehydrogenase	0.915463	1	-	2	1	4	4	2	5	2	2	2	2	2	3	4	2	1	2	2	2	3	3	3	2	2	2	5	3	3	4	2	2	2	2	3	3	3	2	4	2
PF06966	Protein of unknown function (DUF1295)	0.721908	1	-	2	3	3	3	3	4	3	3	3	3	1	6	5	3	3	1	1	3	3	3	7	3	3	3	4	2	3	6	2	3	4	3	3	3	3	3	4	7
PF16004	116 kDa U5 small nuclear ribonucleoprotein component N-terminus	2.33715	0.220083	-	2	1	1	1	1	1	1	1	1	1	1	1	1	1	2	1	1	1	1	1	1	1	1	1	1	1	1	1	1	1	1	1	1	1	1	1	1	1
PF11901	Protein of unknown function (DUF3421)	0.55492	0.591779	-	2	2	10	4	2	3	3	15	2	2	8	3	4	1	1	8	4	1	2	2	2	4	5	10	2	6	2	2	1	2	1	15	6	4	3	3	5	10
PF03398	Regulator of Vps4 activity in the MVB pathway	1.25078	0.676527	-	2	2	2	2	2	2	1	1	2	2	2	2	2	2	1	2	2	2	2	2	2	2	2	2	2	2	2	2	2	2	2	2	2	2	2	2	2	2
PF03399	SAC3/GANP family	1.13851	0.696687	-	2	2	1	2	2	3	2	2	2	2	2	2	2	2	2	2	2	2	3	2	3	2	3	2	3	2	2	1	2	2	3	2	2	2	2	2	2	2
PF03660	PHF5-like protein	2.467	0.203879	-	2	1	1	1	1	1	1	1	1	1	1	1	1	1	1	1	1	1	1	1	1	1	1	1	1	1	1	1	1	1	1	1	1	1	1	0	1	1
PF03666	Nitrogen Permease regulator of amino acid transport activity 3	1.77619	0.318121	-	2	2	2	1	1	1	1	1	2	1	1	1	2	1	1	2	1	2	2	1	1	1	1	2	1	2	1	1	1	1	1	2	1	2	2	2	1	1
PF14622	Ribonuclease-III-like	0.814656	1	-	2	5	2	2	2	2	4	3	4	3	3	2	2	3	6	2	2	2	3	3	2	6	6	2	2	2	4	2	5	3	2	6	0	2	2	2	2	4
PF00390	Malic enzyme, N-terminal domain	0.887993	1	-	2	2	2	2	3	2	3	2	4	3	4	3	2	4	2	1	3	3	3	3	3	2	2	4	2	3	3	3	5	3	2	2	2	3	3	3	2	2
PF10417	C-terminal domain of 1-Cys peroxiredoxin	1.11004	0.70265	-	2	1	2	2	3	2	4	2	2	2	2	3	2	2	1	3	2	3	3	2	2	2	2	2	2	2	2	3	2	2	2	2	2	2	2	2	2	2
PF13714	Phosphoenolpyruvate phosphomutase	1.2334	0.679319	-	2	0	2	1	4	2	4	1	0	1	1	5	2	2	0	1	0	10	1	2	3	1	1	2	2	2	2	1	0	1	2	1	1	4	4	1	2	3
PF16177	Acetyl-coenzyme A synthetase N-terminus	1.48012	0.397663	-	2	2	1	1	2	4	2	2	1	1	1	2	2	2	1	1	1	1	1	1	2	1	1	1	2	3	2	2	1	2	1	1	0	2	2	1	3	4
PF16487	Mid domain of argonaute	1.18406	0.687887	-	2	1	2	3	4	1	3	1	3	2	2	2	1	2	1	2	2	4	1	0	1	2	3	2	1	2	3	4	2	4	2	1	1	1	1	3	1	4
PF02629	CoA binding domain	1.20006	0.685001	-	2	2	1	2	2	2	2	3	2	2	2	3	2	2	2	2	2	2	2	2	2	2	2	2	2	2	2	2	2	2	1	2	2	2	2	2	2	2
PF02628	Cytochrome oxidase assembly protein	2.40032	0.211966	-	2	1	1	1	1	2	1	1	1	1	1	1	1	1	1	1	1	1	1	1	1	1	1	1	1	1	1	1	0	1	1	1	1	1	1	1	1	1
PF03719	Ribosomal protein S5, C-terminal domain	1.12409	0.69966	-	2	2	2	2	2	2	2	2	2	2	2	2	2	2	3	2	4	2	2	2	4	2	2	2	2	2	2	2	2	2	2	2	3	2	1	2	2	2
PF04987	Phosphatidylinositolglycan class N (PIG-N)	2.16612	0.244562	-	2	0	1	1	1	1	4	0	1	1	1	1	2	1	0	1	1	2	1	1	2	1	1	0	1	1	3	1	2	1	1	0	1	1	1	1	1	1
PF03936	Terpene synthase family, metal binding domain	0.608151	0.776071	-	2	1	0	3	8	7	5	1	2	1	3	3	1	3	0	4	10	5	5	4	2	9	9	2	4	4	4	1	2	4	3	1	7	5	4	8	5	6
PF02537	CrcB-like protein, Camphor Resistance (CrcB)	1.2165	0.682145	-	2	2	1	2	2	2	2	2	2	2	2	2	2	2	2	2	2	2	2	2	2	2	2	2	2	2	2	2	2	2	2	2	2	2	2	2	2	2
PF14027	Protein of unknown function (DUF4243)	0.576548	0.78033	-	2	1	3	4	5	2	3	3	8	2	5	8	4	5	1	6	1	4	3	1	4	9	10	5	1	7	3	3	5	5	2	2	3	6	6	3	2	9
PF00917	MATH domain	1.55803	0.374196	-	2	1	0	3	3	1	1	1	1	2	2	1	2	2	1	2	2	2	1	1	2	2	2	2	2	2	2	1	1	2	1	1	2	1	1	1	2	1
PF05158	RNA polymerase Rpc34 subunit	1.36625	0.660665	-	2	1	2	3	2	4	1	2	1	2	2	1	2	1	2	4	2	2	1	2	2	1	1	2	1	2	3	1	2	3	1	2	1	1	1	2	1	1
PF08598	Sds3-like	1.67564	0.342347	-	2	1	0	2	2	1	1	2	3	1	2	1	1	2	1	2	2	1	2	1	1	1	1	1	2	1	2	0	2	1	2	2	2	1	1	1	2	2
PF02755	RPEL repeat	2.01842	0.269136	-	2	2	0	0	0	0	3	2	0	2	0	1	2	0	5	0	2	0	2	2	1	2	2	2	0	2	2	2	0	0	0	2	2	0	0	2	0	2
PF11699	Mif2/CENP-C like	1.81244	0.309996	-	2	1	0	1	1	1	1	2	2	2	1	2	1	1	1	1	1	1	2	2	1	1	1	1	2	1	2	1	3	1	1	1	1	1	1	1	2	3
PF00701	Dihydrodipicolinate synthetase family	1.12409	0.69966	-	2	1	4	2	2	2	2	2	1	2	2	3	2	2	1	0	1	2	3	2	2	2	2	3	4	3	3	2	1	2	2	2	3	2	2	3	2	3
PF01092	Ribosomal protein S6e	1.55803	0.374196	-	2	1	1	1	1	1	1	1	1	1	1	1	1	1	1	1	1	1	1	2	19	1	1	1	1	1	1	1	1	1	1	2	1	1	1	1	1	1
PF08265	YL1 nuclear protein C-terminal domain	1.13851	0.696687	-	2	1	1	2	2	2	2	2	3	2	2	2	2	2	1	2	2	2	1	2	8	2	2	2	2	2	2	2	2	2	2	2	3	2	2	2	2	2
PF07956	Protein of Unknown function (DUF1690)	2.40032	0.211966	-	2	1	1	1	1	1	1	1	2	1	1	1	1	1	1	1	1	1	1	1	1	1	1	1	1	1	1	1	0	1	1	1	1	1	1	1	1	1
PF00677	Lumazine binding domain	1.16847	0.690798	-	2	2	2	2	2	2	2	2	2	2	2	2	2	2	2	2	2	2	2	2	4	2	2	2	2	2	2	2	2	2	2	2	2	2	2	2	2	2
PF00673	ribosomal L5P family C-terminus	0.997769	1	-	2	2	1	2	2	2	2	2	2	2	2	2	2	2	2	2	2	3	2	2	16	2	2	3	2	2	2	2	2	2	2	2	2	2	2	2	2	2
PF13738	Pyridine nucleotide-disulphide oxidoreductase	0.853832	1	-	2	1	0	6	3	1	3	5	1	4	6	9	4	1	0	5	7	1	1	1	2	3	2	3	1	1	3	1	0	2	2	3	7	4	3	2	3	3
PF00268	Ribonucleotide reductase, small chain	0.845698	1	-	2	1	1	2	5	3	2	1	7	8	3	5	4	2	1	2	2	3	2	4	4	1	1	2	2	7	2	3	1	2	1	9	1	2	2	2	2	3
PF00056	lactate/malate dehydrogenase, NAD binding domain	1.05717	0.714728	-	2	2	2	2	2	2	3	3	2	2	5	2	3	2	2	3	2	2	2	2	3	2	2	3	2	2	2	2	2	2	2	2	2	3	2	2	2	2
PF01509	TruB family pseudouridylate synthase (N terminal domain)	1.18406	0.687887	-	2	2	2	2	2	2	2	2	2	2	2	2	2	2	2	2	2	2	2	2	2	2	2	2	2	2	2	2	2	2	2	3	2	2	2	2	2	2
PF10334	Aromatic acid exporter family member 2	0.710354	1	-	2	1	3	5	5	5	3	4	4	5	2	4	3	5	1	2	2	4	5	4	5	4	5	2	4	3	4	3	5	2	3	2	3	2	2	3	3	3
PF00459	Inositol monophosphatase family	0.954846	1	-	2	1	2	3	2	2	2	2	4	2	2	3	4	2	2	3	6	2	3	2	3	2	2	2	2	2	2	5	2	2	2	2	3	3	3	2	2	3
PF06999	Sucrase/ferredoxin-like	1.04473	0.717768	-	2	2	2	2	2	1	2	3	2	3	2	1	2	2	3	3	4	2	3	2	2	2	2	4	2	2	2	3	3	2	3	3	2	2	2	2	2	2
PF06441	Epoxide hydrolase N terminus	0.487818	0.448612	-	2	0	3	6	2	3	4	3	0	7	2	10	3	4	0	0	1	7	6	1	7	6	6	8	3	10	6	6	0	4	8	14	9	5	5	3	5	15
PF04622	ERG2 and Sigma1 receptor like protein	1.77619	0.318121	-	2	1	2	1	1	1	2	1	1	2	1	2	1	1	1	1	1	1	1	1	2	1	1	2	1	2	1	1	1	1	1	3	1	1	1	1	1	5
PF04628	Sedlin, N-terminal conserved region	1.2165	0.682145	-	2	2	0	2	2	2	1	2	2	2	2	2	2	2	2	2	2	2	2	3	2	2	2	2	2	2	2	2	1	2	2	2	2	2	2	4	2	2
PF08285	Dolichol-phosphate mannosyltransferase subunit 3 (DPM3)	2.86494	0.164095	-	2	1	0	0	1	1	1	1	1	1	2	1	1	1	1	1	1	1	1	1	1	0	0	1	1	1	0	1	1	0	0	1	1	1	1	1	1	1
PF00298	Ribosomal protein L11, RNA binding domain	1.2165	0.682145	-	2	2	2	2	2	2	2	2	2	2	2	2	2	2	2	2	2	2	2	2	2	2	2	2	2	2	2	2	2	2	1	2	1	2	2	2	2	3
PF00295	Glycosyl hydrolases family 28	0.293903	0.0746913	-	2	5	8	12	18	7	6	2	3	10	3	19	7	3	6	3	0	6	10	6	25	2	2	13	10	13	7	3	5	3	13	13	16	6	6	8	10	13
PF00297	Ribosomal protein L3	1.16847	0.690798	-	2	2	2	2	2	2	2	2	2	2	2	2	2	2	2	2	2	2	2	2	3	2	2	2	2	2	2	3	2	2	2	2	2	2	2	2	2	2
PF06220	U1 zinc finger	1.2165	0.682145	-	2	2	3	2	2	2	1	2	2	2	2	2	2	2	1	2	2	2	2	2	2	2	2	2	2	2	2	2	2	2	2	2	2	2	2	2	2	2
PF12698	ABC-2 family transporter protein	1.32546	0.665761	-	2	1	0	2	5	2	2	2	1	2	4	2	3	5	1	0	2	4	1	0	0	1	1	2	1	2	3	2	1	2	2	2	2	1	1	2	1	2
PF12271	Chitin synthase III catalytic subunit	0.758939	1	-	2	3	3	2	2	2	2	2	3	3	2	4	2	2	5	2	2	2	2	2	26	4	4	2	2	2	2	2	2	2	2	4	3	3	3	2	2	3
PF03127	GAT domain	1.16847	0.690798	-	2	2	0	3	3	3	0	2	2	3	2	2	2	2	2	3	2	2	2	2	2	1	1	2	4	2	2	2	2	2	2	2	2	2	2	3	2	2
PF03124	EXS family	1.26865	0.673772	-	2	2	1	2	2	2	1	2	2	2	2	2	3	2	3	1	2	2	3	2	2	2	2	2	2	3	2	2	1	2	1	1	2	1	1	2	2	2
PF03650	Uncharacterised protein family (UPF0041)	1.09633	0.705653	-	2	2	1	2	2	2	2	2	2	4	2	2	2	2	2	3	2	2	2	2	4	2	2	6	2	3	2	2	1	2	2	2	2	1	1	2	2	3
PF14613	Protein of unknown function (DUF4449)	1.02071	0.72386	-	2	2	2	3	3	2	4	1	1	3	2	2	6	2	1	2	2	3	1	1	3	2	2	3	3	3	3	5	2	2	3	2	1	2	2	2	2	2
PF11807	Domain of unknown function (DUF3328)	0.225229	0.0149777	-	2	0	0	18	28	0	16	3	6	4	17	6	17	6	0	1	2	31	2	0	16	31	32	33	11	9	9	4	7	4	10	26	10	0	0	9	13	13
PF14228	Cell morphogenesis central region	1.25078	0.676527	-	2	3	2	1	1	3	1	3	1	3	0	1	2	2	2	2	1	2	1	1	2	3	3	2	3	2	2	1	2	2	3	3	2	1	1	2	3	2
PF01873	Domain found in IF2B/IF5	1.16847	0.690798	-	2	2	2	2	2	2	3	2	2	2	3	2	2	2	2	2	2	2	2	2	2	2	2	2	2	2	2	2	2	2	2	2	2	2	2	2	2	2
PF02637	GatB domain	2.22028	0.236386	-	2	1	1	1	2	1	1	1	1	1	1	1	1	1	1	1	1	2	1	1	1	1	1	1	1	1	1	1	1	2	1	1	1	1	1	1	1	1
PF13191	AAA ATPase domain	0.348111	0.136993	-	2	2	1	3	5	9	2	9	3	3	6	11	14	5	3	3	9	4	3	2	80	6	6	8	2	4	3	2	2	3	13	10	4	2	2	4	4	3
PF03721	UDP-glucose/GDP-mannose dehydrogenase family, NAD binding domain	2.467	0.203879	-	2	1	0	1	1	1	1	1	1	1	1	1	1	1	1	1	1	1	1	1	1	1	1	1	1	1	1	1	1	1	1	1	1	1	1	1	1	1
PF08519	Replication factor RFC1 C terminal domain	2.16612	0.244562	-	2	1	1	1	1	1	3	1	1	1	2	1	2	1	1	1	1	1	1	1	1	1	1	1	1	1	1	1	1	1	1	1	1	1	1	1	1	1
PF00536	SAM domain (Sterile alpha motif)	1.8502	0.301851	-	2	1	1	0	3	2	0	1	5	1	1	3	2	2	0	1	2	3	1	2	2	1	1	0	1	0	1	2	3	2	1	0	0	0	0	1	1	1
PF03836	RasGAP C-terminus	1.1533	0.693732	-	2	2	2	2	2	2	3	2	2	2	2	2	2	2	2	2	2	2	2	2	2	3	3	2	2	2	2	2	2	2	2	2	2	2	2	2	2	2
PF02297	Cytochrome oxidase c subunit VIb	1.26865	0.673772	-	2	2	1	2	2	2	1	2	2	2	2	2	2	2	1	2	2	2	2	1	2	2	2	2	2	2	2	2	2	2	2	1	2	2	2	3	2	2
PF11927	Protein of unknown function (DUF3445)	1.25078	0.676527	-	2	0	1	3	3	2	2	0	0	2	2	3	2	2	0	2	2	2	3	2	4	2	2	2	2	3	2	3	0	2	2	1	2	2	2	3	2	2
PF04968	CHORD	1.3876	0.6582	-	2	2	1	2	2	2	2	2	2	2	2	2	2	2	2	2	2	2	2	2	2	1	2	2	2	2	2	2	2	2	0	0	2	0	0	2	2	2
PF13854	Kelch motif	0.906119	1	-	2	1	1	3	3	2	3	3	4	3	3	3	3	3	2	3	3	3	1	5	3	1	1	2	5	3	3	3	1	4	3	2	1	4	4	1	3	2
PF00903	Glyoxalase/Bleomycin resistance protein/Dioxygenase superfamily	1.50521	0.389885	-	2	2	1	1	5	1	1	1	2	2	1	1	0	2	2	1	1	2	1	1	1	3	3	3	2	1	1	1	2	2	2	2	1	2	2	1	1	1
PF05362	Lon protease (S16) C-terminal proteolytic domain	1.11004	0.70265	-	2	2	1	2	2	2	2	2	2	2	2	2	5	2	2	2	2	2	2	1	2	2	2	1	2	2	3	3	5	2	2	1	2	3	3	2	2	2
PF02746	Mandelate racemase / muconate lactonizing enzyme, N-terminal domain	1.28704	0.671058	-	2	1	2	2	2	2	2	2	1	2	2	3	1	1	0	1	2	3	3	3	2	1	1	3	2	2	2	2	0	1	2	2	2	2	2	3	2	3
PF01450	Acetohydroxy acid isomeroreductase, catalytic domain	1.30597	0.668386	-	2	1	1	2	2	2	2	1	1	2	4	1	2	1	2	1	1	2	1	2	3	2	2	2	2	2	2	2	1	1	2	2	2	3	2	2	2	3
PF15902	Sortilin, neurotensin receptor 3,	0.604013	0.776503	-	2	2	3	3	2	2	2	2	16	2	5	2	2	2	13	2	2	0	2	2	4	2	2	4	2	6	2	8	21	2	2	10	2	2	2	2	2	6
PF15901	Sortilin, neurotensin receptor 3, C-terminal	0.829887	1	-	2	2	2	2	2	2	2	2	5	2	4	2	2	2	13	2	2	0	2	2	4	2	2	4	2	5	2	4	9	2	2	2	2	2	2	2	2	5
PF01321	Creatinase/Prolidase N-terminal domain	0.896964	1	-	2	2	1	2	2	9	3	2	3	2	3	3	2	2	5	2	2	2	4	3	3	1	1	3	3	4	3	2	3	2	2	3	2	3	3	1	2	4
PF05189	RNA 3'-terminal phosphate cyclase (RTC), insert domain	1.36625	0.660665	-	2	2	0	2	2	2	2	1	2	2	2	2	2	2	2	2	1	2	2	2	2	2	2	2	1	1	2	2	2	2	2	1	1	2	2	2	1	2
PF01595	Domain of unknown function DUF21	0.93474	1	-	2	1	1	2	4	2	2	2	3	2	3	5	2	4	1	2	2	4	3	2	7	2	2	3	2	3	3	2	3	3	3	2	2	2	2	2	2	3
PF01937	Protein of unknown function DUF89	1.04473	0.717768	-	2	3	4	2	2	2	3	4	2	3	2	2	2	2	3	3	2	2	2	2	3	2	2	1	2	2	2	2	2	3	2	1	2	3	3	2	2	2
PF08271	TFIIB zinc-binding	1.25078	0.676527	-	2	0	1	2	2	2	2	2	2	2	2	2	2	2	2	4	2	2	2	2	3	1	1	1	2	2	2	2	2	3	1	3	2	1	1	3	2	2
PF00590	Tetrapyrrole (Corrin/Porphyrin) Methylases	1.02071	0.72386	-	2	2	1	3	2	3	2	2	2	2	5	5	2	2	3	2	2	2	2	2	2	2	2	2	2	2	2	2	2	2	2	2	6	2	2	2	2	3
PF04566	RNA polymerase Rpb2, domain 4	1.13851	0.696687	-	2	2	2	2	2	2	2	2	2	2	2	2	2	2	3	2	2	2	2	2	3	3	2	3	2	2	2	2	2	2	2	2	2	2	2	2	2	2
PF04567	RNA polymerase Rpb2, domain 5	1.1533	0.693732	-	2	2	2	2	2	2	2	2	2	2	2	2	2	2	3	2	2	2	2	2	2	3	2	3	2	2	2	2	2	2	2	2	2	2	2	2	2	2
PF04564	U-box domain	1.34555	0.663186	-	2	2	2	2	1	3	2	2	2	2	2	1	2	2	2	1	2	2	2	2	3	1	1	1	2	2	2	2	2	2	2	2	1	1	1	2	2	1
PF01513	ATP-NAD kinase	1.13851	0.696687	-	2	2	2	2	2	2	2	2	2	2	2	2	2	3	2	2	2	2	2	2	2	2	2	3	2	2	2	4	2	2	2	2	2	2	2	2	2	2
PF10343	Potential Queuosine, Q, salvage protein family	1.2334	0.679319	-	2	2	1	2	2	2	3	2	2	2	2	2	2	2	2	2	2	2	2	2	2	2	2	2	2	2	2	3	2	1	2	2	2	1	1	2	2	2
PF10348	Domain of unknown function (DUF2427)	1.2334	0.679319	-	2	2	0	2	2	2	2	2	2	1	2	2	2	2	1	2	2	2	3	2	3	2	2	2	2	2	2	2	2	2	2	2	2	2	2	2	2	2
PF04588	Hypoxia induced protein conserved region	1.40963	0.655797	-	2	2	2	3	1	2	0	2	1	1	1	2	1	1	2	2	1	2	2	1	2	2	2	2	2	2	3	1	1	1	2	2	3	2	2	2	2	1
PF08616	Stabilization of polarity axis	1.30597	0.668386	-	2	1	2	1	2	2	2	2	2	2	2	2	2	2	1	2	2	2	2	2	2	1	1	2	2	2	2	2	2	2	1	2	2	2	2	2	2	2
PF10186	Vacuolar sorting 38 and autophagy-related subunit 14	1.13851	0.696687	-	2	3	1	3	2	2	2	3	2	2	3	2	1	1	3	2	2	2	3	2	2	2	2	2	2	2	3	1	2	3	2	2	2	2	2	2	2	2
PF01833	IPT/TIG domain	2.27722	0.228225	-	2	1	1	1	1	1	1	1	1	1	1	1	3	1	1	1	1	1	1	1	1	1	1	1	1	1	1	1	1	1	1	1	1	1	1	1	1	1
PF00333	Ribosomal protein S5, N-terminal domain	1.1533	0.693732	-	2	2	2	2	2	2	2	2	2	2	2	2	2	2	3	2	3	2	2	2	4	2	2	2	2	2	2	2	2	2	2	2	2	2	1	2	2	2
PF00339	Arrestin (or S-antigen), N-terminal domain	0.528486	0.595519	-	2	2	1	2	13	4	3	1	4	3	4	4	3	5	2	1	2	4	3	2	6	16	19	6	3	4	4	4	5	5	9	6	5	2	2	3	2	4
PF08101	Domain of unknown function (DUF1708)	1.34555	0.663186	-	2	2	1	2	2	2	2	1	2	2	2	2	2	2	2	1	0	2	2	2	2	2	2	1	2	2	2	1	2	3	2	1	2	1	2	2	2	2
PF08295	Sin3 family co-repressor	1.25078	0.676527	-	2	1	0	2	2	2	2	1	2	2	2	2	2	2	1	2	2	2	2	2	2	2	2	2	2	2	2	2	3	2	3	2	2	2	2	2	2	2
PF07217	Heterokaryon incompatibility protein Het-C	1.09633	0.705653	-	2	3	4	1	7	1	2	5	1	2	1	1	1	2	5	1	2	2	2	2	1	1	1	3	2	2	2	2	1	2	2	3	2	2	2	3	2	3
PF16575	mRNA cleavage and polyadenylation factor CLP1 P-loop	1.2165	0.682145	-	2	2	1	2	2	2	2	2	2	2	2	2	2	2	2	2	2	2	2	2	2	2	2	3	2	2	2	1	2	2	2	2	2	2	2	2	2	2
PF06276	Ferric iron reductase FhuF-like transporter	3.06253	0.148601	-	2	0	0	0	2	0	2	1	2	0	0	2	0	2	0	0	2	2	0	0	2	0	0	0	0	2	0	0	2	2	0	0	0	2	2	2	0	0
PF12265	Histone-binding protein RBBP4 or subunit C of CAF1 complex	1.20006	0.685001	-	2	2	1	2	2	2	2	2	2	2	2	2	2	2	4	2	2	2	2	2	2	2	2	2	2	2	2	2	1	2	2	2	2	2	2	2	2	2
PF03649	Uncharacterised protein family (UPF0014)	2.06537	0.260942	-	2	1	2	1	1	1	5	0	1	1	1	1	1	1	1	1	0	1	1	0	2	1	1	1	2	2	1	1	1	2	0	1	1	1	1	1	2	1
PF02194	PXA domain	1.25078	0.676527	-	2	2	2	2	2	2	2	2	2	2	2	2	2	2	2	1	2	2	2	2	2	2	2	2	2	2	2	2	2	2	1	2	2	2	2	2	1	2
PF12090	Spt20 family	1.30597	0.668386	-	2	2	1	2	2	2	2	2	2	2	2	2	2	2	2	2	2	2	2	2	2	0	2	1	2	1	2	1	0	2	2	4	2	2	2	2	2	2
PF03731	Ku70/Ku80 N-terminal alpha/beta domain	1.32546	0.665761	-	2	2	0	1	2	2	2	2	1	3	2	2	2	2	2	1	2	2	2	2	2	2	1	2	2	2	2	2	2	2	2	2	2	1	1	2	2	2
PF02996	Prefoldin subunit	1.1533	0.693732	-	2	2	1	2	2	2	2	2	2	2	5	2	2	2	2	2	2	2	2	2	2	3	3	3	2	2	2	2	1	2	1	2	2	2	2	2	2	2
PF13233	Complex1_LYR-like	1.2165	0.682145	-	2	3	1	2	2	2	2	2	2	2	2	2	2	2	2	2	2	2	2	2	2	2	2	4	2	2	2	2	2	2	2	1	0	2	2	2	2	2
PF13234	rRNA-processing arch domain	1.20006	0.685001	-	2	2	2	2	2	2	2	2	2	2	2	2	2	3	2	2	2	1	2	2	2	2	2	3	2	2	2	2	1	2	2	2	2	2	2	2	2	2
PF13238	AAA domain	1.18406	0.687887	-	2	2	1	2	2	3	1	2	2	1	1	4	3	1	2	2	1	1	2	1	5	3	3	2	3	2	3	2	2	1	2	1	2	1	1	2	3	3
PF12047	Cytosine specific DNA methyltransferase replication foci domain	1.58586	0.366289	-	2	2	0	1	2	2	3	2	2	2	2	1	2	2	1	2	1	2	1	1	2	1	1	0	2	3	1	2	2	2	0	0	1	1	2	2	1	2
PF02516	Oligosaccharyl transferase STT3 subunit	2.16612	0.244562	-	2	1	1	1	1	1	1	1	1	1	2	1	1	1	1	1	1	2	1	1	1	1	1	3	1	1	1	1	1	1	1	1	1	1	1	1	1	1
PF09243	Mitochondrial small ribosomal subunit Rsm22	1.6147	0.358344	-	2	2	0	2	2	2	2	2	2	1	1	2	1	2	2	2	1	1	1	1	1	2	2	1	2	1	2	1	2	2	2	0	1	1	1	2	1	2
PF04910	Transcriptional repressor TCF25	2.33715	0.220083	-	2	1	1	1	1	1	1	1	1	1	1	1	1	1	1	1	1	1	1	1	1	1	1	1	1	1	1	1	1	1	1	2	1	1	1	1	1	1
PF05191	Adenylate kinase, active site lid	1.11004	0.70265	-	2	2	2	2	2	2	2	2	2	2	2	2	2	2	2	3	2	2	2	2	3	2	2	4	2	2	2	2	1	2	2	2	2	2	2	5	2	2
PF01182	Glucosamine-6-phosphate isomerases/6-phosphogluconolactonase	1.26865	0.673772	-	2	1	2	2	2	2	2	2	1	2	2	2	2	2	1	2	2	2	2	1	2	2	3	2	2	2	2	2	1	2	2	2	2	2	2	2	2	2
PF01180	Dihydroorotate dehydrogenase	1.04473	0.717768	-	2	2	2	3	2	2	2	2	3	2	2	2	2	2	2	6	2	2	2	2	3	2	2	2	2	2	2	2	3	2	4	1	3	2	2	3	2	2
PF00854	POT family	0.915463	1	-	2	1	2	2	6	3	2	4	2	3	2	2	1	2	1	2	1	3	3	1	2	1	1	7	3	5	1	3	2	2	2	7	4	3	3	1	3	4
PF00855	PWWP domain	1.18406	0.687887	-	2	2	1	1	2	2	2	2	2	2	2	3	2	2	2	2	2	2	1	2	2	2	2	3	2	2	2	1	7	2	2	2	2	2	2	2	1	1
PF01679	Proteolipid membrane potential modulator	0.591928	0.777977	-	2	3	3	5	4	3	4	5	5	4	5	4	3	5	3	4	3	5	6	3	4	4	3	6	4	4	4	4	5	5	3	4	5	3	3	4	4	4
PF04825	N terminus of Rad21 / Rec8 like protein	1.26865	0.673772	-	2	2	2	2	2	2	2	2	2	2	2	2	2	2	2	2	2	2	2	2	1	1	2	2	2	2	2	1	2	2	2	2	2	2	2	2	1	2
PF04824	Conserved region of Rad21 / Rec8 like protein	1.3876	0.6582	-	2	1	1	2	2	1	2	2	2	2	2	2	2	2	2	2	2	2	2	1	1	2	2	2	2	2	2	1	1	1	2	2	1	1	2	2	2	2
PF04820	Tryptophan halogenase	0.510255	0.600229	-	2	0	0	2	4	4	8	3	2	1	7	14	7	2	0	1	4	8	2	5	4	8	8	4	6	6	2	6	1	8	6	0	6	5	6	9	8	7
PF01472	PUA domain	0.954846	1	-	2	3	2	4	2	2	2	3	2	4	3	2	2	2	3	2	2	2	2	4	2	3	3	2	2	3	3	3	2	2	3	2	3	2	2	3	2	3
PF12867	DinB superfamily	1.32546	0.665761	-	2	2	1	2	2	2	2	2	3	1	3	2	4	3	2	2	1	2	2	2	3	0	0	1	1	1	1	2	2	3	2	1	3	1	1	2	2	1
PF00687	Ribosomal protein L1p/L10e family	0.772142	1	-	2	3	2	3	3	3	3	3	3	4	3	3	4	3	3	3	3	3	3	4	3	3	3	4	3	3	3	3	3	3	3	3	3	3	3	3	3	4
PF00582	Universal stress protein family	1.16847	0.690798	-	2	2	0	2	2	2	2	2	3	2	2	2	2	2	2	2	2	1	2	3	2	2	2	5	2	2	2	2	2	2	2	3	2	1	2	2	2	2
PF00585	C-terminal regulatory domain of Threonine dehydratase	1.20006	0.685001	-	2	2	2	2	2	2	2	2	2	2	2	2	2	2	2	2	2	2	2	2	2	2	2	2	2	2	2	2	2	2	2	2	2	2	2	2	2	2
PF08596	Lethal giant larvae(Lgl) like, C-terminal	2.61213	0.187817	-	2	1	1	1	1	1	1	1	1	1	1	1	1	1	1	1	1	2	1	1	1	0	0	0	1	1	1	1	1	1	1	0	1	1	1	1	1	1
PF00613	Phosphoinositide 3-kinase family, accessory domain (PIK domain)	1.1533	0.693732	-	2	2	2	2	2	3	2	3	2	2	2	2	2	2	2	2	2	2	2	3	2	2	2	2	2	2	2	2	2	2	2	2	2	2	2	2	2	2
PF00614	Phospholipase D Active site motif	1.05717	0.714728	-	2	3	2	3	2	2	2	4	2	2	2	2	2	3	4	2	2	2	3	2	3	2	2	6	2	2	1	2	0	2	2	3	1	2	2	2	2	2
PF05207	CSL zinc finger	1.20006	0.685001	-	2	3	2	2	2	2	2	2	2	2	2	2	2	2	2	2	2	2	2	2	2	1	2	2	3	2	2	2	1	2	2	2	1	3	3	2	2	1
PF08442	ATP-grasp domain	1.50521	0.389885	-	2	2	1	2	2	1	1	1	2	1	1	1	1	2	2	1	2	2	1	2	1	2	2	2	2	1	1	1	2	2	2	2	2	2	2	1	2	2
PF01521	Iron-sulphur cluster biosynthesis	1.25078	0.676527	-	2	2	2	2	2	2	2	2	2	2	2	2	2	2	1	2	1	2	2	2	3	2	2	2	2	2	2	2	2	2	2	2	2	1	1	2	2	2
PF10355	Protein of unknown function (Ytp1)	1.13851	0.696687	-	2	1	3	2	2	2	2	2	4	3	2	2	2	2	1	2	2	2	3	2	3	2	2	2	2	2	2	2	2	2	2	2	2	2	2	2	2	2
PF10356	Protein of unknown function (DUF2034)	2.06537	0.260942	-	2	1	0	1	1	1	1	1	1	4	2	1	0	1	1	1	1	1	2	2	1	1	1	1	1	1	1	1	3	1	0	1	1	1	1	1	1	2
PF13886	Domain of unknown function (DUF4203)	1.3876	0.6582	-	2	2	1	2	1	2	2	2	2	2	2	2	2	1	2	2	1	1	2	2	2	1	1	1	2	2	3	2	2	1	2	1	2	2	1	2	2	2
PF00109	Beta-ketoacyl synthase, N-terminal domain	0.501604	0.447423	-	2	1	1	9	8	4	2	8	5	2	4	10	9	5	1	3	4	8	2	4	8	1	1	4	4	7	2	3	4	2	6	2	6	3	3	5	14	12
PF01459	Eukaryotic porin	1.12409	0.69966	-	2	2	2	2	3	2	2	3	2	2	2	2	2	2	2	4	2	2	2	2	2	2	2	3	2	2	2	2	2	2	2	2	2	2	2	2	2	2
PF06463	Molybdenum Cofactor Synthesis C	2.53749	0.195828	-	2	1	1	1	1	1	1	0	1	1	1	1	1	1	1	1	0	1	1	0	1	1	1	1	1	1	1	1	1	1	1	2	1	1	1	1	1	1
PF10996	Beta-Casp domain	1.13851	0.696687	-	2	2	2	2	3	2	2	2	2	2	2	2	2	2	2	3	2	2	2	3	2	2	2	3	2	2	2	2	2	2	2	2	2	2	2	2	2	2
PF01981	Peptidyl-tRNA hydrolase PTH2	1.18406	0.687887	-	2	1	1	2	2	2	2	1	3	3	1	2	3	2	1	1	2	2	2	3	3	2	2	2	2	3	2	2	2	2	2	1	2	2	2	3	3	2
PF06087	Tyrosyl-DNA phosphodiesterase	2.16612	0.244562	-	2	1	1	1	1	1	1	1	1	1	1	1	3	1	1	1	1	1	1	1	1	1	1	2	1	1	1	1	1	1	1	1	1	1	1	1	1	2
PF02182	SAD/SRA domain	0.870577	1	-	2	1	1	2	4	1	4	2	3	5	6	4	5	4	1	5	2	3	3	3	9	1	1	1	1	1	3	5	2	2	1	3	1	3	3	1	1	4
PF02181	Formin Homology 2 Domain	1.2334	0.679319	-	2	2	2	2	2	2	2	1	2	2	2	2	2	2	2	2	2	2	2	2	2	1	1	3	2	2	2	2	2	2	2	2	2	2	2	2	2	2
PF02187	Growth-Arrest-Specific Protein 2 Domain	1.77619	0.318121	-	2	1	1	1	2	1	1	1	2	1	1	1	1	2	1	1	2	2	1	2	2	1	1	1	1	2	1	2	2	1	1	1	2	1	1	2	1	2
PF02347	Glycine cleavage system P-protein	1.2165	0.682145	-	2	2	1	2	2	2	2	2	2	2	3	2	2	2	2	1	2	2	2	2	2	2	2	3	2	2	2	2	2	2	2	2	1	2	2	2	2	2
PF10513	Enhancer of polycomb-like	1.02071	0.72386	-	2	2	2	2	2	2	2	2	3	2	2	3	2	3	2	2	2	2	4	2	2	2	2	3	3	3	2	3	3	3	2	3	2	2	2	2	3	2
PF11957	THO complex subunit 1 transcription elongation factor	2.11455	0.252749	-	2	1	1	1	1	1	1	1	1	1	1	2	1	2	3	2	1	1	1	1	1	1	1	2	1	1	1	0	1	1	1	1	1	1	1	1	1	1
PF02417	Chromate transporter	1.50521	0.389885	-	2	4	2	0	4	2	0	2	7	0	0	0	2	6	4	0	2	2	0	0	0	2	2	2	0	0	0	0	6	6	0	0	0	2	2	0	0	0
PF03949	Malic enzyme, NAD binding domain	0.879199	1	-	2	2	2	2	3	2	3	2	3	3	5	3	2	4	2	1	3	3	3	3	3	2	2	4	2	4	3	3	6	2	2	2	2	3	3	3	2	2
PF03367	ZPR1 zinc-finger domain	1.16847	0.690798	-	2	2	2	2	2	2	4	2	2	2	2	2	2	2	2	2	2	2	2	2	2	2	2	2	2	2	2	2	2	2	2	2	2	2	2	2	2	2
PF05195	Aminopeptidase P, N-terminal domain	1.2165	0.682145	-	2	2	2	2	2	2	2	2	2	2	2	2	2	2	2	2	2	2	2	2	2	1	1	3	2	2	2	2	2	2	2	2	2	2	2	2	2	2
PF09271	LAG1, DNA binding	1.06991	0.711695	-	2	2	3	2	2	2	2	3	2	2	2	2	2	2	2	2	2	2	2	3	2	2	2	3	2	2	3	2	2	3	2	3	3	2	2	2	3	2
PF04900	Fcf1	1.1533	0.693732	-	2	2	2	2	2	2	2	3	2	2	2	2	2	2	2	2	2	2	2	2	3	2	2	3	2	2	2	2	1	2	2	4	1	2	2	2	2	2
PF00923	Transaldolase/Fructose-6-phosphate aldolase	0.887993	1	-	2	3	2	3	4	4	4	2	3	3	3	5	2	4	2	3	1	2	2	3	3	1	1	2	3	3	3	4	3	3	1	2	1	2	2	3	4	4
PF00920	Dehydratase family	0.997769	1	-	2	3	5	2	2	4	2	2	2	2	2	2	2	2	2	2	2	2	2	2	2	3	3	5	3	2	2	2	2	2	2	3	3	2	2	2	3	2
PF05693	Glycogen synthase	2.06537	0.260942	-	2	1	1	1	1	1	1	2	1	1	1	1	1	1	1	1	1	1	1	2	1	1	1	1	1	1	1	1	1	1	1	1	5	1	1	1	1	1
PF13434	L-lysine 6-monooxygenase (NADPH-requiring)	1.88957	0.293689	-	2	1	1	2	1	0	3	1	0	0	1	4	0	1	0	0	0	2	1	3	2	1	1	2	0	1	2	3	1	2	1	2	1	1	1	0	3	2
PF16916	Dimerisation domain of Zinc Transporter	1.02071	0.72386	-	2	1	1	2	2	3	3	2	2	2	2	5	2	3	2	2	2	4	2	3	2	2	2	3	2	2	2	2	5	2	2	2	2	2	2	2	2	4
PF13439	Glycosyltransferase Family 4	1.8502	0.301851	-	2	1	2	1	1	2	1	1	1	1	1	1	1	1	1	1	1	3	2	2	1	2	2	4	1	1	1	1	1	1	1	2	0	1	1	1	1	1
PF00828	Ribosomal proteins 50S-L15, 50S-L18e, 60S-L27A	1.18406	0.687887	-	2	2	2	2	2	2	2	2	2	2	2	2	2	2	3	2	2	2	2	2	2	2	2	2	2	2	2	2	2	2	2	2	2	2	2	2	2	2
PF01680	SOR/SNZ family	2.40032	0.211966	-	2	1	1	1	1	1	1	1	1	1	1	1	1	1	1	1	1	1	1	1	1	1	1	1	1	1	1	1	1	1	1	1	1	1	1	1	1	1
PF02353	Mycolic acid cyclopropane synthetase	0.403524	0.251017	-	2	4	3	7	6	6	4	2	17	7	2	6	9	5	3	2	2	6	5	5	4	7	8	11	7	4	6	5	9	6	15	5	5	5	5	5	5	7
PF08581	Tup N-terminal	1.77619	0.318121	-	2	1	1	1	2	1	1	1	2	1	1	1	1	2	1	1	6	2	2	0	1	1	1	2	1	0	1	1	1	2	1	2	1	1	1	2	1	2
PF08583	Cytochrome c oxidase biogenesis protein Cmc1 like	1.36625	0.660665	-	2	2	1	2	2	2	1	2	2	2	1	2	2	2	2	2	2	2	2	1	4	1	1	2	2	2	1	2	2	1	2	2	1	1	1	2	2	2
PF08587	Ubiquitin associated domain (UBA)	2.61213	0.187817	-	2	0	0	1	1	1	1	0	1	1	1	1	1	1	0	1	1	1	2	1	1	1	1	1	1	1	1	1	1	1	1	1	1	1	1	1	1	1
PF08450	SMP-30/Gluconolaconase/LRE-like region	0.829887	1	-	2	1	2	3	6	2	5	1	3	5	5	6	2	1	1	1	2	3	4	3	1	1	1	5	2	5	2	4	3	2	2	4	3	4	4	1	2	5
PF01205	Uncharacterized protein family UPF0029	0.997769	1	-	2	2	2	2	3	3	3	2	2	3	2	3	2	3	2	2	2	3	3	3	4	2	2	1	3	3	3	3	2	2	3	0	2	2	2	3	2	3
PF10367	Vacuolar sorting protein 39 domain 2	0.997769	1	-	2	1	1	3	2	2	3	2	2	3	2	2	3	3	2	4	3	3	3	3	2	2	2	2	2	2	2	3	3	3	2	2	2	3	3	3	2	2
PF00312	Ribosomal protein S15	0.93474	1	-	2	2	2	2	2	2	2	2	2	2	2	2	2	2	2	2	2	2	2	2	19	2	2	3	2	7	2	2	2	2	2	2	2	1	1	2	2	2
PF07504	Fungalysin/Thermolysin Propeptide Motif	0.915463	1	-	2	8	2	1	2	1	2	5	1	2	1	1	1	1	2	1	2	2	3	1	0	1	1	19	1	4	2	1	1	3	3	10	2	3	3	1	1	2
PF00551	Formyl transferase	0.93474	1	-	2	3	1	3	3	3	3	2	4	3	2	3	3	3	3	5	2	2	2	2	2	3	3	2	2	2	3	2	2	3	3	2	2	2	3	3	2	2
PF02185	Hr1 repeat	1.06991	0.711695	-	2	2	2	3	3	2	2	3	2	2	2	2	3	1	3	2	3	2	2	3	2	2	2	3	2	2	3	2	2	1	3	3	1	2	2	2	3	2
PF13949	ALIX V-shaped domain binding to HIV	1.12409	0.69966	-	2	2	2	2	2	2	2	2	5	2	2	2	2	2	2	2	2	3	2	2	2	1	2	2	2	3	2	2	3	2	2	2	2	2	2	2	2	2
PF03215	Rad17 cell cycle checkpoint protein	2.06537	0.260942	-	2	1	1	1	1	1	1	2	1	1	1	1	2	1	1	1	1	1	2	1	3	1	1	1	1	1	1	1	1	1	1	1	1	1	1	2	1	1
PF04129	Vps52 / Sac2 family	1.11004	0.70265	-	2	2	2	2	2	3	2	3	2	2	3	3	2	2	2	2	2	2	3	2	1	3	3	2	2	2	3	2	2	2	2	0	2	2	2	2	3	2
PF01997	Translin family	1.18406	0.687887	-	2	2	1	2	2	2	2	2	2	2	2	2	2	2	2	2	2	2	2	2	2	2	2	2	2	2	2	3	2	3	2	2	2	2	2	2	2	2
PF06094	Gamma-glutamyl cyclotransferase, AIG2-like	1.09633	0.705653	-	2	2	0	1	2	1	2	4	5	1	2	2	4	5	2	1	3	2	2	1	1	1	1	2	1	2	1	2	3	3	3	3	1	4	3	1	1	6
PF06658	Protein of unknown function (DUF1168)	2.53749	0.195828	-	2	1	0	1	1	1	1	1	1	1	1	1	1	1	1	1	1	1	1	1	1	1	1	1	1	1	1	1	1	1	1	1	0	1	1	1	1	1
PF16131	Torus domain	1.11004	0.70265	-	2	2	2	3	2	2	2	2	2	3	1	1	2	2	3	2	2	2	2	2	2	3	3	4	1	3	2	2	2	2	2	2	2	2	2	2	3	2
PF08939	Domain of unknown function (DUF1917)	1.97356	0.277328	-	2	1	0	1	2	1	1	2	3	0	1	2	2	2	1	1	0	2	1	1	3	1	1	0	1	1	1	1	3	1	1	0	0	1	1	1	1	3
PF03200	Glycosyl hydrolase family 63 C-terminal domain	1.25078	0.676527	-	2	3	2	2	1	2	2	3	2	2	2	2	2	2	2	1	1	2	2	2	2	2	2	1	2	2	2	2	1	2	2	2	2	2	2	2	2	2
PF01849	NAC domain	1.2165	0.682145	-	2	2	2	2	2	2	2	2	2	2	2	2	2	2	2	2	3	2	2	2	2	2	2	2	2	2	2	2	2	2	1	1	2	2	2	2	2	2
PF02375	jmjN domain	1.2334	0.679319	-	2	2	2	2	2	2	2	2	2	2	2	2	2	2	2	2	2	2	2	1	2	2	2	2	2	2	2	2	2	2	2	1	2	2	2	2	2	2
PF01843	DIL domain	1.20006	0.685001	-	2	2	2	2	2	2	2	1	2	2	2	2	2	2	2	2	2	2	2	2	3	2	2	1	2	2	2	2	2	2	2	3	2	2	2	2	2	2
PF11942	Spt5 transcription elongation factor, acidic N-terminal	2.33715	0.220083	-	2	1	1	1	1	1	1	1	1	1	1	3	1	1	1	1	1	1	1	1	0	1	1	2	1	1	1	1	0	1	0	1	1	1	1	1	1	2
PF14716	Helix-hairpin-helix domain	1.2165	0.682145	-	2	2	0	2	2	3	2	1	2	3	2	2	2	2	4	1	2	2	2	2	2	3	2	2	2	3	2	1	2	1	1	1	2	1	2	2	4	2
PF03595	Voltage-dependent anion channel	0.814656	1	-	2	1	3	1	1	4	4	2	1	2	2	3	2	3	1	0	0	1	8	3	3	8	8	3	2	6	3	3	1	3	4	3	2	2	2	7	4	3
PF14845	beta-acetyl hexosaminidase like	1.09633	0.705653	-	2	1	0	3	2	2	1	2	2	3	2	3	3	1	1	2	2	2	1	3	3	1	1	4	3	4	3	0	0	2	4	2	6	2	3	2	3	2
PF08801	Nup133 N terminal like	1.20006	0.685001	-	2	2	1	2	2	2	2	2	2	2	3	2	2	2	2	2	2	2	2	2	3	2	2	2	2	2	2	2	2	2	2	1	2	2	2	2	2	2
PF10510	Phosphatidylinositol-glycan biosynthesis class S protein	1.48012	0.397663	-	2	4	1	1	1	2	2	1	2	1	1	2	1	1	1	1	2	1	2	3	2	1	1	3	1	1	1	2	2	2	2	1	1	2	4	2	1	1
PF13091	PLD-like domain	0.906119	1	-	2	3	0	3	3	4	2	6	2	2	3	3	4	2	5	2	3	3	3	2	5	2	2	2	3	3	2	2	0	2	3	2	3	2	2	2	4	2
PF00352	Transcription factor TFIID (or TATA-binding protein, TBP)	0.93474	1	-	2	2	2	2	2	6	2	2	2	4	2	2	4	3	2	2	2	2	2	2	3	2	2	8	2	2	2	2	3	2	2	6	2	2	2	2	2	2
PF02881	SRP54-type protein, helical bundle domain	1.2334	0.679319	-	2	1	2	2	2	2	2	2	2	2	2	2	2	2	1	2	2	2	2	2	2	2	2	2	2	2	2	2	2	2	2	2	2	2	2	2	2	2
PF02880	Phosphoglucomutase/phosphomannomutase, alpha/beta/alpha domain III	1.18406	0.687887	-	2	2	2	2	2	2	2	2	2	2	2	2	2	2	2	2	2	2	2	2	2	2	2	3	2	2	2	2	2	2	2	2	2	2	2	2	2	2
PF02884	Polysaccharide lyase family 8, C-terminal beta-sandwich domain	2.06537	0.260942	-	2	0	4	0	2	1	4	1	1	1	2	1	0	1	0	0	1	1	1	1	4	0	0	1	1	3	2	1	1	1	1	0	0	1	1	2	1	1
PF02799	Myristoyl-CoA:protein N-myristoyltransferase, C-terminal domain	2.16612	0.244562	-	2	1	1	1	1	1	1	1	1	1	1	1	1	1	1	1	1	1	1	1	1	2	2	2	1	1	1	1	1	1	1	2	1	1	1	1	1	1
PF00956	Nucleosome assembly protein (NAP)	1.02071	0.72386	-	2	2	4	2	3	2	1	2	2	2	2	2	2	3	2	2	2	3	2	2	2	2	2	4	4	2	2	3	3	2	2	3	5	1	1	2	3	2
PF13401	AAA domain	1.32546	0.665761	-	2	1	1	1	1	2	1	1	2	1	2	2	3	1	2	1	5	1	1	1	4	3	3	5	0	1	1	1	2	10	1	2	0	1	1	1	0	1
PF01233	Myristoyl-CoA:protein N-myristoyltransferase, N-terminal domain	2.16612	0.244562	-	2	1	1	1	1	1	1	1	1	1	1	1	1	1	1	1	1	1	1	1	1	2	2	2	1	1	1	1	1	1	1	2	1	1	1	1	1	1
PF00631	GGL domain	1.2334	0.679319	-	2	3	1	2	2	3	2	1	2	2	2	2	2	2	3	3	2	2	2	2	2	1	1	2	2	2	2	2	2	2	2	1	2	2	2	1	2	2
PF03159	XRN 5'-3' exonuclease N-terminus	2.16612	0.244562	-	2	1	2	0	2	1	0	0	2	0	5	1	3	1	1	2	1	1	0	1	1	1	1	0	0	0	0	1	4	2	0	0	0	1	2	2	0	2
PF05222	Alanine dehydrogenase/PNT, N-terminal domain	0.792829	1	-	2	3	2	3	4	3	3	3	3	3	3	4	3	3	3	3	3	3	3	3	4	3	3	3	3	3	3	3	3	3	2	3	3	3	3	3	3	3
PF04068	Possible Fer4-like domain in RNase L inhibitor, RLI	2.11455	0.252749	-	2	2	1	1	1	1	1	1	1	1	1	2	1	1	1	1	1	1	1	1	1	1	1	1	2	1	1	1	1	2	1	1	1	1	1	1	1	2
PF10373	Est1 DNA/RNA binding domain	1.13851	0.696687	-	2	2	3	1	2	3	2	2	2	3	2	2	2	2	2	2	2	2	2	3	2	2	2	3	3	2	2	2	2	2	1	2	2	2	2	2	2	2
PF07970	Endoplasmic reticulum vesicle transporter	0.986681	1	-	2	3	3	2	2	2	2	2	7	2	2	6	2	2	3	2	2	2	2	2	3	2	2	3	2	2	2	2	4	2	2	2	2	2	2	2	2	2
PF10176	Protein of unknown function (DUF2370)	1.20006	0.685001	-	2	2	1	2	2	3	2	2	2	2	2	2	2	2	2	2	2	2	3	2	2	2	2	3	2	2	2	2	1	2	2	1	2	2	2	2	2	2
PF12949	HeH/LEM domain	2.27722	0.228225	-	2	1	1	5	1	2	1	1	1	1	1	2	1	1	1	1	2	1	1	0	2	0	0	0	1	1	1	1	1	1	1	0	0	1	1	1	1	1
PF08159	NUC153 domain	1.20006	0.685001	-	2	2	2	2	2	2	2	2	2	2	2	2	2	2	2	2	2	2	2	2	2	2	2	3	2	2	2	2	2	2	1	2	2	2	2	2	2	2
PF12624	N-terminal region of Chorein or VPS13	1.18406	0.687887	-	2	1	2	2	2	2	3	2	2	2	1	2	3	2	2	2	2	2	2	2	2	2	2	3	2	2	2	2	2	2	2	3	2	2	1	2	2	2
PF02666	Phosphatidylserine decarboxylase	0.389358	0.254377	-	2	5	6	4	9	6	7	6	6	4	4	11	11	3	4	8	8	6	3	3	20	4	3	8	5	3	7	3	3	9	8	5	5	3	3	3	5	17
PF08156	NOP5NT (NUC127) domain	1.20006	0.685001	-	2	2	2	2	2	2	2	2	2	2	2	2	2	2	2	2	2	2	2	2	2	2	2	2	2	2	2	2	2	2	2	2	2	2	2	2	2	2
PF08154	NLE (NUC135) domain	1.20006	0.685001	-	2	1	0	2	2	2	2	2	2	2	4	2	2	2	2	2	2	2	2	2	4	2	2	2	2	2	2	2	1	2	2	2	2	2	2	2	2	2
PF07264	Etoposide-induced protein 2.4 (EI24)	1.00911	1	-	2	2	1	4	3	3	2	2	2	2	2	3	2	2	3	1	1	2	1	2	4	2	2	6	3	2	2	2	2	2	3	2	3	3	3	2	3	2
PF12719	Nuclear condensing complex subunits, C-term domain	1.40963	0.655797	-	2	2	0	2	2	1	2	1	2	2	1	3	2	2	3	1	2	2	1	2	1	1	1	1	1	1	2	4	2	3	2	0	2	2	2	1	1	3
PF12710	haloacid dehalogenase-like hydrolase	2.11455	0.252749	-	2	2	0	1	1	1	1	1	1	1	1	2	2	1	1	2	2	1	2	1	1	1	1	1	1	1	1	1	1	1	1	2	1	1	1	0	1	1
PF10391	Fingers domain of DNA polymerase lambda	1.11004	0.70265	-	2	2	1	2	2	3	3	1	3	3	3	2	3	2	3	1	3	1	1	1	3	3	3	2	3	2	2	1	3	3	2	1	2	1	1	2	3	3
PF10392	Golgi transport complex subunit 5	1.8502	0.301851	-	2	1	1	2	2	1	1	1	2	2	1	1	1	2	1	1	2	2	1	1	1	1	1	1	1	1	1	1	2	2	1	1	1	2	1	1	1	2
PF09270	Beta-trefoil DNA-binding domain	1.20006	0.685001	-	2	2	2	2	2	2	2	2	2	2	2	2	2	2	2	2	2	2	2	2	2	2	2	2	2	2	2	2	2	2	2	2	2	2	2	2	2	2
PF03167	Uracil DNA glycosylase superfamily	0.879199	1	-	2	2	0	2	2	3	2	3	3	3	3	3	2	2	2	3	2	2	3	3	3	3	3	3	3	3	2	3	9	1	2	3	2	3	3	3	3	4
PF03164	Trafficking protein Mon1	2.01842	0.269136	-	2	1	1	1	1	1	1	1	1	1	1	2	1	2	1	2	2	1	1	2	1	1	1	1	1	1	1	1	1	2	1	1	1	1	1	2	1	1
PF04157	EAP30/Vps36 family	1.04473	0.717768	-	2	2	2	2	2	2	2	2	2	2	2	4	2	2	2	5	2	2	2	2	3	3	3	3	3	2	2	2	2	2	2	2	2	1	1	4	3	2
PF14498	Glycosyl hydrolase family 65, N-terminal domain	1.81244	0.309996	-	2	1	5	1	2	1	1	2	1	2	1	2	1	0	0	1	1	1	2	1	1	1	1	1	1	3	1	1	1	0	1	1	2	1	1	1	1	4
PF13398	Peptidase M50B-like	1.25078	0.676527	-	2	2	1	2	2	2	2	2	2	2	2	2	2	2	2	2	2	2	2	2	2	2	2	2	2	2	2	2	2	2	2	2	2	1	1	2	2	2
PF13393	Histidyl-tRNA synthetase	1.32546	0.665761	-	2	2	1	2	2	2	2	2	2	2	3	2	1	2	2	1	1	2	1	1	2	1	1	2	2	2	2	2	1	2	2	4	2	2	2	1	2	2
PF02364	1,3-beta-glucan synthase component	1.05717	0.714728	-	2	1	2	2	4	4	2	1	2	2	3	2	2	4	1	3	2	3	2	2	4	1	1	2	2	2	2	2	2	2	2	3	2	2	2	2	4	3
PF11951	Fungal specific transcription factor domain	0.522266	0.596918	-	2	4	42	3	2	4	3	4	2	4	5	8	3	2	7	1	2	3	2	2	3	4	4	4	3	2	3	2	2	2	2	4	1	2	1	2	3	23
PF03561	Allantoicase repeat	1.18406	0.687887	-	2	2	2	2	2	2	2	2	2	2	4	2	2	2	2	2	2	2	2	2	2	2	2	2	2	2	2	3	0	2	2	2	2	2	2	2	2	2
PF16561	Glycogen recognition site of AMP-activated protein kinase	1.28704	0.671058	-	2	2	1	2	2	1	1	2	2	2	2	3	1	2	2	1	2	2	3	3	2	2	2	2	2	2	2	3	1	2	2	2	2	1	1	1	2	2
PF01702	Queuine tRNA-ribosyltransferase	1.06991	0.711695	-	2	2	2	2	3	2	2	3	2	2	2	3	2	2	2	3	2	3	2	2	3	2	2	3	2	2	2	2	1	3	2	3	2	2	3	2	2	2
PF06068	TIP49 C-terminus	1.03258	0.720813	-	2	2	2	2	1	2	2	2	2	2	2	2	3	4	2	4	2	2	2	2	4	2	2	3	3	2	2	2	3	2	2	5	2	2	2	2	2	2
PF02096	60Kd inner membrane protein	1.1533	0.693732	-	2	0	1	2	2	2	2	2	2	3	2	2	3	2	1	2	2	2	3	1	6	2	2	3	2	3	2	2	1	2	2	2	2	2	2	2	2	2
PF16653	Saccharopine dehydrogenase C-terminal domain	1.08296	0.708669	-	2	2	0	2	2	2	2	2	2	3	2	3	4	2	2	3	2	2	3	2	2	2	2	2	2	2	5	3	2	2	2	2	2	2	2	2	2	2
PF16656	Purple acid Phosphatase, N-terminal domain	8.07428	0.0322061	-	2	0	0	0	1	2	0	0	2	0	0	0	1	0	0	1	2	0	0	0	0	0	0	0	0	0	0	0	2	0	0	0	0	0	0	0	0	0
PF00653	Inhibitor of Apoptosis domain	1.1533	0.693732	-	2	4	2	2	2	2	2	2	2	2	2	2	2	2	2	2	2	2	2	1	2	4	4	2	2	2	2	2	2	2	2	2	2	0	2	2	2	2
PF00075	RNase H	0.268136	0.0390216	-	2	16	3	4	7	11	9	9	4	3	7	4	2	5	5	5	4	9	8	0	29	3	2	35	15	7	24	8	6	1	13	29	1	7	9	10	12	5
PF02787	Carbamoyl-phosphate synthetase large chain, oligomerisation domain	1.20006	0.685001	-	2	2	2	2	2	3	2	2	1	2	2	2	2	2	2	2	2	2	2	2	3	2	2	1	2	2	2	2	2	2	2	2	2	2	2	2	2	2
PF03947	Ribosomal Proteins L2, C-terminal domain	1.20006	0.685001	-	2	2	2	2	2	2	2	2	2	1	2	2	2	2	2	2	2	2	2	2	3	2	2	2	2	2	2	2	2	2	2	2	2	2	2	2	2	2
PF03946	Ribosomal protein L11, N-terminal domain	1.2165	0.682145	-	2	2	2	2	2	2	2	2	2	2	2	2	2	2	2	2	2	2	2	2	2	2	2	2	2	2	2	2	2	2	1	2	1	2	2	2	2	3
PF02142	MGS-like domain	1.1533	0.693732	-	2	2	2	2	2	2	1	2	2	2	2	2	2	2	2	2	2	2	2	2	2	2	2	3	2	3	2	2	2	2	2	2	2	3	3	2	2	2
PF09451	Autophagy-related protein 27	1.06991	0.711695	-	2	2	3	3	3	3	4	2	2	2	2	2	3	3	1	1	2	2	3	1	1	1	2	2	3	2	3	3	2	1	3	2	1	3	3	2	2	3
PF00804	Syntaxin	1.00911	1	-	2	2	0	2	4	2	3	2	3	3	2	2	3	2	3	2	2	2	3	2	2	2	2	4	2	4	2	1	3	2	2	4	1	3	3	2	2	3
PF05783	Dynein light intermediate chain (DLIC)	1.2165	0.682145	-	2	2	1	2	2	2	2	3	1	2	2	3	0	2	3	2	3	2	1	2	3	1	1	2	3	1	2	1	2	1	2	3	1	3	3	3	2	2
PF05033	Pre-SET motif	1.12409	0.69966	-	2	2	1	2	2	2	2	1	2	2	2	1	2	2	3	2	2	2	4	1	2	2	2	5	2	5	3	3	2	2	1	3	3	2	1	1	1	2
PF01222	Ergosterol biosynthesis ERG4/ERG24 family	0.887993	1	-	2	4	4	2	2	2	3	4	2	2	2	4	2	2	2	2	2	2	3	2	4	2	2	5	2	2	2	3	2	3	2	2	2	2	2	2	2	11
PF00387	Phosphatidylinositol-specific phospholipase C, Y domain	0.93474	1	-	2	3	2	1	3	2	4	1	5	2	3	3	2	3	4	2	4	4	3	3	2	2	2	2	2	2	1	4	3	3	2	2	1	3	3	2	2	3
PF07676	WD40-like Beta Propeller Repeat	0.799974	1	-	2	1	3	2	3	3	1	4	3	2	2	14	4	5	8	3	2	3	2	0	3	3	3	9	1	9	0	2	1	0	1	6	1	2	2	2	0	1
PF01557	Fumarylacetoacetate (FAA) hydrolase family	0.954846	1	-	2	2	2	2	2	3	3	2	2	2	3	4	4	2	3	2	3	3	3	2	4	2	2	2	4	3	2	2	2	3	2	0	1	3	3	2	4	3
PF16912	Glucose dehydrogenase C-terminus	17.7637	0.00946357	Enriched	2	0	0	0	0	0	0	0	0	0	0	0	0	0	0	0	0	0	0	0	0	0	0	0	0	0	0	0	0	0	1	0	1	1	1	0	1	0
PF00793	DAHP synthetase I family	1.1533	0.693732	-	2	2	3	2	2	2	2	2	2	3	2	2	2	2	3	2	2	2	2	2	2	2	2	2	2	2	2	2	2	2	2	2	2	2	2	2	2	2
PF04495	GRASP55/65 PDZ-like domain	1.12409	0.69966	-	2	1	1	2	2	3	2	2	1	2	3	2	2	3	1	2	2	3	3	3	2	0	0	2	3	2	2	1	0	1	3	11	2	1	1	3	3	2
PF04670	Gtr1/RagA G protein conserved region	1.12409	0.69966	-	2	4	2	2	2	2	2	3	2	2	2	2	2	2	3	2	2	2	2	2	2	2	2	3	2	2	2	2	2	2	2	2	2	2	2	2	2	2
PF04676	Protein similar to CwfJ C-terminus 2	1.28704	0.671058	-	2	2	1	2	2	2	1	2	2	2	2	2	2	2	2	2	2	2	2	2	2	2	2	2	1	2	2	2	2	2	2	2	2	1	1	2	2	2
PF04677	Protein similar to CwfJ C-terminus 1	1.25078	0.676527	-	2	2	1	2	2	2	1	2	2	2	2	2	2	1	2	2	2	2	2	2	2	2	2	2	2	2	2	2	2	2	2	2	2	2	2	2	2	2
PF08148	DSHCT (NUC185) domain	1.1533	0.693732	-	2	2	2	2	2	2	2	2	2	2	2	3	2	3	2	2	2	2	2	2	2	2	2	3	2	2	2	2	1	2	2	2	2	3	2	2	2	2
PF08142	AARP2CN (NUC121) domain	1.25078	0.676527	-	2	1	1	2	2	2	2	2	2	2	2	2	2	2	2	2	2	2	2	2	2	2	2	2	2	2	2	2	1	2	2	2	2	2	2	2	2	2
PF12895	Anaphase-promoting complex, cyclosome, subunit 3	1.2165	0.682145	-	2	2	0	2	2	2	2	3	2	2	2	2	2	2	2	2	2	4	2	2	2	2	2	2	2	2	2	1	1	2	2	1	2	2	2	2	2	3
PF14260	C4-type zinc-finger of DNA polymerase delta	1.32546	0.665761	-	2	1	0	2	2	2	2	2	2	2	2	2	1	1	2	2	2	3	2	0	2	2	2	2	2	2	2	2	1	2	2	3	1	2	2	2	2	2
PF00573	Ribosomal protein L4/L1 family	1.16847	0.690798	-	2	2	2	2	2	2	2	2	2	2	2	2	2	2	2	3	2	2	2	2	2	2	2	3	2	2	2	2	2	2	2	2	2	2	2	2	2	2
PF00572	Ribosomal protein L13	1.16847	0.690798	-	2	2	2	2	2	2	2	2	2	2	2	2	2	2	2	2	4	2	2	2	2	2	2	2	2	2	2	2	2	2	2	2	2	2	2	2	2	2
PF00205	Thiamine pyrophosphate enzyme, central domain	0.925001	1	-	2	1	2	3	3	3	4	2	2	2	2	4	2	3	1	3	2	4	4	3	2	3	3	2	2	2	3	3	3	3	3	3	3	2	2	2	2	3
PF00203	Ribosomal protein S19	1.13851	0.696687	-	2	2	2	2	2	2	2	2	2	2	2	2	2	2	2	2	3	2	2	2	2	2	2	2	2	2	2	2	5	2	2	2	2	2	2	2	2	2
PF07521	Zn-dependent metallo-hydrolase RNA specificity domain	1.45585	0.405394	-	2	2	2	1	2	1	2	2	2	1	1	2	2	2	2	2	1	2	2	2	1	1	1	3	1	2	2	1	2	2	1	2	1	1	1	2	2	2
PF07529	HSA	1.11004	0.70265	-	2	2	2	2	2	2	2	3	2	2	2	2	2	2	2	2	2	2	2	2	5	3	3	4	2	2	2	2	1	2	2	1	2	2	2	2	2	2
PF00208	Glutamate/Leucine/Phenylalanine/Valine dehydrogenase	1.26865	0.673772	-	2	2	2	1	2	2	1	2	3	2	2	2	3	2	2	1	1	2	1	4	2	3	3	0	2	1	1	2	3	2	2	1	1	2	2	1	2	3
PF07093	SGT1 protein	2.06537	0.260942	-	2	1	1	2	1	1	1	1	1	1	2	1	1	1	1	1	1	1	1	1	1	1	1	1	1	2	1	1	1	2	2	1	2	1	1	1	1	1
PF12765	HEAT repeat associated with sister chromatid cohesion	1.58586	0.366289	-	2	1	2	1	2	1	1	1	1	2	1	1	1	1	1	1	1	3	1	1	2	3	2	2	1	1	2	2	1	1	2	2	3	1	1	2	1	3
PF00191	Annexin	1.58586	0.366289	-	2	3	0	0	3	0	4	0	3	0	0	12	0	2	1	0	0	6	3	0	0	0	0	0	0	0	0	0	3	8	0	0	0	2	2	0	0	4
PF06419	Conserved oligomeric complex COG6	2.40032	0.211966	-	2	1	0	1	1	1	1	1	2	1	1	1	1	1	1	1	1	1	1	1	1	1	1	1	1	1	1	1	1	1	1	1	1	1	1	1	1	1
PF03177	Non-repetitive/WGA-negative nucleoporin C-terminal	1.12409	0.69966	-	2	2	1	2	2	2	3	2	2	2	3	2	3	2	2	2	2	2	2	2	4	2	2	2	2	3	2	2	2	2	2	2	2	2	2	2	2	2
PF07522	DNA repair metallo-beta-lactamase	1.36625	0.660665	-	2	2	1	2	2	2	1	2	2	2	2	2	2	2	1	1	3	2	1	2	1	2	2	1	2	2	2	2	2	1	2	1	1	2	2	2	2	2
PF16543	DRG Family Regulatory Proteins, Tma46	1.34555	0.663186	-	2	2	0	2	2	2	2	1	2	2	2	1	2	2	2	2	2	1	2	1	2	2	2	4	2	1	2	2	2	2	2	1	1	2	2	1	2	2
PF06127	Protein of unknown function (DUF962)	2.40032	0.211966	-	2	1	1	1	1	1	1	1	1	1	1	1	1	1	1	1	1	1	1	1	1	1	1	2	1	1	1	1	0	1	1	1	1	1	1	1	1	1
PF02636	Putative S-adenosyl-L-methionine-dependent methyltransferase	1.16847	0.690798	-	2	2	2	2	2	2	2	2	2	2	2	2	2	2	3	2	2	2	2	2	2	2	2	3	2	2	2	2	2	2	2	2	2	2	2	2	2	2
PF02558	Ketopantoate reductase PanE/ApbA	0.752506	1	-	2	5	3	2	3	3	3	3	3	3	2	4	2	2	4	1	2	2	6	6	9	3	2	5	4	3	3	5	2	2	4	5	2	1	1	3	2	3
PF02225	PA domain	0.604013	0.776503	-	2	2	5	4	3	3	7	5	2	4	3	4	5	3	3	4	3	4	3	4	5	3	2	5	5	3	5	3	2	8	6	2	4	5	4	2	5	7
PF02223	Thymidylate kinase	2.22028	0.236386	-	2	1	1	1	1	1	1	1	1	1	1	1	1	1	1	1	3	1	1	1	1	1	1	1	1	1	1	3	1	1	0	1	1	1	1	1	1	1
PF10645	Carbohydrate binding	8.07428	0.0322061	-	2	0	0	0	0	0	0	0	0	0	0	11	0	0	0	0	0	0	0	0	0	0	0	0	0	0	0	0	0	0	0	0	0	0	0	0	0	0
PF00975	Thioesterase domain	0.975836	1	-	2	0	0	3	3	3	2	5	2	1	8	8	6	1	0	4	0	2	4	2	4	0	0	1	2	2	2	1	0	1	3	1	2	2	2	3	4	7
PF13364	Beta-galactosidase jelly roll domain	0.443896	0.336431	-	2	6	9	4	17	4	8	2	2	4	2	10	3	2	2	2	2	5	4	6	4	2	2	10	4	10	4	8	2	0	8	12	4	2	2	8	4	20
PF13361	UvrD-like helicase C-terminal domain	0.986681	1	-	2	1	2	4	3	3	2	3	2	2	3	2	3	2	2	5	1	2	3	3	9	1	1	3	3	2	2	2	2	3	3	3	0	1	1	1	2	3
PF10497	Zinc-finger domain of monoamine-oxidase A repressor R1	1.28704	0.671058	-	2	0	0	2	2	1	0	1	2	1	1	3	2	1	1	1	2	2	8	1	4	3	3	2	2	2	2	2	2	1	1	3	2	2	1	2	2	2
PF03950	tRNA synthetases class I (E and Q), anti-codon binding domain	1.16847	0.690798	-	2	2	2	2	2	2	2	3	2	2	2	2	2	2	3	2	2	2	2	2	2	2	2	3	2	2	2	2	1	2	2	2	2	2	2	2	2	2
PF03727	Hexokinase	1.03258	0.720813	-	2	2	2	2	4	3	2	3	2	2	2	3	4	4	2	2	2	2	2	2	2	2	2	2	3	2	2	2	2	2	2	2	2	2	2	3	3	2
PF02423	Ornithine cyclodeaminase/mu-crystallin family	2.27722	0.228225	-	2	1	0	1	2	1	1	1	1	1	1	1	1	1	1	1	1	1	1	1	1	2	2	1	1	1	1	1	1	1	1	1	1	1	1	1	1	1
PF09334	tRNA synthetases class I (M)	1.03258	0.720813	-	2	2	3	2	5	1	2	7	2	3	2	2	2	2	2	2	2	3	2	2	4	2	2	2	2	2	2	2	3	3	1	1	2	3	3	1	1	2
PF09336	Vps4 C terminal oligomerisation domain	1.00911	1	-	2	2	2	2	2	2	2	2	2	2	1	2	4	2	9	2	4	2	2	2	2	2	2	3	2	2	2	2	2	2	2	3	3	2	2	2	2	3
PF00814	Glycoprotease family	1.13851	0.696687	-	2	2	2	2	2	2	2	3	2	2	4	2	2	2	2	2	2	2	2	2	4	2	2	2	2	2	2	2	2	2	1	2	2	2	2	2	2	2
PF01035	6-O-methylguanine DNA methyltransferase, DNA binding domain	1.2165	0.682145	-	2	1	2	1	3	2	1	3	2	1	2	3	2	3	1	4	2	2	1	1	5	1	1	2	2	2	1	1	2	2	3	2	2	2	2	2	2	2
PF10191	Golgi complex component 7 (COG7)	1.16847	0.690798	-	2	1	2	2	2	2	2	4	2	2	2	2	2	2	2	2	2	2	2	2	2	2	2	4	2	2	2	2	2	2	1	2	2	2	2	2	2	2
PF01039	Carboxyl transferase domain	0.975836	1	-	2	2	2	2	3	3	3	2	2	2	2	2	2	3	2	2	2	5	2	3	3	2	5	2	2	2	3	2	2	3	2	2	2	3	3	2	2	3
PF02040	Arsenical pump membrane protein	3.55257	0.118645	-	2	2	1	0	1	0	1	1	2	1	0	1	1	0	0	1	1	1	2	0	1	0	0	0	0	0	2	1	0	1	0	0	0	0	0	2	1	1
PF05794	T-complex protein 11	1.3876	0.6582	-	2	1	1	2	1	2	1	2	2	2	2	1	2	3	0	3	2	2	1	3	2	1	1	2	2	2	2	1	2	2	2	1	0	2	2	2	3	2
PF14008	Iron/zinc purple acid phosphatase-like protein C	7.40141	0.0370336	-	2	0	0	0	1	2	0	0	2	0	0	0	1	0	0	1	3	0	0	0	0	0	0	0	0	0	0	0	2	0	0	0	0	0	0	0	0	0
PF16891	Serine-threonine protein phosphatase N-terminal domain	1.06991	0.711695	-	2	2	2	1	2	2	2	2	2	2	2	3	2	2	2	2	2	2	2	2	2	2	2	6	2	2	2	2	3	2	4	4	2	2	2	2	2	2
PF01144	Coenzyme A transferase	0.925001	1	-	2	0	3	4	2	4	2	2	2	4	6	2	2	2	0	4	2	2	2	2	2	2	2	2	4	4	4	2	3	2	4	2	2	2	2	4	4	2
PF01769	Divalent cation transporter	1.13851	0.696687	-	2	2	1	2	2	2	2	2	3	2	4	2	2	2	3	2	2	2	2	2	2	2	2	2	2	2	2	2	3	2	2	2	2	2	2	2	2	2
PF08311	Mad3/BUB1 homology region 1	1.32546	0.665761	-	2	1	1	2	2	2	2	1	2	2	2	2	2	2	1	2	2	2	2	2	3	1	1	1	2	2	2	2	2	2	2	1	2	2	2	2	2	2
PF00141	Peroxidase	0.271418	0.055876	-	2	1	2	2	34	2	9	1	3	8	1	14	2	8	1	1	2	22	2	1	1	17	18	45	1	17	12	2	2	4	13	22	18	5	5	12	1	16
PF13602	Zinc-binding dehydrogenase	1.06991	0.711695	-	2	2	3	3	2	2	6	3	2	5	1	0	2	2	2	0	0	2	0	1	12	1	1	0	5	5	2	1	2	3	1	1	0	1	1	2	6	1
PF08799	pre-mRNA processing factor 4 (PRP4) like	1.2165	0.682145	-	2	2	2	2	2	2	2	2	2	2	2	2	2	2	2	2	2	2	2	2	2	2	2	2	2	2	2	2	1	2	2	2	2	2	2	2	2	2
PF08797	HIRAN domain	1.26865	0.673772	-	2	2	0	2	2	2	2	2	2	2	2	2	2	2	2	2	1	2	2	2	2	1	1	5	2	2	2	2	2	2	2	2	2	1	1	2	2	2
PF00365	Phosphofructokinase	0.975836	1	-	2	3	2	2	3	2	3	2	3	2	2	3	2	3	2	5	2	3	2	2	2	2	2	2	2	2	3	2	3	3	2	4	2	3	3	2	2	2
PF00366	Ribosomal protein S17	1.16847	0.690798	-	2	2	1	2	2	2	2	2	2	2	2	2	2	2	2	2	2	2	2	2	2	2	2	4	2	2	2	2	2	2	2	3	2	2	2	2	2	2
PF07798	Protein of unknown function (DUF1640)	1.20006	0.685001	-	2	2	1	2	2	2	2	2	2	2	2	2	2	2	3	2	2	2	2	2	3	2	2	2	2	2	2	2	2	2	2	2	1	2	2	2	2	2
PF01201	Ribosomal protein S8e	1.16847	0.690798	-	2	3	2	2	2	2	2	2	2	2	2	2	2	2	2	2	2	2	2	3	2	2	2	2	2	2	2	2	2	2	2	2	2	2	2	2	2	2
PF07885	Ion channel	0.672673	1	-	2	2	0	2	4	4	2	4	6	4	2	4	7	5	2	0	2	4	2	4	5	6	6	6	2	2	2	2	6	4	6	4	2	5	6	2	2	4
PF01564	Spermine/spermidine synthase domain	1.28704	0.671058	-	2	2	0	2	1	2	2	3	2	4	2	3	4	1	1	4	1	2	1	1	1	1	1	2	2	2	4	2	1	2	2	2	1	1	1	2	2	2
PF00568	WH1 domain	1.32546	0.665761	-	2	1	0	2	2	3	1	3	2	1	2	2	2	3	2	1	1	2	2	2	2	1	1	1	3	3	2	2	2	2	1	1	1	2	2	2	3	2
PF07249	Cerato-platanin	0.625288	0.77465	-	2	0	0	6	1	2	8	0	1	4	7	8	2	1	0	6	2	2	3	6	8	0	0	7	4	5	8	5	1	5	4	7	8	2	1	3	5	10
PF00218	Indole-3-glycerol phosphate synthase	1.58586	0.366289	-	2	1	1	2	1	3	1	1	2	1	1	2	1	1	1	1	3	1	2	1	1	1	1	1	2	3	1	2	2	2	3	1	2	1	1	1	2	2
PF10937	Ribosomal protein S36, mitochondrial	2.7754	0.171945	-	2	1	0	1	1	1	1	0	1	1	0	2	1	2	1	0	0	1	0	1	2	0	1	2	1	1	1	1	1	1	1	0	1	0	0	1	1	2
PF04153	NOT2 / NOT3 / NOT5 family	1.20006	0.685001	-	2	2	2	2	2	2	2	2	2	2	2	2	2	2	3	3	2	2	2	2	2	1	2	2	2	2	2	2	1	2	2	2	2	2	2	2	2	2
PF01432	Peptidase family M3	0.879199	1	-	2	2	3	2	6	7	2	3	2	3	2	2	2	2	2	2	2	2	2	2	5	1	1	7	4	3	3	2	2	2	2	7	2	2	2	2	2	2
PF12296	Hydrophobic surface binding protein A	1.32546	0.665761	-	2	0	0	0	16	0	3	1	0	0	0	4	6	1	1	0	0	3	1	0	4	0	0	4	0	3	1	0	2	1	0	5	0	2	3	1	1	4
PF06428	GDP/GTP exchange factor Sec2p	1.12409	0.69966	-	2	2	1	2	2	4	1	2	2	2	2	2	2	2	5	2	3	2	2	2	2	2	2	4	2	2	2	1	3	2	2	2	3	2	1	1	2	2
PF06427	UDP-glucose:Glycoprotein Glucosyltransferase	1.81244	0.309996	-	2	1	1	1	1	8	1	1	1	1	1	1	1	1	1	1	1	1	1	1	1	1	1	1	1	7	1	1	0	1	1	1	1	1	1	1	1	1
PF13896	Glycosyl-transferase for dystroglycan	1.48012	0.397663	-	2	2	0	1	2	2	2	2	0	2	2	2	2	2	2	0	2	2	2	2	2	2	2	0	3	2	1	2	0	2	2	0	1	2	2	2	2	2
PF01814	Hemerythrin HHE cation binding domain	0.629724	0.774375	-	2	3	1	3	9	4	3	6	5	3	0	3	4	4	9	0	6	2	3	2	5	3	4	6	5	4	5	5	5	4	4	4	2	4	3	1	4	3
PF10366	Vacuolar sorting protein 39 domain 1	1.43237	0.65346	-	2	1	1	2	2	2	2	2	2	2	1	1	2	2	1	2	2	2	2	1	2	2	2	1	2	1	2	1	1	2	2	1	2	2	2	1	2	2
PF11999	Protein of unknown function (DUF3494)	0.906119	1	-	2	0	0	0	8	0	0	0	0	2	0	0	8	1	0	0	0	12	0	0	63	0	0	4	0	0	0	0	0	0	0	0	0	0	0	0	0	0
PF03095	Phosphotyrosyl phosphate activator (PTPA) protein	1.05717	0.714728	-	2	3	3	2	2	2	2	2	3	2	2	2	3	2	2	3	2	2	2	2	4	2	2	3	2	2	2	2	4	2	2	2	2	2	2	2	2	2
PF16073	Starter unit:ACP transacylase in aflatoxin biosynthesis	1.30597	0.668386	-	2	0	1	2	2	1	2	5	2	2	1	3	1	2	0	1	3	2	2	1	3	1	1	1	2	2	1	2	2	1	2	1	0	2	2	3	2	7
PF02540	NAD synthase	1.2165	0.682145	-	2	2	2	2	2	2	2	2	2	2	2	2	2	2	2	2	2	2	2	2	2	2	2	2	2	2	2	2	2	2	1	2	2	2	2	2	2	2
PF03328	HpcH/HpaI aldolase/citrate lyase family	0.906119	1	-	2	2	1	2	3	2	2	1	1	3	2	4	3	3	1	2	2	3	9	3	12	2	2	1	2	3	2	3	1	2	2	2	2	2	2	3	2	4
PF00925	GTP cyclohydrolase II	1.1533	0.693732	-	2	2	2	2	2	2	2	2	2	2	2	2	2	2	2	3	2	2	2	3	4	2	2	1	2	2	2	2	2	2	2	2	2	2	2	2	2	2
PF11735	Cryptococcal mannosyltransferase 1	0.785811	1	-	2	2	2	3	2	2	2	2	7	3	4	2	2	2	2	2	2	2	4	3	5	3	3	5	2	8	3	3	2	5	3	7	2	2	2	4	2	2
PF13358	DDE superfamily endonuclease	0.350864	0.192447	-	2	3	1	2	7	4	0	5	12	1	8	3	12	6	0	25	12	11	6	2	49	4	3	15	1	11	2	1	1	0	10	5	4	0	0	7	3	17
PF01018	GTP1/OBG	1.2165	0.682145	-	2	2	2	2	2	2	2	2	2	2	2	2	2	2	2	2	2	2	2	2	2	2	2	2	2	2	2	2	1	2	2	2	2	2	2	2	2	2
PF01027	Inhibitor of apoptosis-promoting Bax1	1.28704	0.671058	-	2	1	1	2	2	2	2	1	2	2	2	2	2	2	1	2	2	2	2	2	2	2	2	2	2	2	2	2	2	2	2	2	2	1	1	2	2	3
PF02055	Glycosyl hydrolase family 30 TIM-barrel domain	1.1533	0.693732	-	2	1	1	4	1	1	2	2	2	4	1	4	0	3	1	1	1	3	1	1	9	0	0	1	3	3	2	3	4	3	2	0	2	2	2	1	2	4
PF09011	HMG-box domain	1.53117	0.382062	-	2	1	1	1	1	2	0	0	1	0	1	2	1	1	1	2	4	1	1	2	1	1	1	3	4	1	3	3	1	5	2	0	2	1	1	1	3	2
PF10585	Ubiquitin-activating enzyme active site	1.1533	0.693732	-	2	2	3	2	2	2	2	2	2	2	2	2	2	2	2	2	2	3	1	2	3	2	2	2	2	2	2	2	2	2	2	3	2	2	2	2	2	2
PF08546	Ketopantoate reductase PanE/ApbA C terminal	0.74618	1	-	2	5	3	2	3	3	3	3	3	3	2	4	2	3	4	1	2	2	7	5	8	3	3	5	4	3	3	5	2	2	4	4	2	1	1	3	2	4
PF08543	Phosphomethylpyrimidine kinase	1.12409	0.69966	-	2	1	2	2	2	2	2	3	2	2	2	2	2	2	1	2	3	2	2	3	2	3	3	2	2	2	2	2	3	2	2	3	2	2	2	2	2	2
PF14033	Protein of unknown function (DUF4246)	0.507339	0.447345	-	2	0	2	8	8	15	6	5	16	1	1	2	8	4	1	0	10	5	2	2	9	0	0	14	5	2	7	4	11	8	4	6	2	1	1	2	3	0
PF10022	Uncharacterized protein conserved in bacteria (DUF2264)	2.61213	0.187817	-	2	1	0	1	1	1	1	1	1	1	0	1	2	0	1	0	0	1	1	1	1	1	1	3	1	1	1	1	0	1	1	1	1	1	1	1	1	1
PF10021	Uncharacterized protein conserved in bacteria (DUF2263)	0.807248	1	-	2	2	1	2	4	4	1	3	3	4	2	9	6	5	2	1	1	7	1	2	5	0	0	6	3	2	2	1	5	4	4	3	2	2	2	2	3	4
PF05470	Eukaryotic translation initiation factor 3 subunit 8 N-terminus	1.97356	0.277328	-	2	2	0	1	1	1	1	5	1	1	1	2	1	2	2	1	1	1	1	1	1	1	1	1	1	2	1	1	1	1	1	1	1	1	1	1	1	1
PF01156	Inosine-uridine preferring nucleoside hydrolase	1.08296	0.708669	-	2	1	2	3	2	2	2	3	2	4	2	2	2	2	1	2	1	3	3	2	2	2	2	3	4	2	2	2	1	2	2	2	2	2	2	4	3	2
PF07651	ANTH domain	1.16847	0.690798	-	2	2	2	3	2	2	2	3	2	2	2	2	2	2	2	2	2	2	2	2	2	2	2	2	2	2	2	2	2	2	2	2	2	2	2	2	2	2
PF01778	Ribosomal L28e protein family	1.18406	0.687887	-	2	2	1	2	2	2	2	2	2	2	2	2	2	2	2	2	2	2	2	2	3	2	2	4	2	2	2	2	1	2	2	2	2	2	2	2	2	2
PF01483	Proprotein convertase P-domain	1.53117	0.382062	-	2	2	1	1	3	1	1	1	2	1	1	2	1	3	2	1	1	3	1	2	1	2	2	2	1	1	1	1	2	3	2	2	2	1	1	1	1	2
PF01480	PWI domain	0.925001	1	-	2	2	1	3	3	3	3	3	2	2	3	2	2	2	2	3	3	3	3	2	2	2	3	4	3	2	3	3	1	3	3	3	3	3	3	2	3	3
PF00177	Ribosomal protein S7p/S5e	1.13851	0.696687	-	2	2	2	2	2	2	2	2	2	2	4	2	1	2	2	2	2	3	2	2	3	2	2	2	2	2	2	2	4	2	2	2	2	1	2	2	2	2
PF02747	Proliferating cell nuclear antigen, C-terminal domain	1.11004	0.70265	-	2	2	2	2	1	2	2	2	2	2	2	2	2	2	2	2	4	2	2	1	11	2	2	2	2	2	2	2	1	2	1	2	2	2	2	1	2	2
PF03770	Inositol polyphosphate kinase	0.944686	1	-	2	3	1	2	2	3	2	3	5	2	2	2	3	2	3	3	2	2	3	2	4	4	5	2	2	3	2	3	3	2	1	2	2	2	2	3	3	2
PF08766	DEK C terminal domain	1.06991	0.711695	-	2	2	1	2	2	3	2	2	2	2	3	2	1	2	2	5	2	4	2	2	3	2	2	3	3	2	2	2	2	2	2	2	2	2	2	2	3	2
PF08767	CRM1 C terminal	1.8502	0.301851	-	2	1	2	1	1	2	2	1	1	1	1	5	1	1	1	1	1	1	2	1	1	1	1	3	1	1	1	1	1	1	1	2	1	1	1	1	1	1
PF04450	Peptidase of plants and bacteria	2.16612	0.244562	-	2	1	1	1	3	1	1	1	1	1	1	1	1	1	1	1	0	2	1	1	1	1	1	2	1	1	1	1	2	1	1	1	1	1	1	1	1	1
PF10236	Mitochondrial ribosomal death-associated protein 3	2.40032	0.211966	-	2	1	0	1	1	1	1	1	1	1	1	1	1	2	1	1	1	1	1	1	1	1	1	1	1	1	1	1	1	1	1	1	1	1	1	1	1	1
PF04053	Coatomer WD associated region	0.954846	1	-	2	2	2	2	2	2	2	2	2	2	2	5	3	2	2	12	2	2	2	2	2	2	2	6	2	2	2	2	1	3	2	3	2	2	2	2	2	2
PF01571	Aminomethyltransferase folate-binding domain	1.6446	0.350362	-	2	1	2	1	2	1	2	1	2	2	1	2	1	3	2	2	1	2	1	1	2	1	1	1	1	1	3	2	2	1	1	1	2	1	1	1	1	1
PF07500	Transcription factor S-II (TFIIS), central domain	1.2334	0.679319	-	2	2	1	3	2	2	1	2	2	2	3	2	2	3	2	2	2	2	2	2	2	2	2	2	2	2	2	2	2	2	2	1	2	1	1	2	2	2
PF09825	Biotin-protein ligase, N terminal	2.06537	0.260942	-	2	1	0	2	1	1	1	1	1	1	0	2	1	1	1	0	0	2	2	2	2	1	1	1	1	1	2	2	1	2	2	1	1	1	1	0	1	2
PF00425	chorismate binding enzyme	1.18406	0.687887	-	2	2	1	2	2	2	2	2	2	2	2	2	2	2	2	2	2	2	2	2	2	2	2	3	2	2	2	2	2	2	1	2	2	3	3	2	2	2
PF13832	PHD-zinc-finger like domain	1.2334	0.679319	-	2	2	2	2	2	2	2	2	2	2	2	2	2	2	1	2	2	2	2	2	2	2	2	2	2	2	2	2	1	2	2	2	2	2	2	2	2	2
PF06920	Dock homology region 2	2.40032	0.211966	-	2	1	2	1	1	1	1	1	1	1	1	1	1	1	1	1	1	1	1	1	1	1	1	1	1	1	1	1	0	1	1	1	1	1	1	1	1	1
PF14288	1,3-beta-glucan synthase subunit FKS1, domain-1	1.20006	0.685001	-	2	1	2	2	2	2	2	1	2	2	2	2	2	3	1	2	2	2	2	2	4	1	1	2	2	2	2	2	2	2	2	2	2	2	2	2	3	3
PF06747	CHCH domain	1.36625	0.660665	-	2	3	1	2	2	1	1	2	3	1	1	3	3	2	0	4	1	2	1	1	2	1	1	0	2	2	2	3	3	2	2	1	2	2	2	1	2	1
PF06218	Nitrogen permease regulator 2	1.2334	0.679319	-	2	2	0	2	2	2	2	2	1	2	2	1	2	2	2	2	2	2	2	4	2	2	2	2	2	2	2	1	1	2	2	6	0	2	2	2	2	2
PF03153	Transcription factor IIA, alpha/beta subunit	1.43237	0.65346	-	2	2	1	2	1	2	0	2	1	2	2	2	2	2	1	2	2	2	2	2	2	1	1	1	2	1	2	2	0	2	2	2	2	2	2	2	2	2
PF03155	ALG6, ALG8 glycosyltransferase family	1.1533	0.693732	-	2	2	2	2	2	2	2	2	2	2	2	2	2	2	2	2	2	2	2	2	3	2	2	3	2	3	2	2	2	2	2	2	2	2	2	2	2	2
PF00849	RNA pseudouridylate synthase	1.16847	0.690798	-	2	2	1	4	2	2	2	2	2	2	2	2	2	2	2	2	2	2	2	2	3	1	1	2	2	2	2	3	2	2	3	2	2	2	2	2	2	2
PF03556	Cullin binding	1.3876	0.6582	-	2	1	1	2	0	2	2	2	2	2	2	2	2	2	1	2	2	1	2	3	2	2	1	3	1	2	2	1	3	2	2	1	2	1	1	2	1	2
PF11987	Translation-initiation factor 2	1.2165	0.682145	-	2	1	2	2	2	2	2	2	2	2	2	2	2	2	2	2	2	2	2	2	2	2	2	2	2	2	2	2	2	2	2	2	2	2	2	2	2	2
PF00410	Ribosomal protein S8	1.2165	0.682145	-	2	2	2	2	2	2	2	2	2	2	2	2	3	2	2	2	2	2	1	2	3	2	2	2	2	2	2	2	1	2	2	2	1	2	2	2	2	2
PF00840	Glycosyl hydrolase family 7	0.620914	0.774958	-	2	1	5	0	8	5	17	7	0	1	0	7	1	1	5	0	0	4	5	4	22	3	3	6	0	3	3	2	0	6	5	6	2	1	1	1	0	8
PF02201	SWIB/MDM2 domain	1.08296	0.708669	-	2	2	1	2	2	2	2	3	2	2	2	2	3	2	2	3	3	2	3	2	3	2	2	4	2	2	2	2	3	2	2	2	2	2	2	2	2	2
PF01974	tRNA intron endonuclease, catalytic C-terminal domain	1.26865	0.673772	-	2	2	1	2	2	2	2	2	2	2	2	2	2	2	2	2	2	2	2	2	2	2	2	3	2	2	2	2	2	2	1	2	1	1	1	2	2	2
PF02204	Vacuolar sorting protein 9 (VPS9) domain	1.26865	0.673772	-	2	1	2	2	2	2	2	2	2	2	2	1	2	2	2	2	1	2	2	2	2	2	2	2	2	2	2	2	2	2	1	2	2	2	2	2	2	2
PF02847	MA3 domain	0.758939	1	-	2	3	2	5	2	3	2	3	3	2	3	5	3	2	3	2	5	2	3	4	11	3	3	2	3	4	4	3	2	3	3	3	3	2	2	3	3	3
PF00996	GDP dissociation inhibitor	1.12409	0.69966	-	2	2	1	2	2	2	2	3	2	2	2	2	2	2	2	2	2	2	2	2	3	2	2	4	2	2	3	2	2	2	2	2	2	2	2	2	3	2
PF02114	Phosducin	1.16847	0.690798	-	2	2	0	2	2	2	2	1	2	2	3	4	4	1	1	2	2	2	3	1	2	2	2	2	2	1	2	3	2	3	3	2	2	2	2	2	2	2
PF13344	Haloacid dehalogenase-like hydrolase	0.829887	1	-	2	4	2	2	3	3	3	3	3	3	3	2	3	3	3	3	3	3	2	3	4	2	2	4	3	3	2	3	3	3	4	3	4	3	3	2	3	2
PF02933	Cell division protein 48 (CDC48), domain 2	1.32546	0.665761	-	2	2	2	2	2	2	1	2	2	2	2	1	2	2	1	1	3	2	1	2	2	2	2	2	2	1	2	2	2	1	2	2	2	1	1	2	2	3
PF00699	Urease beta subunit	2.22028	0.236386	-	2	1	1	1	1	1	1	1	1	1	1	1	1	1	1	2	1	1	1	1	2	1	1	1	1	1	1	2	1	1	1	1	1	1	1	1	1	1
PF05008	Vesicle transport v-SNARE protein N-terminus	1.58586	0.366289	-	2	1	1	1	2	1	2	1	2	1	1	2	2	2	0	1	2	2	2	2	3	1	1	2	1	1	1	2	2	2	1	2	1	2	2	1	1	2
PF01012	Electron transfer flavoprotein domain	1.20006	0.685001	-	2	2	2	3	2	2	2	2	2	2	2	2	2	2	2	2	2	2	2	2	2	2	2	2	2	2	2	2	2	2	1	2	2	2	2	2	2	2
PF04515	Plasma-membrane choline transporter	1.16847	0.690798	-	2	2	3	2	3	2	2	2	2	2	2	2	1	2	2	2	2	2	2	2	2	1	1	3	2	3	2	2	2	2	2	2	2	2	2	1	4	2
PF01214	Casein kinase II regulatory subunit	1.25078	0.676527	-	2	2	2	2	2	2	2	2	2	2	2	2	2	3	2	2	2	2	2	2	2	2	2	2	2	2	2	2	0	2	2	2	2	1	1	2	2	2
PF16879	C-terminal domain of Sin3a protein	1.2165	0.682145	-	2	1	1	2	2	2	2	1	2	2	2	2	2	2	1	3	2	2	2	2	2	2	2	2	2	2	2	2	3	2	2	2	3	2	2	2	2	2
PF16870	2-oxoglutarate dehydrogenase C-terminal	1.08296	0.708669	-	2	2	2	2	3	3	2	2	3	2	2	2	2	2	2	5	2	2	2	2	2	2	2	2	2	2	3	2	2	2	2	3	2	2	2	2	2	2
PF01169	Uncharacterized protein family UPF0016	1.08296	0.708669	-	2	2	2	2	2	2	2	2	2	2	2	2	2	2	2	2	2	2	5	4	2	2	2	4	2	2	2	0	5	2	2	2	2	2	2	2	2	2
PF01168	Alanine racemase, N-terminal domain	1.25078	0.676527	-	2	2	2	2	2	2	1	2	1	2	2	2	1	1	3	1	2	2	2	2	2	2	2	2	3	2	2	2	2	2	2	2	2	2	2	2	2	2
PF02386	Cation transport protein	0.870577	1	-	2	3	2	3	2	5	6	5	5	2	1	2	2	2	2	1	1	2	2	3	1	2	2	3	3	3	4	3	3	2	2	2	3	3	3	6	3	3
PF00698	Acyl transferase domain	0.507339	0.447345	-	2	1	2	10	7	4	3	6	3	2	4	13	10	5	1	8	3	7	2	4	4	1	3	4	4	5	2	4	2	3	8	2	5	3	3	4	10	13
PF04511	Der1-like family	0.925001	1	-	2	2	2	2	2	2	2	3	2	3	2	2	2	2	2	2	5	2	2	2	4	2	2	5	3	2	3	2	3	4	2	3	3	2	2	2	3	6
PF13621	Cupin-like domain	0.965227	1	-	2	2	1	5	2	5	2	3	2	2	2	2	2	2	3	1	2	2	2	2	3	2	2	2	5	2	5	2	2	2	3	3	2	2	2	2	5	2
PF00163	Ribosomal protein S4/S9 N-terminal domain	1.12409	0.69966	-	2	2	2	2	2	2	2	2	2	2	2	2	2	2	2	2	2	2	2	2	4	2	2	4	2	2	2	2	3	2	2	2	2	2	2	2	2	2
PF13625	Helicase conserved C-terminal domain	2.22028	0.236386	-	2	1	1	1	1	1	1	1	1	1	1	1	1	1	1	1	1	1	1	1	1	1	1	1	1	1	1	1	1	1	1	2	1	1	1	1	2	2
PF00164	Ribosomal protein S12/S23	1.18406	0.687887	-	2	2	2	2	2	2	2	2	2	2	2	2	2	2	2	2	2	2	2	2	3	2	2	2	2	2	2	2	2	2	2	2	2	2	2	2	2	2
PF06472	ABC transporter transmembrane region 2	1.18406	0.687887	-	2	2	3	2	2	2	3	2	2	2	2	2	2	2	2	2	2	2	2	0	10	0	0	2	2	2	2	2	1	2	0	2	2	2	2	2	2	2
PF00763	Tetrahydrofolate dehydrogenase/cyclohydrolase, catalytic domain	1.13851	0.696687	-	2	2	2	2	2	2	3	4	2	2	2	2	2	2	2	2	2	2	2	2	3	2	2	2	2	2	2	2	2	2	2	2	2	2	2	2	2	2
PF00185	Aspartate/ornithine carbamoyltransferase, Asp/Orn binding domain	1.12409	0.69966	-	2	2	2	2	3	2	2	2	1	2	2	3	2	2	2	2	2	2	3	2	2	2	2	3	2	3	2	2	2	2	2	2	3	2	2	2	2	2
PF00183	Hsp90 protein	1.08296	0.708669	-	2	2	2	4	3	2	2	2	2	2	2	2	2	2	2	2	2	3	3	2	2	2	4	2	2	2	2	2	2	2	2	2	3	2	2	2	2	2
PF05916	GINS complex protein	0.862123	1	-	2	4	1	3	2	4	3	3	2	2	3	2	3	2	3	4	3	3	2	2	4	3	2	3	3	3	3	2	2	2	4	2	3	4	4	3	3	2
PF00977	Histidine biosynthesis protein	1.1533	0.693732	-	2	2	2	3	2	2	2	2	4	2	2	2	2	2	2	2	2	2	2	2	2	2	2	2	2	2	3	2	2	2	2	2	1	2	2	2	2	2
PF07647	SAM domain (Sterile alpha motif)	0.752506	1	-	2	3	3	4	3	2	2	5	2	3	3	2	2	4	4	3	2	2	3	3	2	3	3	6	3	5	3	3	4	2	3	4	5	4	3	3	3	4
PF01583	Adenylylsulphate kinase	1.04473	0.717768	-	2	2	2	3	2	4	2	2	3	2	2	2	2	2	2	3	2	2	2	3	3	2	2	3	2	2	2	2	4	2	2	3	2	2	2	2	2	2
PF00238	Ribosomal protein L14p/L23e	1.18406	0.687887	-	2	2	1	2	2	2	2	2	2	2	2	2	2	2	2	2	2	2	2	2	3	2	2	3	2	2	2	2	2	2	2	2	2	2	2	2	2	2
PF00237	Ribosomal protein L22p/L17e	1.20006	0.685001	-	2	2	2	2	2	2	2	2	2	2	2	2	2	2	2	2	2	2	2	2	2	2	2	2	2	2	2	2	2	2	2	2	2	2	2	2	2	2
PF00232	Glycosyl hydrolase family 1	1.09633	0.705653	-	2	1	1	2	5	4	3	4	0	3	2	3	1	3	1	4	0	4	1	1	1	1	1	1	2	1	4	3	0	2	1	1	7	1	1	2	6	3
PF12752	SUZ domain	1.25078	0.676527	-	2	2	2	2	2	2	2	1	2	2	2	2	2	2	2	2	2	2	2	2	2	2	2	2	2	2	2	1	2	2	2	2	2	2	1	2	2	2
PF09811	Essential protein Yae1, N terminal	1.30597	0.668386	-	2	2	1	2	2	2	2	2	1	2	2	1	2	2	3	2	2	2	2	2	2	2	2	2	2	2	2	2	3	2	2	2	2	0	0	2	2	1
PF14580	Leucine-rich repeat	1.08296	0.708669	-	2	2	1	2	2	2	1	3	2	2	3	3	3	2	2	3	2	2	1	4	2	3	3	2	2	2	2	3	3	1	0	1	3	2	2	4	2	3
PF00342	Phosphoglucose isomerase	1.6147	0.358344	-	2	1	1	2	2	2	1	1	1	2	1	1	1	1	1	2	1	2	1	1	1	1	1	2	1	1	1	1	1	1	1	1	1	1	1	12	1	1
PF13805	Eisosome component PIL1	1.1533	0.693732	-	2	2	2	2	2	6	1	2	2	2	2	3	2	2	3	2	1	3	2	2	2	2	2	2	2	2	2	0	3	2	2	2	2	1	2	2	2	2
PF00349	Hexokinase	1.08296	0.708669	-	2	2	2	2	3	2	2	3	2	2	2	2	4	4	2	2	2	3	2	2	2	2	2	3	2	2	2	2	2	2	2	2	2	2	2	2	2	2
PF01265	Cytochrome c/c1 heme lyase	1.06991	0.711695	-	2	4	3	2	2	2	2	2	3	2	8	2	2	2	4	3	2	2	2	2	2	2	2	2	2	2	2	1	1	2	1	1	2	2	2	2	2	2
PF00181	Ribosomal Proteins L2, RNA binding domain	1.18406	0.687887	-	2	2	3	2	2	2	2	2	2	1	2	2	2	2	2	2	2	2	2	2	3	2	2	2	2	2	2	2	2	2	2	2	2	2	2	2	2	2
PF02213	GYF domain	1.16847	0.690798	-	2	3	1	3	2	2	1	2	2	2	2	2	2	3	2	2	3	2	2	2	2	1	2	2	3	2	3	2	1	3	1	2	0	3	3	1	3	2
PF16507	Proteasome-substrate-size regulator, mid region	1.2165	0.682145	-	2	3	3	1	2	2	2	1	2	2	2	2	2	2	2	1	1	2	2	2	2	2	2	2	2	2	2	2	2	2	2	2	2	2	3	2	2	2
PF02219	Methylenetetrahydrofolate reductase	1.18406	0.687887	-	2	2	2	2	2	2	2	3	2	2	2	2	2	2	2	2	2	2	2	2	2	2	2	2	2	2	2	2	2	2	2	2	2	2	2	2	2	2
PF16183	Kinesin-associated	1.32546	0.665761	-	2	3	1	2	1	1	2	1	2	2	1	2	2	1	8	2	2	1	2	1	1	1	1	4	2	1	2	2	2	2	2	1	1	1	1	2	2	2
PF03188	Eukaryotic cytochrome b561	0.699164	1	-	2	3	2	1	5	2	4	1	4	5	1	4	4	4	2	1	3	3	3	2	15	3	3	5	0	4	4	2	6	3	5	4	5	3	3	3	0	5
PF16189	Creatinase/Prolidase N-terminal domain	1.00911	1	-	2	2	2	2	2	7	2	2	3	2	2	2	2	2	4	2	2	2	3	2	2	2	2	3	2	4	2	2	2	2	2	2	2	2	2	2	2	4
PF16188	C-terminal region of peptidase_M24	1.05717	0.714728	-	2	2	2	2	2	2	2	2	4	2	2	2	2	2	4	2	2	2	3	2	2	2	2	3	2	4	2	2	2	2	2	2	2	2	2	2	2	4
PF02852	Pyridine nucleotide-disulphide oxidoreductase, dimerisation domain	0.975836	1	-	2	3	2	7	3	3	2	2	2	2	2	2	3	2	3	2	3	2	2	2	2	4	4	3	2	2	2	2	2	2	2	3	2	2	2	2	2	2
PF00988	Carbamoyl-phosphate synthase small chain, CPSase domain	1.2165	0.682145	-	2	2	2	2	2	2	1	2	1	2	1	2	2	2	2	2	2	2	2	2	3	2	2	2	2	2	2	2	3	2	2	2	2	2	2	2	2	2
PF00984	UDP-glucose/GDP-mannose dehydrogenase family, central domain	2.467	0.203879	-	2	1	0	1	1	1	1	1	1	1	1	1	1	1	1	1	1	1	1	1	1	1	1	1	1	1	1	1	1	1	1	1	1	1	1	1	1	1
PF15410	Pleckstrin homology domain	1.16847	0.690798	-	2	2	2	2	2	1	2	2	1	3	2	5	2	2	2	3	2	2	2	2	2	2	2	2	2	1	2	2	1	2	2	3	2	2	2	2	2	2
PF15411	Pleckstrin homology domain	1.04473	0.717768	-	2	3	2	2	4	2	3	2	2	2	2	3	2	2	2	2	2	2	2	2	2	3	3	2	2	3	2	3	2	2	2	2	3	2	2	2	2	3
PF14833	NAD-binding of NADP-dependent 3-hydroxyisobutyrate dehydrogenase	1.2165	0.682145	-	2	1	0	1	2	2	2	2	1	2	1	2	3	1	1	1	2	2	1	2	1	2	2	4	2	2	2	2	1	2	5	3	5	2	2	1	3	3
PF04410	Gar1/Naf1 RNA binding region	1.2334	0.679319	-	2	3	2	2	2	2	2	2	2	2	2	2	2	2	2	2	2	2	1	2	2	2	2	2	2	2	2	2	2	2	2	2	2	1	1	2	2	2
PF13242	HAD-hyrolase-like	0.792829	1	-	2	3	2	2	3	3	3	3	3	3	4	2	3	3	5	4	3	3	2	3	4	2	2	5	4	3	2	3	3	3	4	3	4	3	2	2	4	2
PF00909	Ammonium Transporter Family	0.693701	1	-	2	2	2	2	6	2	3	3	7	2	3	3	7	4	2	4	1	3	3	2	18	2	2	4	2	2	2	3	9	6	2	4	2	1	1	2	2	3
PF09768	Peptidase M76 family	2.22028	0.236386	-	2	1	1	1	1	1	1	1	1	1	1	1	1	1	1	3	1	1	1	1	1	1	1	2	1	1	1	1	1	1	1	1	1	1	1	1	1	1
PF01172	Shwachman-Bodian-Diamond syndrome (SBDS) protein	1.20006	0.685001	-	2	2	2	2	2	1	2	2	2	2	2	2	2	2	3	2	2	2	2	2	2	2	2	2	2	2	2	2	2	3	2	2	2	2	1	2	2	2
PF11838	ERAP1-like C-terminal domain	1.3876	0.6582	-	2	2	1	2	4	2	1	2	1	1	1	4	1	1	2	1	1	2	1	1	2	3	3	1	1	3	2	4	0	1	1	1	2	1	1	1	1	5
PF01171	PP-loop family	1.16847	0.690798	-	2	2	2	2	2	2	2	2	2	2	2	2	2	3	2	2	2	2	2	2	3	2	2	2	2	2	2	2	2	2	2	2	2	2	2	2	2	2
PF16863	N-terminal barrel of NtMGAM and CtMGAM, maltase-glucoamylase	0.925001	1	-	2	3	2	2	2	2	2	5	2	2	2	6	2	2	2	0	1	2	1	1	5	3	3	6	1	3	4	2	2	2	3	7	1	3	3	3	2	2
PF15985	KH domain	1.20006	0.685001	-	2	2	2	2	2	3	2	2	2	2	2	2	2	2	2	2	2	2	2	2	2	2	2	2	2	2	2	2	2	2	2	2	2	2	2	2	1	2
PF01758	Sodium Bile acid symporter family	1.88957	0.293689	-	2	1	1	1	3	1	1	1	2	1	1	0	1	3	2	2	2	3	0	1	1	1	1	2	1	1	0	0	3	1	1	1	0	2	2	1	1	1
PF04502	Family of unknown function (DUF572)	1.18406	0.687887	-	2	2	2	2	2	2	2	2	2	2	2	2	2	2	3	2	2	2	2	2	2	2	2	2	2	2	2	2	2	2	2	2	2	2	2	2	2	2
PF01751	Toprim domain	1.20006	0.685001	-	2	2	1	2	2	2	2	2	2	2	2	3	2	2	2	2	2	2	2	2	2	2	2	2	2	2	2	2	1	3	2	2	2	2	2	2	2	2
PF04183	IucA / IucC family	2.96044	0.156311	-	2	0	0	0	2	0	2	2	2	0	0	2	0	2	0	0	2	2	0	0	2	0	0	0	0	2	0	0	2	2	0	0	0	2	2	2	0	0
PF00750	tRNA synthetases class I (R)	1.6446	0.350362	-	2	1	1	1	2	2	2	3	1	1	2	1	1	1	1	1	1	1	3	2	1	1	1	2	1	1	1	1	2	1	1	4	2	1	1	1	3	1
PF04438	HIT zinc finger	0.792829	1	-	2	1	2	4	3	3	2	3	4	4	3	4	4	2	0	2	3	4	3	4	5	3	4	3	4	4	4	3	3	1	3	3	3	3	3	3	2	3
PF05922	Peptidase inhibitor I9	0.652883	0.773512	-	2	7	10	2	5	2	3	12	2	2	1	2	2	4	8	1	5	3	1	1	2	1	3	8	1	1	3	2	2	7	1	15	2	4	4	2	2	3
PF04433	SWIRM domain	1.25078	0.676527	-	2	2	1	2	2	2	2	2	2	2	2	2	1	2	2	2	2	2	2	2	2	2	2	3	2	2	2	2	2	2	2	1	1	2	2	2	2	2
PF00535	Glycosyl transferase family 2	0.814656	1	-	2	2	2	3	5	3	2	2	2	3	3	3	3	4	2	6	3	3	3	3	6	2	2	5	3	4	3	3	2	3	3	3	1	2	2	3	2	3
PF01591	6-phosphofructo-2-kinase	1.1533	0.693732	-	2	2	2	2	2	2	2	2	3	2	2	2	2	2	2	2	3	2	2	2	2	2	2	3	2	2	2	2	2	2	2	2	2	2	2	2	2	2
PF07367	Fungal fruit body lectin	1.50521	0.389885	-	2	4	0	0	1	0	2	0	1	0	1	3	0	2	0	0	0	1	1	0	21	3	3	2	0	0	0	0	1	0	4	5	0	1	3	0	0	0
PF03981	Ubiquinol-cytochrome C chaperone	1.30597	0.668386	-	2	1	1	2	4	2	2	1	2	2	2	2	2	2	2	2	2	2	2	2	2	1	1	1	2	2	2	2	2	2	2	1	1	2	2	2	2	2
PF09810	Exonuclease V - a 5' deoxyribonuclease	1.04473	0.717768	-	2	2	1	4	2	3	2	2	2	2	2	1	2	2	4	2	2	2	1	1	2	1	1	4	2	15	3	1	2	2	0	0	2	2	2	2	2	3
PF12519	Mitochondrial distribution and morphology protein 10	1.55803	0.374196	-	2	2	2	1	2	1	1	2	2	1	1	2	2	1	2	1	2	2	1	2	2	2	1	2	1	2	2	1	2	1	1	2	1	2	2	1	1	1
PF14572	Phosphoribosyl synthetase-associated domain	1.20006	0.685001	-	2	2	2	2	2	2	2	2	2	2	2	2	2	2	1	2	2	2	2	2	2	2	2	2	2	2	2	2	2	2	2	2	2	2	2	2	2	3
PF16686	ssDNA-binding domain of telomere protection protein	2.61213	0.187817	-	2	1	0	2	1	0	1	0	1	3	0	0	3	2	1	1	1	2	0	2	2	0	0	1	2	0	2	0	1	1	0	0	0	0	0	1	2	1
PF06011	Transient receptor potential (TRP) ion channel	1.08296	0.708669	-	2	3	2	2	3	2	2	3	2	2	2	2	2	3	2	2	2	3	2	2	2	2	2	3	2	2	2	2	2	2	2	2	2	3	3	2	2	2
PF02265	S1/P1 Nuclease	0.870577	1	-	2	2	7	1	3	4	2	3	6	2	1	3	2	2	1	1	3	2	2	2	6	3	3	4	2	3	4	3	5	2	4	2	2	2	2	2	2	2
PF02269	Transcription initiation factor IID, 18kD subunit	1.1533	0.693732	-	2	3	3	2	2	2	2	2	2	2	2	2	2	2	2	2	2	2	2	2	2	2	2	3	2	2	2	2	2	3	2	1	2	2	2	2	2	2
PF16897	C-terminal region of MMR_HSR1 domain	1.20006	0.685001	-	2	2	1	2	2	2	2	2	2	2	2	2	2	2	2	2	2	2	2	3	3	2	2	2	2	2	2	2	2	2	1	2	2	2	2	2	2	2
PF02866	lactate/malate dehydrogenase, alpha/beta C-terminal domain	1.04473	0.717768	-	2	2	2	2	2	2	3	3	2	2	3	2	3	2	3	6	2	2	2	2	3	2	2	3	2	2	2	2	2	2	2	2	2	2	2	2	2	2
PF02460	Patched family	1.32546	0.665761	-	2	2	2	1	1	2	2	2	2	2	2	1	2	2	2	2	2	2	2	2	2	2	2	2	1	2	2	2	2	2	1	2	1	2	2	2	1	2
PF14823	Sirohaem biosynthesis protein C-terminal	1.25078	0.676527	-	2	2	1	2	2	2	1	2	2	2	3	2	2	1	3	2	2	2	2	1	3	1	2	2	2	2	2	2	2	2	2	2	2	2	1	2	2	2
PF03443	Glycosyl hydrolase family 61	0.158974	0.00073919	Diminished	2	25	13	4	19	15	28	32	2	9	2	13	1	3	35	3	2	14	25	8	14	22	22	34	4	18	16	22	10	34	15	20	13	11	11	10	4	25
PF14824	Sirohaem biosynthesis protein central	1.32546	0.665761	-	2	2	1	2	2	2	2	1	1	2	3	2	2	2	3	1	1	2	2	1	3	1	2	1	2	2	2	2	2	2	2	1	2	2	1	2	2	2
PF05063	MT-A70	1.20006	0.685001	-	2	2	2	2	2	2	2	2	2	2	2	3	2	2	2	2	2	2	2	2	2	2	2	1	2	2	2	2	2	2	2	2	2	2	2	2	2	2
PF02002	TFIIE alpha subunit	1.18406	0.687887	-	2	1	1	2	2	2	2	2	2	2	2	3	2	2	1	2	2	2	2	2	3	2	2	5	2	2	2	1	2	2	2	2	2	2	2	2	2	2
PF01293	Phosphoenolpyruvate carboxykinase	1.67564	0.342347	-	2	1	1	3	1	2	3	1	1	1	2	1	1	1	3	4	1	1	1	3	1	1	1	2	1	1	1	2	1	1	1	1	1	1	2	1	1	1
PF06677	Sjogren's syndrome/scleroderma autoantigen 1 (Autoantigen p27)	1.25078	0.676527	-	2	2	1	2	2	2	2	2	2	2	2	2	2	2	1	2	2	2	2	2	2	2	2	2	2	2	2	2	2	1	2	2	2	2	2	2	2	2
PF05285	SDA1	1.50521	0.389885	-	2	2	1	1	2	2	2	1	2	1	2	1	2	2	2	2	2	2	2	1	1	1	1	2	1	1	1	2	2	2	1	2	1	2	2	2	1	2
PF09377	SBDS protein C-terminal domain	2.467	0.203879	-	2	1	1	1	1	1	1	1	1	1	1	1	1	1	1	1	1	1	1	1	1	1	1	1	1	1	1	1	1	1	1	1	1	1	0	1	1	1
PF03006	Haemolysin-III related	1.04473	0.717768	-	2	2	2	2	2	2	1	2	2	2	2	5	5	2	2	1	1	2	3	2	5	2	2	2	2	2	2	2	2	2	3	1	2	2	2	2	2	6
PF08513	LisH	0.896964	1	-	2	2	0	2	4	2	3	2	3	3	1	5	3	2	2	2	2	2	5	3	3	3	3	5	3	4	2	3	1	2	2	6	3	2	1	3	2	3
PF08518	Spa2 homology domain (SHD) of GIT	0.829887	1	-	2	2	2	4	2	5	5	2	3	5	2	8	2	2	0	2	0	6	2	4	2	4	7	2	2	4	2	2	3	2	2	2	2	2	2	3	2	4
PF01434	Peptidase family M41	1.18406	0.687887	-	2	2	1	2	2	2	2	3	2	2	2	2	2	2	2	2	2	2	2	2	3	2	2	2	2	2	3	2	1	2	2	2	2	2	2	2	2	2
PF08229	ER membrane protein SH3	1.18406	0.687887	-	2	2	2	2	2	2	2	2	2	2	2	2	2	2	3	2	2	2	2	2	2	2	2	2	2	2	2	2	2	2	2	2	2	2	2	2	2	2
PF13793	N-terminal domain of ribose phosphate pyrophosphokinase	1.18406	0.687887	-	2	2	2	2	2	2	2	2	2	2	2	2	2	2	2	2	2	2	2	2	2	2	2	2	2	2	2	2	2	2	2	2	2	2	2	2	2	3
PF07991	Acetohydroxy acid isomeroreductase, NADPH-binding domain	1.26865	0.673772	-	2	1	1	2	2	2	3	1	1	2	4	1	1	1	2	1	1	2	1	2	3	3	3	2	2	2	2	2	1	1	2	2	2	3	2	2	2	3
PF07994	Myo-inositol-1-phosphate synthase	2.01842	0.269136	-	2	1	1	1	2	1	1	1	2	1	1	1	1	1	1	1	1	1	1	1	3	1	1	2	1	1	1	1	3	1	1	1	1	1	1	1	1	1
PF04080	Per1-like family	2.22028	0.236386	-	2	2	1	1	1	1	1	1	1	1	1	2	1	1	2	1	1	1	2	1	1	1	1	0	1	1	1	1	1	1	1	1	1	1	1	1	1	1
PF00252	Ribosomal protein L16p/L10e	1.08296	0.708669	-	2	2	1	2	2	2	3	2	2	2	2	2	6	2	3	2	2	2	2	3	2	2	2	5	2	2	2	2	2	2	1	2	2	2	2	2	2	2
PF00253	Ribosomal protein S14p/S29e	1.28704	0.671058	-	2	2	2	2	2	2	2	2	2	2	2	2	2	2	2	2	2	2	2	2	2	2	2	2	2	2	2	2	2	2	1	1	1	1	1	2	2	2
PF04715	Anthranilate synthase component I, N terminal region	1.18406	0.687887	-	2	2	1	2	2	2	2	2	2	2	2	2	2	2	2	2	2	2	2	2	2	2	2	3	2	2	2	2	2	2	1	2	2	3	3	2	2	2
PF06978	Ribonucleases P/MRP protein subunit POP1	1.32546	0.665761	-	2	2	0	2	2	2	1	2	2	2	2	2	2	2	2	2	2	2	2	2	2	2	2	2	2	2	2	2	2	1	2	1	2	2	1	2	1	2
PF01026	TatD related DNase	0.778916	1	-	2	3	3	3	5	4	3	3	2	2	3	3	4	2	3	2	3	2	3	3	3	3	3	4	3	3	3	3	7	3	2	3	3	3	3	3	3	3
PF00411	Ribosomal protein S11	1.13851	0.696687	-	2	2	2	2	2	2	2	2	2	4	2	2	2	2	1	2	2	2	2	2	2	2	2	2	2	4	2	2	2	2	2	4	2	1	1	2	2	3
PF07173	Glycine-rich domain-containing protein-like	0.853832	1	-	2	10	1	3	1	8	2	4	1	1	4	1	6	2	18	3	0	1	2	0	5	0	0	11	1	3	0	0	2	2	2	4	0	0	0	0	3	3
PF06155	Protein of unknown function (DUF971)	1.30597	0.668386	-	2	2	1	2	2	2	1	2	2	2	2	2	2	2	2	2	2	2	2	2	2	2	2	3	1	2	2	2	2	1	2	3	2	0	0	2	2	2
PF02883	Adaptin C-terminal domain	1.18406	0.687887	-	2	2	2	2	2	2	3	2	2	2	2	2	2	2	2	2	2	2	2	2	2	2	2	2	2	2	2	2	2	2	2	2	2	2	2	2	2	2
PF16213	Dimerisation and cyclophilin-binding domain of Mon2	1.08296	0.708669	-	2	2	1	2	2	2	2	2	2	2	2	2	2	2	3	3	2	4	2	2	3	2	2	2	2	2	2	2	2	2	2	2	2	2	2	6	2	2
PF01658	Myo-inositol-1-phosphate synthase	2.06537	0.260942	-	2	1	1	1	2	1	1	1	2	1	1	1	1	1	1	1	1	1	1	1	2	1	1	2	1	1	1	1	3	1	1	1	1	1	1	1	1	1
PF01243	Pyridoxamine 5'-phosphate oxidase	0.837718	1	-	2	2	1	3	3	5	2	1	4	2	5	2	3	4	1	3	1	4	2	1	2	3	3	4	3	3	3	5	5	2	2	2	5	3	3	2	4	3
PF02278	Polysaccharide lyase family 8, super-sandwich domain	1.77619	0.318121	-	2	0	5	0	2	1	4	1	1	1	2	1	0	1	0	0	1	2	1	1	5	0	0	2	1	3	2	1	1	1	1	2	0	1	1	3	1	1
PF00788	Ras association (RalGDS/AF-6) domain	0.944686	1	-	2	2	1	2	3	2	2	3	2	2	2	3	3	3	2	2	2	3	5	2	3	3	3	5	2	5	2	3	2	2	2	3	3	2	2	1	2	3
PF16035	Chalcone isomerase like	1.25078	0.676527	-	2	2	1	2	2	2	2	2	2	2	2	2	2	2	2	4	2	2	2	2	2	2	2	2	2	2	2	2	2	2	2	0	0	2	2	2	2	2
PF12239	Protein of unknown function (DUF3605)	1.2334	0.679319	-	2	1	1	2	2	2	2	2	2	2	2	2	2	2	2	2	2	2	2	2	4	1	1	3	2	2	2	2	2	2	2	1	2	2	2	2	2	2
PF09333	Autophagy-related protein C terminal domain	1.2165	0.682145	-	2	2	1	2	2	2	2	2	2	2	2	2	2	2	2	2	2	2	2	2	2	2	2	3	2	2	2	2	2	2	2	2	1	2	2	2	2	2
PF00953	Glycosyl transferase family 4	2.33715	0.220083	-	2	1	1	1	1	1	1	1	1	1	1	1	1	1	1	1	1	1	1	1	2	1	1	1	1	1	1	1	1	1	1	1	1	1	1	1	1	1
PF03874	RNA polymerase Rpb4	1.20006	0.685001	-	2	2	1	2	2	2	2	2	2	2	2	2	2	2	2	2	2	2	2	2	3	2	2	5	2	2	2	2	2	2	1	2	2	1	1	2	2	2
PF10443	RNA12 protein	1.28704	0.671058	-	2	2	2	2	2	2	2	2	3	2	2	1	2	1	2	1	2	2	2	2	2	2	2	1	2	2	2	2	2	2	2	2	0	2	2	2	2	2
PF05057	Putative serine esterase (DUF676)	0.772142	1	-	2	22	2	3	1	2	2	5	2	3	2	4	9	1	5	3	2	2	2	1	1	4	4	3	3	3	2	3	2	2	2	3	3	1	1	1	1	3
PF05721	Phytanoyl-CoA dioxygenase (PhyH)	0.93474	1	-	2	1	4	2	5	2	2	2	1	4	2	4	2	2	2	5	2	3	3	2	4	4	4	2	2	2	3	2	1	1	2	2	3	2	2	3	3	3
PF02879	Phosphoglucomutase/phosphomannomutase, alpha/beta/alpha domain II	1.18406	0.687887	-	2	2	2	2	2	2	2	2	2	2	2	2	2	2	2	2	2	2	2	2	2	2	2	3	2	2	2	2	2	2	2	2	2	2	2	2	2	2
PF03130	PBS lyase HEAT-like repeat	1.48007	0.498656	-	1	0	2	1	1	1	1	0	0	1	1	1	1	1	0	1	1	1	1	0	0	1	1	1	1	1	0	0	1	1	1	1	1	2	1	0	1	1
PF04446	tRNAHis guanylyltransferase	1.20004	0.571035	-	1	1	0	1	1	1	1	1	1	1	1	1	1	1	1	1	1	1	1	1	1	1	1	1	1	1	1	1	1	1	1	2	1	1	1	1	1	1
PF01280	Ribosomal protein L19e	1.05717	0.616245	-	1	1	1	1	1	1	1	1	1	1	1	1	1	1	1	1	1	1	1	1	4	2	2	1	1	1	1	1	1	1	1	1	1	1	1	1	1	1
PF09748	Transcription factor subunit Med10 of Mediator complex	1.23338	0.561373	-	1	1	1	1	1	1	1	1	1	1	1	1	1	1	1	1	1	1	1	1	1	1	1	1	1	1	1	1	0	1	1	1	1	1	1	1	1	1
PF01282	Ribosomal protein S24e	1.23338	0.561373	-	1	1	1	1	2	1	1	1	1	1	1	1	1	1	1	1	1	1	1	1	1	1	1	1	1	1	1	1	1	1	1	1	1	0	0	1	1	1
PF01283	Ribosomal protein S26e	1.26862	0.551494	-	1	1	0	1	1	1	1	1	1	1	1	1	1	1	1	1	1	1	1	1	1	1	1	1	1	1	1	1	0	1	1	1	1	1	1	1	1	1
PF01287	Eukaryotic elongation factor 5A hypusine, DNA-binding OB fold	1.16846	0.580485	-	1	1	1	1	1	1	1	1	1	1	1	1	1	1	1	1	1	1	1	1	1	1	1	2	1	1	1	1	1	1	1	1	1	1	1	1	1	1
PF01288	7,8-dihydro-6-hydroxymethylpterin-pyrophosphokinase (HPPK)	1.08295	0.607602	-	1	1	1	1	1	1	0	1	1	1	1	1	1	1	1	4	1	1	1	1	1	1	2	1	1	1	1	1	1	1	1	1	1	1	1	1	2	1
PF03645	Tctex-1 family	1.30594	0.541392	-	1	1	0	1	1	1	1	1	1	1	1	1	1	1	1	0	1	1	1	1	1	1	1	1	1	1	1	1	1	0	1	1	1	1	1	1	1	1
PF09745	Coiled-coil domain-containing protein 55 (DUF2040)	1.20004	0.571035	-	1	1	1	1	1	1	1	1	1	1	1	1	1	1	1	1	1	1	1	1	1	1	1	1	1	1	1	1	1	1	1	1	1	1	1	1	1	1
PF09296	NADH pyrophosphatase-like rudimentary NUDIX domain	0.986682	1	-	1	1	0	2	1	1	1	1	1	1	1	2	1	1	1	1	1	1	1	3	1	1	1	2	1	1	2	1	1	1	1	2	2	1	1	1	1	2
PF09295	ChAPs (Chs5p-Arf1p-binding proteins)	1.08295	0.607602	-	1	1	1	1	1	1	1	1	1	1	1	1	1	1	1	1	1	1	1	2	1	1	1	2	1	1	1	1	1	3	1	1	1	1	1	1	1	1
PF01115	F-actin capping protein, beta subunit	1.13849	0.589726	-	1	1	1	1	1	1	1	1	1	1	1	4	1	1	1	1	1	1	1	1	1	1	1	1	1	1	1	1	0	1	1	1	1	1	1	1	1	1
PF05129	Transcription elongation factor Elf1 like	1.30594	0.541392	-	1	1	1	0	1	1	1	1	1	1	1	1	1	1	1	1	1	1	1	1	1	1	1	1	1	1	1	1	0	1	1	1	1	1	1	1	0	1
PF09349	OHCU decarboxylase	1.26862	0.551494	-	1	1	1	1	1	2	1	1	1	1	1	1	1	1	0	1	1	1	1	1	1	1	1	1	1	1	1	1	1	1	1	1	0	1	0	1	1	1
PF07052	Hepatocellular carcinoma-associated antigen 59	1.13849	0.589726	-	1	1	1	1	1	1	1	1	1	1	1	1	1	1	1	2	1	1	1	1	2	1	1	1	1	1	1	1	1	1	1	1	1	1	1	1	1	1
PF09346	SMI1 / KNR4 family (SUKH-1)	1.05717	0.616245	-	1	1	2	5	1	1	1	2	1	1	1	1	1	1	1	1	1	1	1	1	1	1	1	1	1	1	1	1	1	1	1	1	1	1	0	1	1	1
PF09341	Transcription factor Pcc1	1.26862	0.551494	-	1	1	1	1	1	1	1	1	1	1	1	1	1	1	1	1	1	1	1	1	2	1	1	1	1	1	1	1	1	0	0	0	1	1	1	1	1	1
PF09340	Histone acetyltransferase subunit NuA4	1.26862	0.551494	-	1	1	1	1	1	2	0	1	1	1	1	1	1	1	1	1	1	1	1	1	1	1	1	2	1	1	1	1	1	1	1	1	1	0	0	1	0	1
PF05127	Helicase	1.13849	0.589726	-	1	1	0	1	1	1	1	1	1	1	1	1	2	1	1	1	1	1	1	1	2	1	1	2	1	1	1	1	1	1	1	1	1	1	1	1	1	1
PF09127	Leukotriene A4 hydrolase, C-terminal	0.96523	1	-	1	1	2	1	1	1	1	2	1	1	2	1	1	1	1	2	1	2	1	1	3	1	1	2	1	1	1	1	1	1	1	1	2	1	1	1	1	1
PF01730	UreF	1.23338	0.561373	-	1	1	1	1	1	1	1	1	1	1	1	1	1	1	1	1	1	1	1	1	1	1	1	1	1	1	1	1	0	1	1	1	1	1	1	1	1	1
PF01733	Nucleoside transporter	0.925008	1	-	1	1	2	1	1	1	1	8	1	1	2	1	1	1	2	1	1	1	1	1	2	1	1	1	1	1	1	1	1	1	1	1	1	1	1	1	1	1
PF08433	Chromatin associated protein KTI12	1.20004	0.571035	-	1	1	1	1	1	1	1	1	1	1	1	1	1	1	1	1	1	1	1	1	1	1	1	1	1	1	1	1	1	1	1	1	1	1	1	1	1	1
PF13650	Aspartyl protease	0.275709	0.275261	-	1	0	0	3	6	5	1	3	14	1	6	2	2	0	2	3	5	6	0	1	8	13	2	9	5	12	10	0	5	0	0	3	3	8	5	5	9	4
PF00736	EF-1 guanine nucleotide exchange domain	1.13849	0.589726	-	1	1	1	1	1	1	1	1	1	1	1	1	1	1	2	1	1	1	1	1	1	1	1	2	1	1	1	1	1	1	1	1	1	1	1	1	1	1
PF00889	Elongation factor TS	1.16846	0.580485	-	1	1	1	1	1	1	1	1	1	1	1	1	1	1	1	1	1	1	1	1	1	1	1	1	1	1	1	1	1	1	1	1	2	1	1	1	1	1
PF01608	I/LWEQ domain	1.20004	0.571035	-	1	1	1	1	1	1	1	1	1	1	1	1	1	1	1	1	1	1	1	1	1	1	1	1	1	1	1	1	1	1	1	1	1	1	1	1	1	1
PF08508	Fungal domain of unknown function (DUF1746)	1.43233	0.5097	-	1	1	0	1	1	1	1	1	1	1	1	1	1	1	0	1	1	0	1	0	1	1	1	1	1	1	1	0	1	1	1	1	1	1	1	0	1	1
PF08509	Adenylate cyclase G-alpha binding domain	22.2025	0.0646336	-	1	0	0	0	0	0	0	0	0	0	0	0	0	0	0	0	0	0	0	0	0	1	1	0	0	0	0	0	0	0	0	0	0	0	0	0	0	0
PF01603	Protein phosphatase 2A regulatory B subunit (B56 family)	1.05717	0.616245	-	1	1	1	1	1	1	1	1	1	2	1	1	1	1	1	1	1	1	3	1	1	1	1	2	1	1	1	1	1	2	1	1	1	1	1	1	1	1
PF08235	LNS2 (Lipin/Ned1/Smp2)	1.13849	0.589726	-	1	1	1	1	1	1	1	1	1	1	1	1	1	1	1	3	1	1	1	1	1	1	1	1	1	1	1	1	1	1	1	1	1	1	1	1	1	1
PF04418	Domain of unknown function (DUF543)	1.20004	0.571035	-	1	1	0	1	1	1	1	1	1	1	1	1	1	1	1	1	1	1	1	1	1	1	1	2	1	1	1	1	1	1	1	1	1	1	1	1	1	1
PF04148	Transmembrane adaptor Erv26	1.20004	0.571035	-	1	1	0	1	1	1	1	1	1	1	1	1	1	1	1	1	1	1	2	1	1	1	1	1	1	1	1	1	1	1	1	1	1	1	1	1	1	1
PF08729	HPC2 and ubinuclein domain	1.08295	0.607602	-	1	1	0	1	1	1	1	1	1	1	2	1	1	1	1	1	2	1	1	1	2	1	1	1	1	1	1	1	1	1	1	1	1	2	2	1	1	1
PF10270	Membrane magnesium transporter	1.23338	0.561373	-	1	1	0	1	1	1	1	1	1	1	1	1	1	1	1	1	1	1	1	1	1	1	1	1	1	1	1	1	1	0	2	1	1	1	1	1	1	1
PF10276	Zinc-finger domain	1.26862	0.551494	-	1	1	1	1	1	1	0	1	1	1	1	1	1	1	1	1	1	1	1	1	1	1	1	2	1	1	1	1	1	1	0	1	0	1	1	1	1	1
PF09637	Med18 protein	1.77611	0.439595	-	1	1	0	1	0	1	1	1	1	0	1	0	1	0	1	0	1	1	0	1	2	0	0	0	1	0	1	0	0	1	1	1	1	1	1	1	1	1
PF07883	Cupin domain	0.493291	0.726285	-	1	2	4	1	1	1	0	5	0	1	0	7	2	1	2	0	0	4	0	1	4	4	4	12	5	3	2	2	0	0	3	8	2	1	0	1	7	0
PF08726	Ca2+ insensitive EF hand	1.23338	0.561373	-	1	1	0	1	1	1	1	1	1	1	1	1	1	1	1	1	1	1	1	1	1	1	1	1	1	1	1	1	1	1	1	1	1	1	1	1	1	1
PF12830	Sister chromatid cohesion C-terminus	1.11003	0.598763	-	1	1	2	1	1	1	1	1	1	1	1	1	1	1	1	1	1	1	1	1	1	2	2	1	1	1	1	1	1	1	1	1	1	1	1	1	1	1
PF04096	Nucleoporin autopeptidase	1.11003	0.598763	-	1	1	1	1	1	1	1	1	1	1	1	1	1	1	1	3	1	1	1	2	1	1	1	1	1	1	1	1	1	1	1	1	1	1	1	1	1	1
PF04097	Nup93/Nic96	1.16846	0.580485	-	1	1	1	1	1	1	1	1	1	1	1	2	1	1	1	1	1	1	1	1	1	1	1	1	1	1	1	1	1	1	1	1	1	1	1	1	1	1
PF04095	Nicotinate phosphoribosyltransferase (NAPRTase) family	1.16846	0.580485	-	1	1	1	1	1	1	1	1	1	1	1	1	1	1	1	1	1	1	1	1	2	1	1	1	1	1	1	1	0	2	1	1	1	1	1	1	1	1
PF04090	RNA polymerase I specific initiation factor	1.43233	0.5097	-	1	0	0	1	1	1	1	1	1	1	1	1	1	1	1	1	1	1	1	1	1	0	0	1	1	1	0	1	1	0	1	1	1	1	1	1	1	1
PF04091	Exocyst complex subunit Sec15-like	1.20004	0.571035	-	1	1	1	1	1	1	1	1	1	1	1	1	1	1	2	1	1	1	1	1	1	1	1	1	1	1	1	1	1	1	0	1	1	1	1	1	1	1
PF00080	Copper/zinc superoxide dismutase (SODC)	1.16846	0.580485	-	1	2	3	1	1	1	1	2	1	1	1	0	1	2	1	0	0	1	2	0	1	1	1	1	1	1	1	0	1	1	2	1	1	1	1	1	1	0
PF09747	Coiled-coil domain containing protein (DUF2052)	1.5858	0.475818	-	1	1	1	1	1	0	1	1	1	1	1	1	0	1	1	0	1	1	1	1	1	1	1	1	0	0	1	1	1	1	1	1	1	0	0	0	0	1
PF07967	C3HC zinc finger-like	1.16846	0.580485	-	1	1	1	1	1	1	1	1	1	1	1	1	1	1	1	1	1	1	1	1	1	1	1	1	1	1	1	1	1	1	2	1	1	1	1	1	1	1
PF00643	B-box zinc finger	1.34551	0.531062	-	1	1	1	1	1	1	1	1	1	0	0	1	1	1	1	1	1	1	1	1	1	1	1	1	1	1	1	1	1	1	1	1	0	1	1	0	1	1
PF09797	N-acetyltransferase B complex (NatB) non catalytic subunit	1.05717	0.616245	-	1	1	1	1	1	1	1	1	1	1	1	1	1	1	1	1	1	1	1	1	1	1	1	3	1	1	1	1	1	1	1	4	1	1	1	1	1	1
PF14377	Domain of unknown function (DUF4414)	1.13849	0.589726	-	1	1	0	1	1	1	1	1	1	1	1	1	1	1	1	1	1	1	1	1	1	1	1	1	1	1	1	1	1	1	1	3	2	1	1	1	1	1
PF14374	60S ribosomal protein L4 C-terminal domain	1.16846	0.580485	-	1	1	1	1	1	1	1	1	1	1	1	1	1	1	1	1	1	1	1	1	1	1	1	2	1	1	1	1	1	1	1	1	1	1	1	1	1	1
PF08650	DASH complex subunit Dad4	1.23338	0.561373	-	1	1	1	3	1	1	1	1	1	1	1	0	2	1	0	1	1	1	0	1	2	1	1	1	1	1	1	1	1	1	1	1	1	0	0	1	1	1
PF08651	DASH complex subunit Duo1	1.23338	0.561373	-	1	1	1	1	1	1	1	1	1	1	1	1	1	1	1	1	1	1	1	1	1	1	1	1	1	1	1	0	1	1	1	1	1	1	1	1	1	1
PF14370	C-terminal topoisomerase domain	1.26862	0.551494	-	1	1	1	1	1	1	1	1	1	1	1	1	1	1	1	1	1	1	1	1	1	1	1	1	0	1	1	1	0	1	1	1	1	1	1	1	1	1
PF08653	DASH complex subunit Dam1	1.11003	0.598763	-	1	1	1	1	1	1	1	1	1	1	1	1	3	1	2	1	1	1	1	1	1	1	1	1	1	1	1	1	1	1	1	1	1	1	1	1	1	1
[truncated: 2,811 more rows]

## Sheet: CAZymes
Data C. CAZymes of T. matsutake and Agaricomycetes genomes.
[truncated: 211 more rows]
